# Supplementary material for: A machine learning approach to study plant functional trait divergence
Source: Appl Plant Sci. 2024 Apr 5;12(5):e11576. doi: 10.1002/aps3.11576 (PMC11443442; doi:10.1002/aps3.11576)
Supplement: Supplementary file 2 — Table S1. Functional trait data from 28 diploid wild Helianthus species. Table S2. List of all functional traits used in this study along with their corresponding abbreviations. Table S3. Training data. These data were used to perform descriptive modeling and to train machine learning classifiers. Table S4. Testing data. These data were used to validate the predictive capabilities of the machine learning classifiers trained on the training data. Table S5. Traits that were not part of the optimal subset of relevant traits at the genus and clade level. Table S6. Variance partitioned between species, population, and corresponding residuals at the genus level. Table S7. Variance partitioned between species, population, and corresponding residuals at the perennial clade level. Table S8. Variance partitioned between species, population, and corresponding residuals at the annual clade level. Table S9. Variance partitioned between species, population, and corresponding residuals at the southeastern perennial clade level. Table S10. Relative importance of each trait at the genus level, calculated using Gini impurity by fitting a random forest model to the training data. Table S11. Optimal subset of ecologically relevant traits at the genus level, identified by recursive feature elimination. Table S12. Relative importance of each trait at the perennial level, calculated using Gini impurity by fitting a random forest model to the training data. Table S13. Optimal subset of ecologically relevant traits at the perennial level, identified by recursive feature elimination. Table S14. Relative importance of each trait at the annual level, calculated using Gini impurity by fitting a random forest model to the training data. Table S15. Optimal subset of ecologically relevant traits at the annual level, identified by recursive feature elimination. Table S16. Relative importance of each trait at the southeastern perennial level, calculated using Gini impurity by fitting a random forest [file APS3-12-e11576-s001.xlsx]

## Sheet: Table S1
Majumder and Mason—Applications in Plant Sciences 2024—Table S1
DOI 10.1002/aps3.11576
Table S1: Functional trait data from 28 diploid wild Helianthus species, with 2-4 populations from across the range of each species, and approximately 5-8 biological replicates per population
Year	Species	Pop	Number	PlantID	Block	Leaf Chlorophyll Content (SPAD)	Leaf Aarea (µmolCO2 m-2 s-1)	Leaf Amass (nmolCO2 g-1 s-1)	Leaf Conductance (molH2O m-2 s-1)	Leaf Ci (µmolCO2 molair-1)	Leaf iWUE	Leaf NightResparea (µmolCO2 m-2 s-1)	Leaf NightRespmass (nmolCO2 g-1 s-1)	Leaf Area (cm2)	Leaf Perimeter (cm)	Leaf Circularity	Leaf Solidity	LMA (g/m2)	Leaf Fresh Mass(g)	Leaf Dry Mass (g)	Leaf Water Content (gH20/g dry mass)	LDMC (g dry mass/g fresh mass)	Leaf Midrib Thickness(mm)	Leaf Lamina Thickness(mm)	Leaf Toughness (g/mm2)	Leaf Lifespan (100%)	Leaf N (%)	Leaf D15N	Leaf PNUE (nmolCO2 gN-1 s-1)	Leaf C (%)	Leaf D13C	Leaf C:N Ratio	Leaf P (%)	Leaf N:P Ratio	Leaf Vein Density (mm/mm2)	Leaf Tannin Activity (%)	Leaf TrichomeDensity (# per cm2)	Leaf Lipid Content (%)	Leaf Ash Content (%)	Whole Plant Total Biomass (g)	Whole Plant Belowground Mass Fraction	Whole Plant Stem Mass Fraction	Whole Plant Leaf Mass Fraction	Whole Plant Reproductive Mass Fraction	Whole Plant First Bud (Julian day)	Whole Plant First Flower (Julian day)	Flower Petals Fresh Mass (g)	Flower Disc Fresh Mass (g)	Flower Receptacle Fresh Mass (g)
CG1	H. agrestis	GLA	1	GLA1	A	44.3	31.7615	717.266	2.05018	352.534	15.4921	-1.24149	-28.0365	62.103	51.381	0.296	0.92	44.2813	2.1773	0.275	6.91745	0.126303	1.27	0.35	146.423	78	3.81	0.01	18825.9	39.36	-30.7	10.3307	0.288	13.2292	6.47173	0.307246	35	3.6965	20.2811	210.218	0.0561022	0.766035	0.131863	0.0459998	260	293	.	.	.
CG1	H. agrestis	GLA	2	GLA2	A	33.9	27.4156	641.015	1.83191	356.397	14.9656	-0.988281	-23.1074	41.806	39.206	0.342	0.935	42.769	1.2935	0.1788	6.23434	0.13823	1.06	0.33	157.033	75	3.33	2.19	19249.7	40.15	-31.05	12.0571	0.2622	12.7002	7.38428	0.209614	40	4.23892	20.3593	223.769	0.0278806	0.773432	0.15154	0.0471469	260	296	0.2905	0.299	0.10665
CG1	H. agrestis	GLA	3	GLA3	B	36.1	33.2874	803.141	1.77533	346.036	18.7499	-0.792492	-19.1208	52.622	44.196	0.339	0.944	41.4465	1.8311	0.2181	7.39569	0.119109	1.25	0.48	176.132	92	3.59	1.17	22371.6	39.78	-30.48	11.0808	0.2264	15.8569	6.86149	0.36189	38	4.72103	20.6963	275.924	0.0505704	0.76423	0.130584	0.0546164	267	316	.	.	.
CG1	H. agrestis	GLA	4	GLA4	B	40.4	28.5837	596.882	1.65177	349.345	17.3049	-0.997102	-20.8214	36.606	38.49	0.311	0.893	47.8883	1.249	0.1753	6.12493	0.140352	0.89	0.35	148.545	127	3.29	1.88	18142.3	38.81	-30.57	11.7964	0.2479	13.2715	6.55616	0.426647	37	2.85714	23.2601	444.35	0.0393892	0.863217	0.0595917	0.0378017	267	307	0.2145	0.3205	0.1255
CG1	H. agrestis	GLA	5	GLA5	C	42.6	31.3411	594.675	1.6594	347.367	18.887	.	.	53.906	47.876	0.296	0.905	52.7029	1.8486	0.2841	5.50686	0.153684	1.16	0.38	150.667	104.5	2.81	1.69	21162.8	37.92	-30.81	13.4947	0.2761	10.1775	4.2556	1.28232	33	3.39286	21.9316	207.504	0.0384658	0.779754	0.124769	0.0570111	267	313	.	.	.
CG1	H. agrestis	GLA	6	GLA6	C	36	29.6539	604.262	1.26477	339.027	23.4461	.	.	34.845	37.772	0.307	0.89	49.0745	1.0558	0.171	5.17427	0.161962	0.95	0.34	174.01	110	3.19	1.38	18942.4	40.56	-30.97	12.7147	0.3124	10.2113	7.60011	2.08478	27	6.95489	17.87	226.945	0.0521804	0.756849	0.138491	0.0524796	264	299	.	.	.
CG1	H. agrestis	GLA	7	GLA7	D	38.4	28.6767	626.332	1.52357	346.219	18.8221	.	.	48.946	44.064	0.317	0.913	45.7852	1.6029	0.2241	6.15261	0.139809	1.02	0.38	140.056	114.5	3.13	1.96	20010.6	39.37	-31.18	12.5783	0.2502	12.51	6.78987	1.12937	33	1.72414	21.1429	199.531	0.0562879	0.78484	0.114318	0.0445544	267	307	.	.	.
CG1	H. agrestis	GLA	8	GLA8	D	33.5	26.439	504.774	1.37578	346.236	19.2175	.	.	47.119	41.487	0.344	0.917	52.378	1.549	0.2468	5.27634	0.159329	1.44	0.33	188.864	118.5	2.81	1.59	17963.5	40.82	-30.8	14.5267	0.255	11.0196	7.55463	1.78596	53	3.63951	17.7778	397.776	0.0378311	0.814875	0.115618	0.0316761	267	313	0.25785	0.2555	0.1072
CG1	H. agrestis	HEN	1	HEN1	A	31.6	30.4087	633.161	1.87742	351.412	16.197	-1.02334	-21.3077	39.478	38.422	0.336	0.926	48.0267	1.2674	0.1896	5.6846	0.149598	1.01	0.32	169.765	112	2.83	2.1	22373.2	40.6	-30.52	14.3463	0.2797	10.118	8.0972	2.40436	30	5.68807	20.1597	187.155	0.0541306	0.783844	0.111532	0.050493	260	296	0.22805	0.35735	0.14035
CG1	H. agrestis	HEN	2	HEN2	A	33.7	31.1402	597.489	2.30196	356.608	13.5277	-1.09891	-21.0849	39.391	39.788	0.313	0.931	52.1185	1.328	0.2053	5.46858	0.154593	1.51	0.31	161.277	105	3.03	1.94	19719.1	40.41	-30.38	13.3366	0.2409	12.5778	8.80477	1.51826	21	3.78072	20.4633	203.455	0.0598899	0.76587	0.126957	0.0472832	260	288	0.2134	0.25765	0.1095
CG1	H. agrestis	HEN	3	HEN3	B	32.5	22.0257	522.822	1.16008	347.92	18.9864	-1.51704	-36.0099	34.371	38.836	0.286	0.896	42.1285	1.0463	0.1448	6.22583	0.138392	0.77	0.29	140.056	106.5	3.23	2.52	16186.4	40.97	-30.33	12.6842	0.3215	10.0467	9.31525	1.90991	54	5.04032	17.6938	160.235	0.0506261	0.775859	0.12078	0.0527349	257	290	0.2329	0.377	0.13175
CG1	H. agrestis	HEN	4	HEN4	B	34.1	33.1451	669.757	1.71086	344.852	19.3733	-0.888078	-17.9452	41.525	39.883	0.328	0.936	49.4883	1.3632	0.2055	5.63358	0.150748	1.26	0.33	169.765	108	3.17	1.6	21128	39.72	-29.94	12.53	0.1929	16.4334	7.09009	0	52	5.40541	22.2656	306.613	0.0336551	0.862586	0.0757988	0.0279603	264	305	0.3673	0.3803	0.1668
CG1	H. agrestis	HEN	5	HEN5	C	35.7	25.2358	589.86	1.99746	360.467	12.634	.	.	40.507	36.288	0.387	0.951	42.7827	1.365	0.1733	6.87651	0.12696	1.3	0.33	127.324	107.5	3.1	1.64	19027.7	37.76	-30.53	12.1806	0.2231	13.8951	6.04321	0	33	4.24242	24.7525	143.167	0.0560694	0.754921	0.137042	0.0519672	260	296	0.24325	0.323	0.1104
CG1	H. agrestis	HEN	6	HEN6	C	35.6	28.802	613.598	2.23342	356.637	12.8959	.	.	48.914	49.475	0.251	0.862	46.9395	1.5652	0.2296	5.81707	0.146691	1.16	0.27	163.399	83.5	3.43	1.61	17889.2	42.18	-30.84	12.2974	0.3163	10.8441	8.528	3.9244	80	5.67515	15.3242	278.293	0.0400398	0.814753	0.112903	0.0323041	262	296	.	.	.
CG1	H. agrestis	HEN	7	HEN7	D	36.5	30.2712	618.336	1.12725	333.444	26.8541	.	.	37.258	39.836	0.295	0.94	48.9559	1.206	0.1824	5.61184	0.151244	1.34	0.32	135.812	78	4.06	1.47	15230	41.55	-28.86	10.234	0.3072	13.2161	7.36814	4.05934	27	4.0493	18.6792	220.89	0.0825755	0.797138	0.0888225	0.0314636	269	313	0.3851	0.5094	0.1763
CG1	H. agrestis	HEN	8	HEN8	D	35.1	27.6874	494.924	1.49785	346.849	18.4847	.	.	35.304	38.168	0.305	0.929	55.9427	1.2817	0.1975	5.48962	0.154092	1.14	0.36	148.545	114.5	2.55	2.03	19408.8	38.32	-30.33	15.0275	0.2021	12.6175	7.94016	2.5403	36	3.7037	23.1683	184.881	0.0798926	0.702021	0.16151	0.0565771	260	313	0.1662	0.4064	0.13865
CG1	H. agrestis	SCW	1	SCW1	A	33.9	31.5639	688.902	2.07119	353.85	15.2395	-0.788611	-17.212	32.302	36.211	0.31	0.915	45.8176	1.0155	0.148	5.86149	0.145741	0.96	0.32	144.301	86.5	2.95	2.36	23352.6	40.44	-31.05	13.7085	0.268	11.0075	7.46213	0.574034	48	3.11891	17.1657	175.613	0.0427558	0.754014	0.139966	0.0632639	248	275	0.3173	0.31725	0.10415
CG1	H. agrestis	SCW	2	SCW2	A	31.8	34.3007	795.459	1.38453	335.208	24.7742	-1.116	-25.8808	46.683	38.956	0.387	0.94	43.1206	1.5365	0.2013	6.63289	0.131012	1.42	0.33	174.01	87.5	3.57	1.9	22281.8	41.82	-31.03	11.7143	.	.	.	2.82555	83	4.038	.	149.749	0.0491435	0.72548	0.159333	0.0660438	248	282	0.2527	0.25395	0.06745
CG1	H. agrestis	SCW	3	SCW3	B	31.6	30.1851	669.696	1.43308	344.039	21.0631	-1.44332	-32.022	31.438	31.533	0.397	0.942	45.0728	1.0246	0.1417	6.23077	0.138298	0.89	0.36	152.789	78	3	1.67	22323.2	40.92	-30.77	13.64	0.2591	11.5785	7.04797	1.55056	38	2.38095	17.3258	131.366	0.0294886	0.756131	0.146022	0.0683585	243	275	.	.	.
CG1	H. agrestis	SCW	4	SCW4	B	29.7	31.2432	753.503	1.44336	341.318	21.6462	-1.74599	-42.1085	35.766	36.2	0.343	0.91	41.464	1.1342	0.1483	6.64801	0.130753	1.15	0.3	159.155	90	3.53	1.55	21345.7	42.63	-30.78	12.0765	0.4755	7.42376	5.92262	0.885287	86	2.57937	12.7341	131.564	0.0422502	0.762139	0.126035	0.0695753	248	275	0.26255	0.32885	0.1312
CG1	H. agrestis	SCW	5	SCW5	C	31.6	22.6839	489.484	1.99912	362.829	11.3469	.	.	32.303	33.188	0.369	0.951	46.3424	0.9636	0.1497	5.43687	0.155355	1.09	0.33	176.132	96	3.05	1.89	16048.6	42.06	-31.07	13.7902	0.2577	11.8355	7.10516	0.828741	47	4.61216	16.8906	182.76	0.0408207	0.739876	0.1514	0.0679031	246	275	0.27985	0.3244	0.13665
CG1	H. agrestis	SCW	6	SCW6	C	38.6	15.9263	364.061	1.97476	370.898	8.06493	.	.	50.313	39.036	0.415	0.928	43.7461	1.7279	0.2201	6.85052	0.12738	1.68	0.33	159.155	77	3.91	0.4	9311.03	42.95	-30.71	10.9847	0.2807	13.9295	6.80449	1.11792	49	5.04673	13.4538	134.697	0.0204889	0.781381	0.143228	0.054903	248	282	0.40325	0.4996	0.1639
CG1	H. agrestis	SCW	7	SCW7	D	36.3	27.2698	734.94	1.81739	353.725	15.0049	.	.	59.022	43.349	0.395	0.958	37.1048	1.819	0.219	7.30594	0.120396	1	0.31	150.667	90	3.71	0.94	19809.7	40.63	-31.29	10.9515	0.2411	15.3878	6.2159	0.237971	27	4.25532	19.9647	172.966	0.0643264	0.769283	0.117769	0.0486222	248	282	0.34025	0.76775	0.31865
CG1	H. agrestis	SCW	8	SCW8	D	41.6	35.0512	833.49	1.99489	345.994	17.5705	.	.	45.775	41.566	0.333	0.963	42.0535	1.5262	0.1925	6.92831	0.12613	1.14	0.35	144.301	97.5	4.69	-0.19	17771.6	40.66	-30.15	8.66951	0.2744	17.0918	.	0.714396	20	3.5316	19.2857	157.037	0.0541095	0.744855	0.134363	0.0666721	255	296	0.25555	0.2785	0.0887
CG1	H. angustifolius	BAS	1	BAS1	A	33.5	30.3733	578.059	0.971557	340.929	31.2625	-1.15533	-21.988	8.983	41.616	0.065	0.859	52.5437	0.3978	0.0472	7.42797	0.118653	1.12	0.22	106.103	148.5	3.41	1.18	16951.9	41.86	-31.33	12.2757	0.4298	7.93392	7.04987	2.80766	85	5.52995	10.7345	138.46	0.208178	0.586545	0.1512	0.0540762	233	284	0.18615	0.37345	0.10885
CG1	H. angustifolius	BAS	2	BAS2	A	45	36.5282	693.561	1.60241	341.73	22.7958	-1.64975	-31.3239	23.335	53.896	0.101	0.627	52.6677	0.9635	0.1229	6.83971	0.127556	1.34	0.28	137.934	.	3.35	0.93	20703.3	37.22	-30.54	11.1104	0.3482	9.62091	10.3843	1.86249	95	3.43249	16.044	189.524	0.20765	0.561422	0.174986	0.0559423	241	282	0.403	0.4564	0.1104
CG1	H. angustifolius	BAS	3	BAS3	B	34	36.0249	550.773	1.02716	325.361	35.0724	-1.60647	-24.5608	8.898	45.556	0.054	0.491	65.408	0.466	0.0582	7.00687	0.124893	1.23	0.35	157.033	142	3.18	1.97	17319.9	41.29	-30.05	12.9843	0.3595	8.84562	9.67958	2.53014	72	8.96552	13.2479	166.521	0.284442	0.451971	0.216038	0.047549	241	284	0.3482	0.4295	0.1219
CG1	H. angustifolius	BAS	4	BAS4	B	33.8	28.2205	668.065	0.842606	309.452	33.4919	-0.997313	-23.6095	16.003	51.424	0.076	0.514	42.2421	0.6746	0.0676	8.97929	0.100208	1.15	0.75	120.958	165.5	4.44	-0.86	15046.5	40.33	-30.33	9.08333	0.4039	10.9928	6.26538	2.52184	50	4.5045	14.3731	208.287	0.249708	0.558976	0.154201	0.0371147	239	279	.	.	.
CG1	H. angustifolius	BAS	5	BAS5	C	31	27.6164	434.121	0.872693	330.758	31.6451	.	.	7.121	39.38	0.058	0.393	63.6147	0.3351	0.0453	6.39735	0.135184	0.77	0.34	144.301	169.5	2.93	2.05	14816.4	41.69	-30.88	14.2287	0.2643	11.0859	5.16669	5.43571	49	.	10.3189	202.97	0.192697	0.550037	0.205252	0.0520137	243	279	.	.	.
CG1	H. angustifolius	BAS	6	BAS6	C	30.4	41.0202	537.658	1.53698	336.509	26.6889	.	.	6.606	49.17	0.034	0.226	76.2943	0.4341	0.0504	7.6131	0.116102	1.05	0.3	131.568	105	2.4	1.66	22402.4	40.81	-30.36	17.0042	0.3636	6.60066	8.1164	2.53195	58	.	17.9331	160.742	0.257057	0.489043	0.215758	0.0381418	239	279	0.3367	0.4222	0.14215
CG1	H. angustifolius	BAS	7	BAS7	D	36.8	31.5995	539.326	0.654182	303.875	48.3038	.	.	7.834	38.638	0.066	0.72	58.5908	0.3624	0.0459	6.89542	0.126656	1.09	0.3	110.348	176.5	3.18	1.5	16959.9	41.67	-30.49	13.1038	0.3331	9.54668	8.74376	2.9952	.	.	19.5364	213.826	0.199587	0.560548	0.199307	0.0405586	243	288	0.39085	0.3477	0.1218
CG1	H. angustifolius	BAS	8	BAS8	D	35.1	24.6458	674.987	0.780222	332.208	31.5882	.	.	15.83	44.263	0.102	0.665	36.513	0.5918	0.0578	9.23875	0.0976681	1.17	0.34	108.225	132.5	3.78	0.48	17856.8	39.39	-31.34	10.4206	0.3677	10.2801	7.93259	2.83723	41	.	19.0123	145.541	0.116619	0.534421	0.241447	0.107513	246	296	0.28745	0.2188	0.11025
CG1	H. angustifolius	CRP	1	CRP1	A	48.6	38.1263	572.667	1.34315	332.299	28.3857	-0.280918	-4.21946	15.576	51.437	0.074	0.572	66.5768	0.7597	0.1037	6.32594	0.136501	1.22	0.25	154.911	197	3.28	0.99	17459.3	40.72	-29.89	12.4146	0.2526	12.985	9.10158	1.83666	59	4.53258	13.3588	233.111	0.229494	0.599484	0.115482	0.0555402	243	299	0.39735	0.50185	0.1634
CG1	H. angustifolius	CRP	2	CRP2	A	32.9	28.6948	380.539	1.23347	345.302	23.2635	-1.57353	-20.8675	10.596	38.997	0.088	0.637	75.4058	0.5406	0.0799	5.76596	0.147799	1.11	0.47	148.545	231	1.94	0.81	19615.4	40.49	-30.91	20.8711	0.2645	7.33459	8.47604	2.01524	48	2.67176	15.2074	178.238	0.0891326	0.616056	0.233665	0.0611458	241	284	0.39015	0.67725	0.23485
CG1	H. angustifolius	CRP	3	CRP3	B	40.9	34.2485	603.777	1.08862	329.969	31.4606	-0.914309	-16.1186	19.498	54.222	0.083	0.461	56.7238	0.9144	0.1106	7.26763	0.120954	1.14	0.44	112.47	218.5	2.81	0.98	21486.7	39.8	-30.08	14.1637	0.2497	11.2535	7.36893	1.28232	87	3.38983	17.0124	187.658	0.268254	0.515524	0.172226	0.0439965	243	284	0.6963	0.671	0.21715
CG1	H. angustifolius	CRP	4	CRP4	B	39.1	34.5826	730.635	1.12094	331.087	30.8514	-1.44834	-30.5994	17.768	47.15	0.1	0.413	47.3323	0.7034	0.0841	7.36385	0.119562	1.14	0.3	120.958	135	4.26	0.37	17151	41.95	-30.06	9.84742	0.3883	10.9709	8.08332	1.24784	92	5.52995	13.7405	276.971	0.238964	0.555098	0.156827	0.0491113	243	299	.	.	.
CG1	H. angustifolius	CRP	5	CRP5	C	41.3	28.7336	630.112	1.08351	339.084	26.519	.	.	16.469	48.706	0.087	0.322	45.6008	0.7452	0.0751	8.92277	0.100778	1.24	0.44	123.08	161.5	3.13	1.12	20131.4	38.61	-31.55	12.3355	0.2559	12.2313	7.96798	1.34285	74	.	18.8596	200.935	0.0694753	0.66768	0.178516	0.0843294	246	296	.	.	.
CG1	H. angustifolius	CRP	6	CRP6	C	43.2	34.8748	740.564	1.20932	325.97	28.8383	.	.	27.478	61.929	0.09	0.319	47.0922	1.3605	0.1294	9.51391	0.0951121	1.25	0.52	110.348	147.5	4.56	-0.3	16240.4	37.78	-30.37	8.28509	0.2756	16.5457	7.77109	0.580513	62	.	18.6441	185.455	0.156725	0.606039	0.201427	0.0358092	248	290	0.5471	0.48385	0.1979
CG1	H. angustifolius	CRP	7	CRP7	D	41.7	24.2212	383.06	0.622897	319.591	38.8848	.	.	13.253	47.994	0.072	0.396	63.231	0.6262	0.0838	6.47255	0.133823	1.09	0.35	99.7372	232.5	2.83	1.1	13535.7	39.91	-30.32	14.1025	0.2367	11.9561	7.02538	1.9903	31	.	15.7434	217.802	0.15536	0.57782	0.205798	0.0610219	243	288	0.2658	0.42605	0.1537
CG1	H. angustifolius	CRP	8	CRP8	D	33.8	28.6136	464.497	1.09207	337.765	26.2013	.	.	11.266	40.537	0.086	0.614	61.6013	0.5263	0.0694	6.58357	0.131864	1.13	0.46	131.568	74.5	3.04	1.23	15279.5	41.67	-29.87	13.7072	0.2683	11.3306	.	1.78412	126	.	14.7126	271.836	0.108234	0.670214	0.178146	0.0434056	248	310	0.24665	0.44555	0.1952
CG1	H. angustifolius	MAN	1	MAN1	A	33.7	36.5019	598.789	1.34723	335.692	27.094	-1.02986	-16.8941	14.403	47.737	0.079	0.555	60.9595	0.6321	0.0878	6.19932	0.138902	1.05	0.24	120.958	52	2.26	1.57	26495.1	40.66	-30.26	17.9912	0.2564	8.81435	7.38116	3.00583	90	1.69133	14.4796	175.067	0.176564	0.554338	0.22125	0.0478479	239	279	.	.	.
CG1	H. angustifolius	MAN	2	MAN2	A	32	25.3437	542.879	1.21157	350.542	20.918	-0.758687	-16.2516	13.238	46.078	0.078	0.405	46.6838	0.5462	0.0618	7.83819	0.113145	0.73	0.44	101.859	80	2.77	3.33	19598.5	39.65	-31.14	14.3141	0.2874	9.63814	.	1.6697	56	2.33463	17.7143	210.323	0.250759	0.542741	0.15941	0.0470908	243	284	0.0797	0.37625	0.0963
CG1	H. angustifolius	MAN	3	MAN3	B	36.6	29.3801	525.269	1.24152	342.836	23.6647	-0.270049	-4.82804	12.64	37.653	0.112	0.889	55.9335	0.5248	0.0707	6.42291	0.134718	1.08	0.25	157.033	72.5	2.48	2.01	21180.2	41.2	-29.95	16.6129	0.1749	14.1795	7.17647	4.53044	104	2.97872	22.2222	187.392	0.254609	0.498366	0.204163	0.0428621	239	284	0.1535	0.2973	0.0983
CG1	H. angustifolius	MAN	4	MAN4	B	39	32.4697	611.452	0.899593	322.928	36.0938	-0.670536	-12.6272	10.056	28.065	0.16	0.911	53.1026	0.3904	0.0534	6.31086	0.136783	1.21	0.31	142.179	102	2.72	1.83	22479.9	40.57	-30.03	14.9154	.	.	.	3.4939	63	1.73913	.	196.104	0.189218	0.575929	0.177717	0.0571356	239	279	0.1976	0.4391	0.1126
CG1	H. angustifolius	MAN	5	MAN5	C	26.6	22.9922	638.757	1.17237	352.347	19.6117	.	.	21.364	47.97	0.117	0.813	35.9951	0.6723	0.0769	7.74252	0.114383	1.12	0.24	112.47	94.5	3.45	0.55	18514.7	40.99	-30.91	11.8812	0.3498	9.86278	7.55705	2.47049	52	.	14.6739	147.886	0.224134	0.457132	0.27485	0.0438845	239	284	0.1603	0.2702	0.1157
CG1	H. angustifolius	MAN	6	MAN6	C	40.5	18.9161	340.793	0.736119	346.212	25.697	.	.	16.827	40.8	0.127	0.798	55.506	0.6005	0.0934	5.42934	0.155537	1.23	0.26	163.399	193.5	2.39	2.11	14259.1	40.53	-30.69	16.9582	0.2223	10.7512	.	2.83499	59	.	16.7464	169.364	0.314281	0.492872	0.153675	0.0391714	239	284	.	.	.
CG1	H. angustifolius	MAN	7	MAN7	D	34.3	30.9795	534.494	0.908339	327.661	34.1057	.	.	12.267	44.646	0.077	0.388	57.9604	0.5584	0.0711	6.85373	0.127328	1.12	0.34	140.056	112	2.68	2.4	19943.8	40.86	-29.91	15.2463	0.3028	8.85073	7.5577	3.21163	69	.	14.9007	210.986	0.220462	0.562804	0.181846	0.0348871	243	293	0.27615	0.3742	0.1343
CG1	H. angustifolius	MAN	8	MAN8	D	34	17.3637	243.44	0.369272	302.691	47.0213	.	.	9.772	40.858	0.074	0.488	71.3262	0.4373	0.0697	5.27403	0.159387	1.51	0.59	171.887	185.5	2.41	2.09	10101.2	41.13	-29.45	17.0664	0.2154	11.1885	.	3.55972	.	.	14.9091	292.351	0.23085	0.54318	0.19574	0.0302291	246	302	0.2451	0.32625	0.14405
CG1	H. annuus	FIR	1	FIR1CG1	A	38.5	41.6045	1029.41	2.1226	340.575	19.6007	-0.775174	-19.18	63.119	48.155	0.342	0.841	40.4157	1.9808	0.2551	6.7648	0.128786	1.27	0.48	89.1268	40	4.63	2.8	22233.5	41.54	-29.43	8.97192	0.2937	15.7644	10.5445	0	101	5.45455	13.6015	99.24	0.228235	0.488714	0.132104	0.150947	178	194	0.3802	1.3038	1.2653
CG1	H. annuus	FIR	2	FIR2CG1	A	36.8	36.3552	780.373	1.8749	341.695	19.3905	-0.70747	-15.186	88.265	57.979	0.33	0.801	46.587	3.0037	0.4112	6.30472	0.136898	1.49	0.43	106.103	48	4.43	1.94	17615.7	43.15	-29.05	9.74041	0.1773	24.9859	12.5647	0.362013	226	5.28302	14.3678	110.85	0.249526	0.473884	0.0992332	0.177357	176	194	0.50385	2.54855	1.00525
CG1	H. annuus	FIR	3	FIR3CG1	B	35.4	36.7915	799.459	2.21805	348.158	16.5873	-0.652879	-14.1867	68.991	47.953	0.377	0.896	46.0205	2.1126	0.3175	5.65386	0.150289	1.32	0.45	133.69	58.5	4.13	0.96	19357.4	43.36	-29.56	10.4988	0.2338	17.6647	13.9671	0.806934	139	5.57692	11.6022	101.57	0.150635	0.522005	0.118637	0.208723	176	190	0.4339	2.463	1.0979
CG1	H. annuus	FIR	4	FIR4CG1	B	31.6	36.4256	797.278	2.11413	347.513	17.2296	-0.566027	-12.3891	68.684	50.601	0.337	0.818	45.6875	2.3109	0.3138	6.36424	0.135791	1.41	0.5	110.348	54.5	3.75	1.33	21260.7	42.33	-30.28	11.288	0.2369	15.8295	9.12042	0.867008	98	7.76699	12.5714	109.24	0.300165	0.439399	0.134291	0.126144	187	205	0.4861	1.43545	0.58815
CG1	H. annuus	FIR	5	FIR5CG1	C	36.7	42.2258	1133.84	2.43238	344.438	17.3599	.	.	120.216	61.139	0.404	0.844	37.2413	3.4934	0.4477	6.80299	0.128156	1.4	0.47	133.69	65	4.55	1.43	24919.7	41.42	-30	9.1033	0.1746	26.0596	.	0.370084	161	4.52962	16.6337	108.22	0.327019	0.366661	0.136112	0.170209	180	208	0.27005	1.4698	1.3757
CG1	H. annuus	FIR	6	FIR6CG1	C	31.6	25.5197	661.823	1.68276	357.175	15.1653	.	.	7.054	15.371	0.375	0.895	38.5597	0.1715	0.0272	5.30515	0.158601	0.67	0.35	127.324	31.5	3.03	2.19	21842.3	41.85	-30.39	13.8119	.	.	9.07753	0.654224	57	5	11.4943	112.56	0.36274	0.364339	0.162402	0.110519	205	223	0.14505	0.3837	0.2054
CG1	H. annuus	FIR	7	FIR7CG1	D	34.3	38.9291	1282.94	1.7968	333.887	21.6658	.	.	85.059	50.615	0.417	0.855	30.3436	2.3544	0.2581	8.12205	0.109625	1.69	0.48	84.8827	74.5	6	1.23	21382.4	41.63	-29.69	6.93833	0.4409	13.6085	7.5482	0	102	2.24719	14.0562	125.76	0.28117	0.467557	0.114981	0.136291	190	213	0.4594	1.7477	0.67915
CG1	H. annuus	FIR	8	FIR8CG1	D	33	32.8343	975.988	1.96484	346.782	16.7109	.	.	64.651	48.689	0.343	0.845	33.6422	1.8042	0.2175	7.29517	0.120552	1.1	0.48	123.08	44.5	4.64	2.26	21034.2	41.74	-29.32	8.99569	0.2279	20.3598	10.7162	0	102	3.50877	14.881	105.5	0.114218	0.475829	0.197251	0.212701	180	202	0.3892	2.21025	0.84055
CG1	H. annuus	KON	1	KON1CG1	A	32.9	39.781	768.201	1.88027	338.753	21.1571	-0.535533	-10.3415	129.073	67.378	0.357	0.773	51.7846	4.9385	0.6684	6.38854	0.135345	1.71	0.57	131.568	47	4.07	2.03	18874.7	40.74	-29.49	10.0098	0.4016	10.1345	8.79427	0.950498	139	5.03597	15.1093	209.51	0.259701	0.431388	0.155124	0.153787	197	220	1.32755	5.54645	2.1082
CG1	H. annuus	KON	2	KON2CG1	A	30.6	41.9254	892.366	1.77831	334.913	23.576	-0.754545	-16.0602	91.46	49.839	0.463	0.868	46.9823	3.032	0.4297	6.05609	0.141722	1.77	0.51	123.08	43.5	4.39	2.1	20327.2	41.67	-29.1	9.49203	0.3153	13.9232	11.5036	0.867927	93	1.78571	14.3898	149.85	0.362229	0.390057	0.123056	0.124658	205	220	1.24495	6.46645	2.6412
CG1	H. annuus	KON	3	KON3CG1	B	37.5	44.5695	1047.18	2.01572	334.977	22.111	-0.541042	-12.712	70.674	49.581	0.361	0.796	42.5616	2.494	0.3008	7.29122	0.120609	1.73	0.51	108.225	52	4.95	0.86	21155.1	39.27	-29.78	7.93333	0.3199	15.4736	10.4714	0	67	2.09125	20.1597	155.48	0.205557	0.464304	0.154296	0.175843	197	220	1.20005	4.00905	1.90065
CG1	H. annuus	KON	4	KON4CG1	B	30.5	39.9952	765.965	1.76825	335.728	22.6186	-0.725028	-13.8853	74.997	52.842	0.338	0.838	52.2154	2.49	0.3916	5.35853	0.157269	1.12	0.54	127.324	48	4.06	2.06	18866.1	40.83	-29.48	10.0567	0.3448	11.7749	10.4571	0.751449	118	2.58964	15.9615	87.3	0.176403	0.469301	0.177434	0.176861	197	223	1.11345	5.81805	2.1203
CG1	H. annuus	KON	5	KON5CG1	C	33.9	38.111	910.257	2.14577	345.59	17.761	.	.	75.188	48.024	0.41	0.877	41.8684	3.437	0.3148	9.91804	0.0915915	1.35	0.55	106.103	52	4.94	1.81	18426.3	41.95	-29.04	8.4919	0.378	13.0688	10.8091	0	86	2.17786	17.0874	112.84	0.148352	0.600939	0.112815	0.137894	197	223	1.28695	6.53565	2.3264
CG1	H. annuus	KON	6	KON6CG1	C	41.9	45.9368	949.989	2.23331	336.334	20.5689	.	.	116.141	63.634	0.36	0.81	48.355	2.2969	0.5616	3.08992	0.244503	1.91	0.55	108.225	50.5	4.72	1.68	20126.9	40.93	-29.12	8.67161	0.3046	15.4957	6.28821	0	83	1.98807	17.8771	96.43	0.238722	0.407861	0.183242	0.170175	205	223	0.6797	2.70625	1.45845
CG1	H. annuus	KON	7	KON7CG1	D	32.2	31.0736	615.969	1.21472	333.11	25.5809	.	.	114.041	63.489	0.356	0.827	50.4468	4.6304	0.5753	7.04867	0.124244	1.77	0.48	110.348	59.5	3.69	1.57	16692.9	42.02	-29.89	11.3875	0.2831	13.0343	9.73656	0	47	1.18644	19.295	95.31	0.168713	0.55566	0.174273	0.101353	197	223	0.9096	4.2808	1.66635
CG1	H. annuus	KON	8	KON8CG1	D	37	39.8343	920.653	2.39433	345.101	16.6369	.	.	97.533	56.415	0.385	0.858	43.2674	3.7399	0.422	7.86232	0.112837	1.88	0.54	131.568	44.5	5.18	1.29	17773.2	40.74	-27.64	7.86486	0.3008	17.2207	10.6591	0	112	1.16861	17.4312	104.04	0.212418	0.440696	0.185313	0.161572	205	229	0.60385	2.31015	0.75055
CG1	H. annuus	UTA	1	UTA1CG1	A	29.7	40.7479	784.466	1.98701	341.389	20.5072	-0.694355	-13.3675	76.641	55.836	0.309	0.804	51.9435	2.8434	0.3981	6.14243	0.140008	1.64	0.59	131.568	94.5	3.3	-1.71	23771.7	39.9	-28.97	12.0909	0.3048	10.8268	12.4362	0.669099	123	3.68217	17.4853	110.28	0.182173	0.448404	0.150526	0.218897	176	190	0.59025	2.5862	1.5915
CG1	H. annuus	UTA	2	UTA2CG1	A	30.9	39.3018	821.633	1.84204	339.003	21.3361	-0.501015	-10.4741	96.919	61.636	0.321	0.77	47.8338	3.7229	0.4636	7.03041	0.124527	1.91	0.5	133.69	43	3.02	0.27	27206.4	39.38	-29.47	13.0397	0.4291	7.03799	12.1895	0.363838	117	1.58416	13.7931	74.54	0.191575	0.430239	0.209552	0.168634	183	211	1.13634	3.68405	1.641
CG1	H. annuus	UTA	3	UTA3CG1	B	34.3	47.2529	1000.61	1.48411	316.622	31.8391	-0.684586	-14.4966	103.994	64.658	0.313	0.789	47.2239	3.9966	0.4911	7.13806	0.122879	1.92	0.54	135.812	65	3.85	1.51	25990	39.62	-29.38	10.2909	0.3339	11.5304	10.9224	0	78	1.13422	18.0952	71.3	0.160589	0.46676	0.192146	0.180505	180	202	1.1944	3.98705	1.984
CG1	H. annuus	UTA	4	UTA4CG1	B	36.1	45.4616	1046.77	2.17366	337.111	20.9148	-0.535903	-12.3394	87.773	56.76	0.342	0.817	43.4302	3.4491	0.3812	8.04801	0.110522	1.6	0.55	129.446	84.5	4.48	1.77	23365.5	38.54	-29.82	8.60268	0.4894	9.15407	13.2471	0.344718	98	2.55319	16.1959	139.76	0.215655	0.438537	0.126503	0.219305	176	190	1.06145	2.9568	1.7364
CG1	H. annuus	UTA	5	UTA5CG1	C	34.1	33.4762	855.823	1.76971	343.613	18.9162	.	.	42.029	32.626	0.496	0.865	39.1158	1.4664	0.1644	7.91971	0.112111	1.12	0.57	106.103	34	5.78	0.97	14806.6	40.35	-29.98	6.98097	0.355	16.2817	9.46364	0.372223	146	3.90947	18.7625	.	.	.	.	.	176	190	0.4028	3.031	0.92315
CG1	H. annuus	UTA	6	UTA6CG1	C	37	38.9956	859.676	1.50198	330.911	25.9628	.	.	105.708	65.613	0.309	0.689	45.3608	4.72	0.4795	8.84359	0.101589	1.44	0.56	82.7606	76	4.61	-0.45	18648.1	37.18	-29.75	8.06508	0.2363	19.5091	9.37868	0.451119	32	1.88324	27.2374	85.91	0.155395	0.485042	0.167268	0.192294	178	190	0.78335	2.44935	1.27395
CG1	H. annuus	UTA	7	UTA7CG1	D	31.9	44.8849	1102.15	2.46679	339.979	18.1957	.	.	95.961	52.109	0.444	0.84	40.7249	3.3299	0.3908	7.52073	0.117361	1.53	0.57	154.911	55	4.92	1.52	22401.4	40.85	-28.66	8.30285	0.2908	16.9188	14.682	0.416187	125	3.50263	15.9763	88.91	0.13778	0.493758	0.172984	0.195479	180	208	0.76185	3.03945	1.67335
CG1	H. annuus	UTA	8	UTA8CG1	D	37.5	37.861	885.013	1.67057	335.527	22.6635	.	.	76.227	53.342	0.337	0.831	42.7801	2.4423	0.3261	6.48942	0.133522	0.98	0.46	103.981	65.5	5.04	1.97	17559.8	42	-29.18	8.33333	0.3829	13.1627	12.4088	0	110	2.38095	15.251	82.66	0.193564	0.488749	0.161626	0.156061	176	205	0.98085	3.4914	1.90225
CG1	H. atrorubens	FMF	1	FMF1	A	47.2	39.8722	734.005	1.04581	309.317	38.1256	-2.18569	-40.2363	90.388	46.461	0.526	0.902	54.3214	4.7141	0.491	8.60102	0.104156	2.03	0.56	169.765	268.5	5.1	0.16	14392.3	40.83	-27.83	8.00588	0.5179	9.84746	3.94278	0	85	3.7702	15.1329	142.758	0.215399	0.417051	0.293604	0.0739454	213	250	.	.	.
CG1	H. atrorubens	FMF	2	FMF2	A	42.5	34.1092	743.225	1.00126	318.674	34.0664	-1.91436	-41.713	56.74	35.578	0.563	0.94	45.8935	2.55803	0.2604	8.82346	0.101797	1.29	0.46	146.423	279	5.9	0.05	12597	41.13	-26.24	6.97119	0.4018	14.6839	.	0	20	4.38799	19	172.074	0.41145	0.360187	0.175718	0.0526447	217	260	0.2115	0.3779	0.12445
CG1	H. atrorubens	FMF	3	FMF3	B	37.8	34.528	836.062	1.01815	318.994	33.9125	-1.92147	-46.5265	28.96	25.829	0.545	0.923	41.2983	1.3918	0.1196	10.6371	0.0859319	1.51	0.67	140.056	181.5	5.06	-3.51	16523	38.09	-28.07	7.52767	0.5809	8.71062	.	0	13	2.38612	26.0606	138.411	0.195388	0.459156	0.241864	0.103593	217	260	.	.	.
CG1	H. atrorubens	FMF	4	FMF4	B	38.8	27.8682	716.657	0.968626	330.217	28.7708	-1.74161	-44.7871	50.789	37.554	0.453	0.917	38.8864	2.0992	0.1975	9.62886	0.0940835	1.55	0.47	116.714	169	5.85	-1.26	12250.6	41.26	-28.45	7.05299	0.412	14.199	8.49287	0.54528	25	2.43902	20.5029	130.123	0.300331	0.435232	0.202327	0.0621097	217	260	0.275125	0.28055	0.161975
CG1	H. atrorubens	FMF	5	FMF5	C	37.6	25.558	549.16	0.732849	320.4	34.8749	.	.	26.88	28.746	0.409	0.913	46.5402	1.2319	0.1251	8.84732	0.10155	1.93	0.49	146.423	119	4.65	0.23	11809.9	39.76	-28.99	8.55054	0.5401	8.60952	7.41009	0.643367	23	5.07463	18.7166	153.461	0.199725	0.470608	0.234717	0.0949498	217	264	0.3071	0.38755	0.2144
CG1	H. atrorubens	FMF	6	FMF6	C	44.2	39.5518	724.671	1.01015	308.269	39.1543	.	.	37.377	35.11	0.381	0.833	54.579	1.77	0.204	7.67647	0.115254	1.99	0.53	163.399	199.5	4.91	-1.17	14759.1	39.33	-28.43	8.01018	0.4926	9.96752	.	0.620814	117	3.84615	18.3556	79.1624	0.179885	0.439495	0.314796	0.0658242	217	262	.	.	.
CG1	H. atrorubens	FMF	7	FMF7	D	23.1	13.7179	304.808	0.425218	327.801	32.2608	.	.	13.243	19.134	0.455	0.92	45.0049	0.6151	0.0596	9.32047	0.0968948	1.48	0.38	150.667	243	4.33	-3.48	7039.44	41.51	-26.86	9.58661	0.7399	5.85214	9.21865	0.948361	13	6.30252	18.1818	48.2827	0.314398	0.40838	0.199243	0.0779786	229	264	0.23105	0.5671	0.2477
CG1	H. atrorubens	FMF	8	FMF8	D	35.1	27.3271	702.357	1.43035	346.918	19.1052	.	.	33.104	28.25	0.521	0.946	38.9077	1.3014	0.1288	9.10404	0.0989703	1.28	0.44	150.667	249.5	5.27	-0.15	13327.5	41.84	-27.17	7.93928	0.2572	20.4899	7.81422	1.07561	34	2.5878	17.8571	155.207	0.149845	0.532192	0.208495	0.109468	220	262	0.32485	0.3929	0.19565
CG1	H. atrorubens	TOC	1	TOC1	A	30.1	27.2485	624.442	0.866572	326.494	31.444	-1.54201	-35.3375	27.729	31.26	0.393	0.862	43.6366	1.125	0.121	8.29752	0.107556	1.41	0.32	129.446	243.5	4.6	-3.71	13574.8	42.12	-27.77	9.15652	0.433	10.6236	8.718	0	18	3.50195	18.1275	106.776	0.232261	0.42816	0.266234	0.0733449	220	262	0.1237	0.17275	0.12825
CG1	H. atrorubens	TOC	2	TOC2	A	36.5	32.5716	718.142	0.819793	311.292	39.7315	-2.31522	-51.0463	57.722	40.841	0.435	0.877	45.3553	2.7281	0.2618	9.42055	0.0959642	1.44	0.4	157.033	149.5	5.35	-0.26	13423.2	40.29	-27.61	7.53084	0.3272	16.3509	4.94623	0.968041	10	3.81356	20.1597	136.575	0.146657	0.496069	0.305339	0.0519355	223	260	0.11885	0.1614	0.01055
CG1	H. atrorubens	TOC	3	TOC3	B	42.6	35.1539	769.498	1.14333	324.372	30.7469	-1.6523	-36.1679	60.371	39.525	0.486	0.896	45.6842	2.4525	0.2758	7.89231	0.112457	1.63	0.57	137.934	235.5	5.15	-1.01	14941.7	42.29	-27.71	8.21165	0.3134	16.4327	6.49166	0	17	5.026	18.3556	150.105	0.274065	0.472826	0.201108	0.0520003	223	262	.	.	.
CG1	H. atrorubens	TOC	4	TOC4	B	44	36.1915	751.164	1.08701	318.89	33.2945	-1.84009	-38.1915	60.377	51.84	0.282	0.807	48.1806	2.6232	0.2909	8.01753	0.110895	1.28	0.51	131.568	248	5.47	-0.89	13732.4	42.12	-26.82	7.70018	0.2905	18.8296	6.18413	0.651015	16	3.11355	16.763	109.374	0.221879	0.462209	0.260319	0.0555934	213	257	0.3207	0.471	0.20695
CG1	H. atrorubens	TOC	5	TOC5	C	45.3	36.6486	653.285	1.30111	329.466	28.1673	.	.	102.444	53.687	0.447	0.911	56.0989	4.8938	0.5747	7.5154	0.117434	2.48	0.59	135.812	108.5	4.82	-0.03	13553.6	42.43	-26.74	8.8029	0.2551	18.8946	8.52093	1.61048	11	3.35097	20.4981	161.632	0.204645	0.501112	0.233555	0.0606878	213	252	0.13425	0.37365	0.2949
CG1	H. atrorubens	TOC	6	TOC6	C	30.9	19.6446	528.672	0.642996	328.582	30.5517	.	.	14.344	17.836	0.567	0.898	37.1584	0.508	0.0533	8.53096	0.104921	1.22	0.36	137.934	176.5	5.07	-1.8	10427.5	42.44	-28.58	8.37081	.	.	9.13525	1.85711	9	6.88259	.	64.0752	0.254076	0.440732	0.213499	0.0916923	213	255	.	.	.
CG1	H. atrorubens	TOC	7	TOC7	D	36.4	27.9919	652.917	1.13304	336.671	24.7052	.	.	42.102	37.316	0.38	0.881	42.8721	1.7394	0.1805	8.63657	0.103771	1.52	0.46	163.399	211.5	4.88	-1.94	13379.5	42.03	-27.73	8.6127	0.4578	10.6597	.	0.905599	9	3.90947	17.5472	136.07	0.189021	0.543251	0.214743	0.052986	217	260	.	.	.
CG1	H. atrorubens	TOC	8	TOC8	D	37	25.6087	481.632	1.12446	339.927	22.7743	.	.	54.184	41.472	0.396	0.883	53.1707	2.4219	0.2881	7.40646	0.118956	2.6	0.47	123.08	167	4.29	-2.53	11226.8	43.87	-27.47	10.2261	0.3337	12.8559	7.52792	0.958451	12	2.98246	16.8856	195.354	0.0978512	0.694688	0.13993	0.0675303	220	293	0.1656	0.27295	0.17145
CG1	H. atrorubens	WAR	1	WAR1	A	44.7	29.4893	512.976	0.780002	315.252	37.8067	-1.43958	-25.0419	98.527	63.455	0.322	0.773	57.4868	4.5586	0.5664	7.04838	0.124249	1.45	0.54	118.836	262.5	4.35	-0.3	11792.6	40.3	-27.35	9.26437	0.3702	11.7504	6.78057	0	11	1.68421	22.5869	108.435	0.206778	0.527074	0.221302	0.0448463	226	260	.	.	.
CG1	H. atrorubens	WAR	2	WAR2	A	42.3	34.0578	795.036	0.841264	308.583	40.4841	-1.43939	-33.6008	47.131	43.006	0.32	0.745	42.838	1.7575	0.2019	7.7048	0.114879	0.97	0.59	110.348	272	4.57	-2.2	17396.9	40.27	-29.76	8.81182	0.4423	10.3324	10.6945	0	39	0.877193	15.8672	159.226	0.20317	0.507713	0.225489	0.0636276	229	260	0.234	0.45065	0.22675
CG1	H. atrorubens	WAR	3	WAR3	B	47	33.3496	507.513	1.02042	320.598	32.6823	-0.858062	-13.058	134.816	75.692	0.296	0.795	65.7118	6.4926	0.8859	6.32882	0.136448	1.68	0.41	137.934	209	4.56	-0.1	11129.7	41.95	-27.32	9.19956	0.2336	19.5205	3.14201	0	15	2.1097	18.4676	216.281	0.188505	0.541632	0.231979	0.0378841	223	264	0.2851	0.42245	0.18835
CG1	H. atrorubens	WAR	4	WAR4	B	40.1	26.9211	583.303	0.829079	322.387	32.4711	-1.66867	-36.1552	77.005	51.786	0.361	0.872	46.1528	3.2004	0.3554	8.00506	0.111049	1.61	0.32	159.155	214.5	4.72	-1.42	12358.1	42.4	-28.28	8.98305	0.3201	14.7454	6.94174	0	15	2.95359	18.5047	173.033	0.222682	0.517363	0.213582	0.0463727	229	267	0.33885	0.542	0.1884
CG1	H. atrorubens	WAR	5	WAR5	C	45.2	31.9251	689.988	1.16669	331.585	27.3637	.	.	29.523	37.142	0.269	0.669	46.269	1.1565	0.1366	7.46633	0.118115	0.96	0.32	129.446	242	5.02	-2.46	13744.8	42.53	-28.02	8.47211	0.3385	14.8301	7.43337	0	8	1.38889	15.8046	142.357	0.207507	0.536341	0.210423	0.0457288	223	262	0.23125	0.22255	0.1653
CG1	H. atrorubens	WAR	6	WAR6	C	36.4	28.208	464.16	0.702649	311.997	40.1452	.	.	72.632	49.991	0.365	0.818	60.7721	3.456	0.4414	6.82963	0.12772	1.54	0.38	146.423	258	4.24	-0.22	10947.2	42.62	-27.24	10.0519	0.391	10.844	9.17547	0	17	2.71318	18.3594	144.634	0.223046	0.472504	0.255335	0.0491151	220	260	0.28195	0.43325	0.16985
CG1	H. atrorubens	WAR	7	WAR7	D	39.6	30.7888	518.955	0.995921	325.022	30.9148	.	.	81.917	54.221	0.35	0.79	59.3283	3.8325	0.486	6.8858	0.12681	1.64	0.67	140.056	259.5	4.24	-0.1	12239.5	41.02	-27.44	9.67453	0.2786	15.219	6.15126	0	20	1.9802	22.664	142.492	0.109901	0.553704	0.293701	0.0426937	220	272	.	.	.
CG1	H. atrorubens	WAR	8	WAR8	D	39.9	27.732	583.052	0.906058	325.763	30.6073	.	.	95.22	61.661	0.315	0.813	47.5635	4.1613	0.4529	8.18812	0.108836	1.74	0.37	129.446	223	4.86	-0.14	11997	42.56	-27.4	8.7572	0.3389	14.3405	6.25387	0.606543	10	1.37255	17.8988	156.678	0.14367	0.554577	0.247705	0.0540472	213	264	0.3392	0.5645	0.324275
CG1	H. carnosus	FCR	1	FCR1	A	35.1	44.3534	745.502	1.65416	333.762	26.8132	-1.68804	-28.3729	12.27	53.786	0.053	0.171	59.4947	1.08	0.073	13.7945	0.0675926	1.04	0.63	140.056	191	3.44	-4.7	21671.6	36.69	-32.02	10.6657	0.3025	11.3719	.	1.3684	0	2.05128	11.7073	70.3302	0.218683	0.453006	0.265691	0.0626203	211	252	0.286633	0.3599	0.2625
CG1	H. carnosus	FCR	2	FCR2	A	37.3	21.5242	357.983	1.58569	364.439	13.574	-0.333973	-5.55452	11.559	54.438	0.049	0.259	60.1263	1.0665	0.0695	14.3453	0.0651664	1.15	0.56	150.667	237	3.02	0.06	11853.7	35.94	-31.37	11.9007	0.2257	13.3806	8.61934	1.8246	0	7.64706	17.2577	112.046	0.159577	0.485514	0.272064	0.0828445	211	248	0.23705	0.4936	0.22185
CG1	H. carnosus	FCR	3	FCR3	B	26	24.9378	490.459	0.725047	324.45	34.3947	-0.986601	-19.4038	9.932	33.206	0.113	0.801	50.8458	0.72	0.0505	13.2574	0.0701389	1.5	0.7	180.376	82.5	2.79	-1.72	17579.2	34.46	-31.42	12.3513	0.1895	14.723	.	0	0	.	15.7191	3.968	0.144758	0.144002	0.683947	0.0272933	220	260	0.09525	0.3351	0.2553
CG1	H. carnosus	FCR	4	FCR4	B	38.7	17.1615	316.848	0.543838	330.705	31.5563	-0.426883	-7.88143	15.601	49.993	0.078	0.615	54.1632	1.1668	0.0845	12.8083	0.0724203	0.75	0.56	148.545	134	3.44	-1.7	9210.69	34.89	-30.61	10.1424	0.2995	11.4858	7.04971	0.999216	0	2.99145	13.9373	96.4313	0.231253	0.251081	0.437758	0.0799077	202	243	0.19495	0.8955	0.35675
CG1	H. carnosus	FCR	5	FCR5	C	28.7	28.4624	438.184	0.889204	329.247	32.0089	.	.	14.687	50.134	0.073	0.529	64.9554	1.4918	0.0954	14.6373	0.0639496	1.4	0.86	163.399	153	3.65	-0.6	12005	33.96	-30.67	9.30411	0.1711	21.3326	6.83689	1.44177	0	.	15.3558	85.2911	0.209166	0.337382	0.411616	0.0418355	211	250	0.27655	0.6334	0.2993
CG1	H. carnosus	FCR	6	FCR6	C	37.1	34.5974	658.591	0.997652	323.369	34.6789	.	.	13.287	51.356	0.063	0.598	52.5326	1.1519	0.0698	15.5029	0.0605955	0.96	0.71	154.911	172	3.88	-0.63	16974	35.47	-31.82	9.14175	0.3244	11.9605	6.65983	1.11406	0	.	.	.	.	.	.	.	205	243	0.3031	0.93015	0.81665
CG1	H. carnosus	FCR	7	FCR7	D	33.9	29.4961	434.282	0.633105	303.291	46.5895	.	.	12.721	56.451	0.05	0.264	67.9192	1.1277	0.0864	12.0521	0.0766161	1.04	0.52	169.765	184	2.36	0.41	18401.8	37.03	-31	15.6907	0.182	12.967	7.4361	1.3775	0	.	15.0463	81.2604	0.142136	0.530517	0.275438	0.0519097	202	243	0.39315	1.1387	0.71525
CG1	H. carnosus	FCR	8	FCR8	D	38.7	26.7701	361.649	0.437395	279.983	61.2034	.	.	17.13	58.959	0.062	0.317	74.0222	1.5213	0.1268	10.9976	0.0833498	1.32	0.63	169.765	171	2.02	-1.8	17903.4	35.55	-31.01	17.599	0.1163	17.3689	.	1.38568	0	.	22.2222	127.102	0.138471	0.470565	0.340906	0.050058	205	243	0.64825	1.3849	0.94665
CG1	H. carnosus	POT	1	POT1	A	26.8	15.5319	389.07	0.294362	297.488	52.7647	-0.930382	-23.3058	17.134	52.514	0.078	0.714	39.9206	1.0243	0.0684	13.9751	0.0667773	1.1	0.63	137.934	244.5	2.36	-3.09	16486	35.93	-31.93	15.2246	0.3316	7.11701	8.7247	0.776662	0	1.75	.	90.24	0.410018	0.207666	0.347547	0.0347695	211	250	0.2687	1.09555	0.6398
CG1	H. carnosus	POT	2	POT2	A	36.5	22.6464	406.581	0.467621	300.478	48.4291	-0.647994	-11.6337	25.817	62.276	0.084	0.526	55.6997	2.0351	0.1438	13.1523	0.0706599	1.63	0.62	157.033	171	2.3	-2.79	17677.4	32.81	-30.98	14.2652	0.2007	11.4599	5.01119	0.882197	0	2.30496	20.709	99.3584	0.317336	0.390266	0.261724	0.0306738	205	243	0.1388	0.4447	0.2703
CG1	H. carnosus	POT	3	POT3	B	32.7	27.9435	604.431	0.963401	333.455	29.005	-0.607338	-13.137	16.331	41.978	0.116	0.758	46.2311	1.3422	0.0755	16.7775	0.0562509	1.51	0.83	129.446	133	2.27	-4.39	26626.9	32.24	-31.17	14.2026	0.2297	9.88246	3.3668	1.14724	0	2.90179	21.6606	54.5044	0.342174	0.276405	0.342009	0.0394115	208	250	0.4181	0.8752	0.3577
CG1	H. carnosus	POT	4	POT4	B	29.4	30.7072	908.556	1.00273	327.247	30.6237	-1.14236	-33.7999	24.114	37.774	0.212	0.846	33.7978	1.4975	0.0815	17.3742	0.054424	0.99	0.59	133.69	211.5	3.05	-3.64	29788.7	32.76	-31.71	10.741	0.4708	6.47833	.	0.420911	0	3.27103	13.5246	71.953	0.37052	0.293703	0.316673	0.0191041	217	255	0.3269	0.7957	0.4213
CG1	H. carnosus	POT	5	POT5	C	42.7	28.0755	417.583	0.813908	323.959	34.4947	.	.	15.766	37.947	0.138	0.822	67.2333	1.0943	0.106	9.32358	0.0968656	1.27	0.74	178.254	277	1.68	-1.5	24856.1	34.18	-30.15	20.3452	0.2289	7.33945	6.71531	1.87841	0	.	12.9139	97.5116	0.37093	0.38016	0.232438	0.0164719	202	241	0.51905	1.63835	0.9281
CG1	H. carnosus	POT	6	POT6	C	42.9	34.5434	577.746	1.08473	326.834	31.8451	.	.	19.418	59.527	0.069	0.224	59.7899	1.3412	0.1161	10.5521	0.0865643	0.74	0.48	165.521	136	2.72	1.41	21240.7	36.56	-31.89	13.4412	0.2217	12.2688	5.68358	0.706909	0	.	17.207	119.725	0.135811	0.46531	0.325806	0.073073	192	229	0.31215	1.26135	0.98105
CG1	H. carnosus	POT	7	POT7	D	33.4	30.8449	722.205	0.953005	325.425	32.3659	.	.	14.306	32.331	0.172	0.851	42.7094	0.862	0.0611	13.108	0.0708817	1	0.53	140.056	197.5	4.11	-1	17571.9	36.57	-30.52	8.89781	0.2746	14.9672	.	0.998762	0	.	17.9337	67.3376	0.441061	0.212081	0.332149	0.0147095	211	243	0.2756	1.26295	0.7326
CG1	H. carnosus	POT	8	POT8	D	34.5	14.2526	271.251	0.173456	247.265	82.1684	.	.	17.414	41.209	0.129	0.542	52.5439	1.3246	0.0915	13.4765	0.0690775	1.31	0.74	176.132	227.5	2.68	-1.88	10121.3	35.14	-29.81	13.1119	0.1836	14.5969	.	0.648222	0	.	22.8175	81.2181	0.304366	0.294173	0.380751	0.0207097	208	243	0.3471	2.0554	1.1569
CG1	H. carnosus	SOF	1	SOF1	A	30.9	25.7082	486.583	0.718739	320.07	35.7685	-0.815697	-15.4388	26.763	67.747	0.073	0.411	52.8341	1.7557	0.1414	11.4165	0.0805377	1.21	0.59	129.446	312	2.33	-0.88	20883.4	35.69	-31.12	15.3176	0.2275	10.2418	5.65073	0	0	2.94118	20.7921	122.643	0.19251	0.45715	0.292734	0.0576063	200	239	0.256	0.8249	0.65495
CG1	H. carnosus	SOF	2	SOF2	A	34.2	31.7679	707.615	0.897354	318.471	35.4017	-0.562574	-12.5311	28.801	62.467	0.093	0.659	44.8943	1.8917	0.1293	13.6303	0.0683512	1.52	0.54	131.568	251.5	3.64	-0.09	19440	36.04	-31.2	9.9011	0.1808	20.1327	4.93408	0	0	2.12389	15.7303	115.549	0.390657	0.307599	0.257584	0.0441605	205	241	0.204433	0.885367	0.858367
CG1	H. carnosus	SOF	3	SOF3	B	26.2	24.3449	811.891	1.23074	348.566	19.7807	-1.12571	-37.5419	12.406	35.14	0.126	0.531	29.9855	0.6842	0.0372	17.3925	0.0543701	1.12	0.48	116.714	180	4.39	-1.52	18494.1	34.67	-32.43	7.89749	.	.	4.37983	0	0	6.91824	.	93.3087	0.266642	0.406914	0.253181	0.0732633	220	246	0.1696	0.4352	0.5867
CG1	H. carnosus	SOF	4	SOF4	B	31.8	17.5875	273.667	0.490271	324.915	35.873	-0.385986	-6.00606	18.579	60.753	0.063	0.747	64.2661	1.2033	0.1194	9.07789	0.0992271	0.97	0.68	133.69	137	2.02	-1.27	13547.9	36.04	-31.15	17.8416	0.1762	11.4642	.	3.1011	0	3.80117	16.185	108.615	0.203472	0.505456	0.234502	0.0565697	200	241	.	.	.
CG1	H. carnosus	SOF	5	SOF5	C	32.9	30.4221	596.479	0.983007	329.543	30.948	.	.	15.058	48.539	0.08	0.48	51.0028	0.8788	0.0768	10.4427	0.0873919	0.99	0.56	131.568	247.5	2.53	-1.35	23576.2	36.46	-32.1	14.4111	0.1581	16.0025	.	1.6239	0	.	16.9323	123.403	0.342051	0.264229	0.368269	0.0254508	202	239	0.25565	1.2554	1.17625
CG1	H. carnosus	SOF	6	SOF6	C	31.6	20.9054	473.384	0.788186	336.425	26.5234	.	.	23.097	48.541	0.123	0.809	44.1616	1.3549	0.102	12.2833	0.0752823	1.41	0.68	131.568	270	2.1	-0.16	22542.1	34.31	-32.08	16.3381	0.1638	12.8205	.	0.778025	0	.	24.4576	157.323	0.350617	0.294385	0.30232	0.0526777	200	239	0.4283	0.73205	0.4026
CG1	H. carnosus	SOF	7	SOF7	D	31.8	23.9772	527.151	0.763852	331.28	31.3898	.	.	19.787	57.858	0.074	0.831	45.4844	1.163	0.09	11.9222	0.0773861	0.71	0.46	125.202	295.5	2.53	-0.51	20836	36.98	-32.7	14.6166	0.182	13.9011	.	0.87858	0	.	17.5743	134.203	0.290902	0.358785	0.316684	0.0336289	202	239	0.24035	0.8477	0.742
CG1	H. carnosus	SOF	8	SOF8	D	28.1	22.3988	664.312	0.89573	341.682	25.0062	.	.	23.875	59.325	0.085	0.766	33.7173	1.3597	0.0805	15.8907	0.0592042	0.82	0.44	93.371	251.5	3.38	-0.15	19654.2	35	-32.11	10.355	0.2961	11.4151	.	0	0	.	18.6567	32.9681	0.234772	0.386213	0.338048	0.0409669	220	257	0.2249	0.84565	0.5059
CG1	H. debilis ssp. tardiflorus	CDK	1	CDK1	A	38.7	46.3442	978.9	1.84076	330.61	25.1766	-0.545078	-11.5133	54.369	45.585	0.329	0.754	47.3432	1.6882	0.2574	5.55866	0.15247	1.16	0.39	93.371	19	4.2	0.44	23307.1	41.99	-28.74	9.99762	0.2685	15.6425	7.73169	0	66	3.13725	18.251	187.58	0.225557	0.60193	0.167662	0.00485126	239	260	0.34	0.55325	0.45885
CG1	H. debilis ssp. tardiflorus	CDK	2	CDK2	A	37.9	37.4384	1014.51	1.44256	331.299	25.9527	-0.390407	-10.5793	47.774	45.555	0.289	0.643	36.9029	1.3781	0.1763	6.81679	0.12793	0.98	0.35	127.324	79	4.16	0.89	24387.3	40.85	-29.65	9.81971	0.3382	12.3004	7.56947	0.4658	96	4.14847	15.7495	225.12	0.237118	0.631174	0.106343	0.0253643	233	252	0.2753	0.8318	0.33275
CG1	H. debilis ssp. tardiflorus	CDK	3	CDK3	B	35.5	43.2484	1214.61	1.64115	327.934	26.3526	-0.67851	-19.0556	53.894	44.067	0.349	0.801	35.6069	1.5945	0.1919	7.30902	0.120351	1.19	0.45	99.7372	21	6.09	-0.14	19944.3	41.82	-28.53	6.867	0.2514	24.2243	7.56517	0	24	2.86738	14.9284	165.5	0.18568	0.603505	0.160423	0.0503927	220	239	0.16695	0.5477	0.17255
CG1	H. debilis ssp. tardiflorus	CDK	4	CDK4	B	39.2	39.8536	1231.69	2.00009	341.207	19.9259	-0.966102	-29.8576	45.987	44.268	0.295	0.835	32.357	1.2166	0.1488	7.17608	0.122308	1.01	0.4	110.348	35.5	6.23	0.58	19770.2	41.65	-28.86	6.68539	0.3629	17.1673	7.16271	0	32	2.8	17.8794	173.91	0.201771	0.596745	0.15393	0.0475533	213	233	0.2912	0.7962	0.44325
CG1	H. debilis ssp. tardiflorus	CDK	5	CDK5	C	41.1	43.0974	1207.42	1.94003	334.915	22.2148	.	.	55.556	46.985	0.316	0.746	35.6937	1.7342	0.1983	7.74534	0.114347	1.14	0.39	95.493	38.5	6.26	0.78	19287.9	41.45	-28.58	6.62141	0.3024	20.7011	9.09826	0	41	4.28016	18.3432	231.04	0.156769	0.690573	0.129977	0.0226801	217	246	0.2674	0.80795	0.4153
CG1	H. debilis ssp. tardiflorus	CDK	6	CDK6	C	35.2	42.7272	1490.93	1.76106	333.213	24.2621	.	.	56.04	44.481	0.356	0.8	28.6581	1.4228	0.1606	7.85928	0.112876	0.82	0.34	87.0048	38.5	6.15	0.64	24242.7	41.67	-29.6	6.77561	0.3111	19.7686	7.06468	0	31	2.64151	17.226	175.66	0.449106	0.300808	0.235284	0.0148013	252	275	0.2433	0.6674	0.3071
CG1	H. debilis ssp. tardiflorus	CDK	7	CDK7	D	33.5	28.5234	725.26	0.61853	300.197	46.1148	.	.	38.242	39.071	0.315	0.701	39.3285	1.1922	0.1504	6.92686	0.126153	0.64	0.42	82.7606	13	5.48	-0.34	13234.7	39.94	-28.4	7.28832	0.4337	12.6355	6.21167	1.04294	64	3.37838	17.4636	157.26	0.180084	0.625397	0.183136	0.0113824	260	282	0.2229	0.626	0.2824
CG1	H. debilis ssp. tardiflorus	CDK	8	CDK8	D	38.5	41.8693	1242.24	1.27393	317.553	32.8663	.	.	49.459	42.956	0.337	0.739	33.7047	1.4422	0.1667	7.65147	0.115587	0.9	0.35	103.981	17.5	6.48	-0.58	19170.4	40.53	-28.83	6.25463	0.3666	17.6759	5.64727	0.805091	21	2.58964	17.8771	197.55	0.0865604	0.726398	0.150848	0.0361934	239	260	0.2735	0.6801	0.29265
CG1	H. debilis ssp. tardiflorus	PAN	1	PAN1	A	39	46.0847	1458.1	1.85946	331.051	24.7839	-0.597826	-18.915	28.096	33.462	0.315	0.718	31.6059	0.8766	0.0888	8.87162	0.1013	1.26	0.52	72.1503	35.5	5.84	-0.09	24967.5	41.27	-28.92	7.06678	0.4404	13.2607	5.51084	0	40	9.72222	7.29927	133.19	0.106314	0.687514	0.138449	0.0677228	208	226	0.1638	0.53025	0.2473
CG1	H. debilis ssp. tardiflorus	PAN	2	PAN2	A	38.6	44.8036	1166.82	1.31365	316.434	34.1061	-0.552573	-14.3907	37.554	33.266	0.426	0.891	38.398	1.1186	0.1442	6.75728	0.128911	1.19	0.54	80.6386	47.5	5.8	-0.05	20117.6	40.88	-29.01	7.04828	0.3402	17.0488	6.51939	0.477238	78	3.78378	17.9177	186.2	0.167025	0.649141	0.116971	0.0668636	187	205	0.1376	0.60925	0.32645
CG1	H. debilis ssp. tardiflorus	PAN	3	PAN3	B	39	41.8997	1143.42	1.67097	332.13	25.0751	-0.859519	-23.4558	29.036	35.762	0.285	0.742	36.6442	0.997	0.1064	8.3703	0.10672	0.9	0.49	76.3944	35.5	5.98	1.52	19120.8	40.53	-29.68	6.77759	0.3657	16.3522	6.068	1.40946	37	1.66667	13.4884	141.52	0.133338	0.665065	0.11751	0.0840871	183	197	0.1705	0.46595	0.26185
CG1	H. debilis ssp. tardiflorus	PAN	4	PAN4	B	38.7	35.2926	919.058	1.35192	332.089	26.1055	-0.483333	-12.5865	31.041	37.696	0.275	0.731	38.4008	0.9261	0.1192	6.7693	0.128712	0.69	0.44	82.7606	40	4.55	-0.1	20199.1	40.75	-30.3	8.95604	0.299	15.2174	7.87207	0.696171	61	1.18203	17.6282	160.11	0.138342	0.647992	0.137093	0.0765724	178	192	0.1646	0.5842	0.2119
CG1	H. debilis ssp. tardiflorus	PAN	5	PAN5	C	34.8	31.6227	686.787	0.883445	318.012	35.7948	.	.	41.764	44.613	0.264	0.702	46.0444	1.5491	0.1923	7.05564	0.124137	1.04	0.5	106.103	28.5	4	0.25	17169.7	39.55	-29.58	9.8875	0.2278	17.5593	7.22992	0	28	.	18.6792	177.21	0.15191	0.63642	0.145646	0.0660234	178	190	0.14605	0.48495	0.423
CG1	H. debilis ssp. tardiflorus	PAN	6	PAN6	C	39.1	36.6046	943.294	1.56997	337.363	23.3154	.	.	40.639	47.089	0.23	0.684	38.8051	1.3187	0.1577	7.36208	0.119587	1.76	0.46	108.225	52	4.85	0.37	19449.4	40.22	-30.19	8.29278	0.3162	15.3384	.	0.305568	93	.	17.0385	190.89	0.129865	0.673634	0.130599	0.0659018	187	202	0.1538	0.51765	0.28675
CG1	H. debilis ssp. tardiflorus	PAN	7	PAN7	D	24.9	27.7046	868.91	0.954031	326.999	29.0395	.	.	14.239	26.545	0.254	0.739	31.8843	0.4354	0.0454	8.59031	0.104272	0.63	0.41	76.3944	60	5.7	1.48	15244	39.33	-29.54	6.9	0.5671	10.0511	5.06157	0	40	.	18.3333	53.28	0.0857733	0.399212	0.45458	0.0604354	187	208	0.06895	0.31145	0.206
CG1	H. debilis ssp. tardiflorus	PAN	8	PAN8	D	26.1	28.991	787.761	0.990979	328.002	29.2549	.	.	15.271	25.54	0.294	0.749	36.8018	0.498	0.0562	7.86121	0.112851	1.15	0.51	91.2489	39.5	5.94	1.42	13262	41.58	-28.63	7	0.4259	13.9469	7.67598	0.941608	35	.	17.4274	91.92	0.174608	0.549826	0.203982	0.071584	190	205	0.06985	0.29885	0.1906
CG1	H. debilis ssp. tardiflorus	PSJ	1	PSJ1	A	41.8	39.4178	1241.35	1.80841	291.632	21.7969	-0.604741	-19.0446	55.804	41.598	0.405	0.797	31.754	1.599	0.1772	8.0237	0.110819	0.98	0.36	78.5165	43.5	6.55	0.91	18951.9	41.54	-29.3	6.34198	0.5024	13.0374	7.08443	0	133	3.85439	14.4928	126.63	0.188265	0.55524	0.162442	0.0940535	208	229	0.16665	0.6945	0.28915
CG1	H. debilis ssp. tardiflorus	PSJ	2	PSJ2	A	41.9	39.4778	926.971	1.98023	340.743	19.9359	-0.659678	-15.4898	54.546	45.015	0.338	0.777	42.5879	1.7746	0.2323	6.63926	0.130903	0.92	0.5	87.0048	43.5	4.3	1.68	21557.5	42.01	-28.63	9.76977	0.3876	11.0939	7.37956	0.479469	127	6.47059	12.724	161.87	0.171372	0.665411	0.112498	0.0507197	208	223	0.2079	0.91465	0.209
CG1	H. debilis ssp. tardiflorus	PSJ	3	PSJ3	B	41.6	38.3894	987.454	1.24413	321.731	30.8565	-0.607564	-15.6278	56.357	46.847	0.323	0.776	38.8772	1.9067	0.2191	7.70242	0.114911	1.06	0.5	101.859	29	5.41	1.06	18252.4	41.42	-28.9	7.65619	0.2753	19.6513	6.09512	0	39	5.95903	18.2663	182.37	0.178922	0.629435	0.132588	0.0590558	187	208	0.19345	0.6534	0.31975
CG1	H. debilis ssp. tardiflorus	PSJ	4	PSJ4	B	45.8	42.7329	1056.27	1.06271	305.8	40.2114	-0.947863	-23.4292	41.18	38.203	0.355	0.757	40.4565	1.5589	0.1666	8.35714	0.10687	1.08	0.55	108.225	35.5	6.63	0.34	15931.6	41.3	-27.97	6.22926	0.4223	15.6997	7.88899	0	40	3.42298	14.1026	186.3	0.324852	0.512668	0.112936	0.0495437	217	229	0.12515	0.38605	0.1144
CG1	H. debilis ssp. tardiflorus	PSJ	5	PSJ5	C	36.3	33.2237	802.694	1.5944	341.504	20.8377	.	.	58.492	50.249	0.291	0.788	41.3903	1.7569	0.2421	6.25692	0.1378	0.89	0.48	114.592	27.5	4.33	0.83	18538	42.06	-29.59	9.71363	0.2762	15.677	8.40347	0.673984	78	3.20755	14.0316	139.22	0.133171	0.620672	0.185175	0.0609826	187	205	0.27905	1.05305	0.55835
CG1	H. debilis ssp. tardiflorus	PSJ	6	PSJ6	C	49.5	42.7335	888.731	1.3165	318.489	32.4599	.	.	59.854	46.746	0.344	0.748	48.0837	2.0819	0.2878	6.23384	0.138239	1.19	0.51	112.47	34	4.56	-0.45	19489.7	41.01	-28.65	8.99342	0.2741	16.6363	6.71473	0	34	4.58891	13.0996	177.75	0.170858	0.686357	0.127089	0.0156962	217	241	0.18455	0.6341	0.2867
CG1	H. debilis ssp. tardiflorus	PSJ	7	PSJ7	D	36.9	34.3315	910.283	0.928041	313.442	36.9935	.	.	52.87	42.736	0.364	0.829	37.7152	1.6531	0.1994	7.29037	0.120622	1.07	0.49	125.202	25	6.04	0.59	15070.9	41.6	-28.11	6.88742	0.3744	16.1325	6.51554	0	74	3.3275	19.5777	151.24	0.213634	0.596139	0.16087	0.0293573	194	211	0.15805	0.7106	0.36175
CG1	H. debilis ssp. tardiflorus	PSJ	8	PSJ8	D	30.1	22.9659	536.194	0.660178	290.48	34.7874	.	.	46.298	40.875	0.348	0.759	42.8312	1.5006	0.1983	6.56732	0.132147	1.15	0.41	82.7606	38.5	5.18	0.7	10351.2	41.14	-27.26	7.94208	0.3814	13.5815	4.38341	0.434133	81	3.13152	15.7692	162.56	0.166031	0.65299	0.137672	0.0433071	208	226	0.22385	0.7672	0.28315
CG1	H. floridanus	APL	1	APL1	A	28.8	21.842	514.19	0.845003	340.756	25.8484	-0.797423	-18.7724	16.526	38.966	0.137	0.775	42.4785	0.5238	0.0702	6.46154	0.134021	0.82	0.25	118.836	206	3.17	1.98	16220.5	42.28	-30.79	13.3375	0.2957	10.7203	8.82848	3.2308	65	.	14.0127	322.346	0.153597	0.662134	0.138719	0.0455501	250	327	.	.	.
CG1	H. floridanus	APL	2	APL2	A	36.7	28.3687	831.732	1.18533	338.998	23.9333	-0.875151	-25.6582	25.214	31.523	0.319	0.966	34.108	0.7661	0.086	7.90814	0.112257	0.68	0.34	133.69	66.5	4.45	-1.25	18690.6	40.82	-30.72	9.17303	0.3335	13.3433	5.88845	1.23365	58	5.49828	14.6259	221.143	0.282671	0.494574	0.180778	0.0419765	246	302	.	.	.
CG1	H. floridanus	APL	3	APL3	B	33.7	24.0228	646.776	1.13957	344	21.0806	-1.20692	-32.4943	27.785	33.543	0.31	0.913	37.1423	0.8675	0.1032	7.40601	0.118963	1.03	0.58	161.277	143	3.39	1.1	19078.9	41.04	-30.88	12.1062	0.2435	13.922	7.8815	2.03899	32	.	17.1512	179.293	0.313582	0.473104	0.171807	0.041507	255	324	.	.	.
CG1	H. floridanus	APL	4	APL4	B	33.4	23.5164	647.643	1.13593	344.973	20.7023	-0.748418	-20.6115	21.619	31.382	0.276	0.939	36.3107	0.604	0.0785	6.69427	0.129967	0.83	0.31	82.7606	199	3.6	-0.63	17990.1	42.18	-30.82	11.7167	0.301	11.9601	7.19042	0.984653	64	3.04183	20.442	211.241	0.159644	0.66826	0.133082	0.0390138	250	302	0.2672	0.49835	0.0927
CG1	H. floridanus	APL	5	APL5	C	37.9	19.3434	477.067	0.450956	311.871	42.8943	.	.	29.053	42.516	0.202	0.789	40.5466	0.9691	0.1178	7.22666	0.121556	1.24	0.38	118.836	177	2.9	1.76	16450.6	40.54	-32.37	13.9793	0.249	11.6466	6.38965	1.69351	30	.	19.0114	249.965	0.183338	0.612891	0.152774	0.0509971	260	324	.	.	.
CG1	H. floridanus	APL	6	APL6	C	35.7	27.4958	713.368	1.46573	347.777	18.7592	.	.	18.265	31.721	0.228	0.903	38.5437	0.536	0.0704	6.61364	0.131343	0.91	0.33	112.47	226.5	3.3	1.2	21617.2	40.5	-31.29	12.2727	0.3393	9.72591	6.83594	3.31307	39	.	15.942	413.709	0.129444	0.666362	0.152595	0.0515979	252	302	0.41855	0.3561	0.0964
CG1	H. floridanus	APL	7	APL7	D	32.8	25.3931	528.252	1.0344	337.452	24.5485	.	.	22.176	31.222	0.286	0.923	48.07	0.6702	0.1066	5.28705	0.159057	0.97	0.47	140.056	145	3.09	1.79	17095.5	42.19	-30.37	13.6537	0.2271	13.6063	8.15133	4.17257	26	.	16.7315	438.827	0.0546416	0.771016	0.124841	0.0495013	264	341	.	.	.
CG1	H. floridanus	APL	8	APL8	D	35.3	22.71	378.375	1.10955	346.917	20.4677	.	.	21.043	31.973	0.259	0.904	60.02	0.7128	0.1263	4.64371	0.177189	1.01	0.29	150.667	138	2.25	1.92	16816.7	42.11	-30.39	18.7156	0.2006	11.2164	8.1055	6.06523	87	.	13.2827	252.149	0.178253	0.589275	0.183462	0.04901	290	335	.	.	.
CG1	H. floridanus	OCK	1	OCK1	A	33.7	24.6294	598.846	1.27414	349.93	19.3301	-0.78227	-19.0204	28.545	48.026	0.156	0.804	41.128	0.926	0.1174	6.88756	0.126782	1.04	0.3	144.301	158.5	3.22	1.67	18597.7	39.74	-30.89	12.3416	0.2461	13.0841	8.65702	1.24893	149	1.39442	19.9377	226.211	0.0202802	0.754012	0.204034	0.0216731	252	299	0.4851	0.64175	0.2176
CG1	H. floridanus	OCK	2	OCK2	A	30.9	19.1378	397.761	0.784531	343.223	24.394	-0.0994569	-2.06711	22.613	46.252	0.133	0.749	48.1139	0.8339	0.1088	6.66452	0.130471	0.91	0.31	129.446	106.5	2.27	2.57	17522.5	37.71	-31.13	16.6123	0.3086	7.3558	7.4899	0	119	3.88769	18.9655	318.377	0.24512	0.574348	0.15199	0.0285414	246	293	0.3584	0.4592	0.1949
CG1	H. floridanus	OCK	3	OCK3	B	34.1	25.1816	663.06	0.952276	336.614	26.4436	-0.873226	-22.993	62.589	55.557	0.255	0.941	37.9779	2.0771	0.2377	7.73833	0.114438	1.4	0.5	101.859	116.5	3.1	1.75	21389	39.7	-31.25	12.8065	0.2775	11.1712	.	0.990867	51	4.33145	19.6226	225.902	0.0688008	0.751752	0.175289	0.00415845	262	335	.	.	.
CG1	H. floridanus	OCK	4	OCK4	B	37.7	26.2411	931.033	1.1452	341.922	22.9139	-0.910149	-32.292	45.095	47.25	0.254	0.921	28.1849	1.3937	0.1271	9.96538	0.0911961	1.22	0.41	101.859	85	4.75	-0.77	19600.7	40.15	-30.96	8.45263	.	.	7.96354	3.95215	52	.	.	380.091	0.248621	0.578069	0.140062	0.0332478	255	324	.	.	.
CG1	H. floridanus	OCK	5	OCK5	C	41.3	23.5155	638.995	0.946017	338.323	24.8574	.	.	31.983	41.668	0.231	0.96	36.8008	1.0148	0.1177	7.62192	0.115983	1.3	0.35	110.348	99	4.35	1.49	14689.5	41.25	-30.69	9.48276	0.3588	12.1237	7.46524	1.10146	105	.	14.9351	198.583	0.236322	0.619676	0.141956	0.002047	.	.	.	.	.
CG1	H. floridanus	OCK	6	OCK6	C	35.3	12.3628	242.793	0.111714	202.122	110.665	.	.	29.812	34.15	0.321	0.914	50.9191	0.9661	0.1518	5.3643	0.157127	1.45	0.58	144.301	159.5	2.29	2.35	10602.3	40.32	-30.29	17.607	0.2138	10.7109	8.1237	4.11887	100	.	11.6505	365.432	0.303039	0.548747	0.126316	0.0218971	252	296	0.34955	0.5286	0.24795
CG1	H. floridanus	OCK	7	OCK7	D	38	23.7718	605.489	1.085	342.908	21.9094	.	.	32.883	49.004	0.172	0.839	39.2604	1.1212	0.1291	7.68474	0.115144	1.24	0.23	101.859	129.5	3.73	1.34	16233	40.74	-30.71	10.9223	0.3632	10.2698	6.98792	1.8282	72	.	14.8976	480.145	0.0756344	0.75177	0.170868	0.00172823	.	.	.	.	.
CG1	H. floridanus	OCK	8	OCK8	D	37.9	19.1464	373.956	0.698421	336.632	27.4139	.	.	27.676	34.269	0.296	0.915	51.1996	0.9237	0.1417	5.5187	0.153405	1.24	0.45	148.545	159	2.34	2.02	15981	40.88	-30.2	17.4701	0.2726	8.58401	.	2.86052	141	.	14.561	300.187	0.243746	0.52887	0.21572	0.0116647	255	327	.	.	.
CG1	H. floridanus	VOL	1	VOL1	A	35.4	28.155	597.334	1.49593	349.512	18.821	-1.29454	-27.4648	34.688	39.044	0.286	0.907	47.1345	1.2145	0.1635	6.42813	0.134623	1.19	0.58	140.056	150	2.71	1.66	22041.8	39.85	-30.83	14.7048	0.2077	13.0477	8.14926	1.4081	48	5.50459	20.9163	201.384	0.167202	0.596875	0.226517	0.00940541	252	307	0.48	0.4309	0.1998
CG1	H. floridanus	VOL	2	VOL2	A	36.2	24.0888	684.112	1.01067	341.604	23.8344	-0.832307	-23.6372	41.435	47.893	0.227	0.903	35.2118	1.3503	0.1459	8.25497	0.10805	1.51	0.6	103.981	193.5	3.84	0.49	17815.4	40.3	-30.64	10.4948	0.285	13.4737	8.44301	0.655645	79	4.31373	20.1195	207.292	0.300857	0.495588	0.1785	0.0250554	250	310	0.5493	0.5559	0.2983
CG1	H. floridanus	VOL	3	VOL3	B	31.7	19.5441	566.911	0.94593	347.193	20.6613	-0.681985	-19.7822	47.484	41.172	0.352	0.938	34.4748	1.4347	0.1637	7.7642	0.114101	1.41	0.63	101.859	218.5	3.28	1.01	17283.9	40.74	-30.51	12.4207	0.279	11.7563	5.73748	0.985161	77	2.30088	21.9424	248.353	0.294853	0.508896	0.192541	0.00371004	255	327	.	.	.
CG1	H. floridanus	VOL	4	VOL4	B	40.6	33.5214	685.205	1.0615	322.413	31.5792	-1.05479	-21.5608	28.147	49.936	0.142	0.782	48.9217	1.2355	0.1377	7.9724	0.111453	1.24	0.3	135.812	217	3.77	0.79	18175.2	39.21	-29.62	10.4005	0.2286	16.4917	6.99971	1.19689	74	2.19124	22.75	314.653	0.40627	0.447475	0.133523	0.0127315	246	296	0.3204	0.42015	0.17395
CG1	H. floridanus	VOL	5	VOL5	C	45.8	29.749	553.97	0.964343	327.85	30.849	.	.	47.373	49.877	0.239	0.904	53.7015	1.946	0.2544	6.64937	0.13073	1.52	0.6	129.446	241	3.9	-0.34	14204.4	39.09	-29.38	10.0231	0.2986	13.061	7.19241	0.828741	37	.	24.2661	237.824	0.329229	0.518841	0.137881	0.0140491	246	302	0.38105	0.5717	0.1962
CG1	H. floridanus	VOL	6	VOL6	C	40.8	33.9572	663.596	1.14567	325.58	29.6395	.	.	30.857	37.125	0.281	0.941	51.1715	1.2498	0.1579	6.91514	0.12634	1.71	0.74	159.155	206	3.78	-0.39	17555.4	40.35	-29.72	10.6746	0.1993	18.9664	6.81051	1.2519	115	.	18.7625	261.663	0.282033	0.576473	0.12982	0.0116742	246	296	0.23445	0.3914	0.14515
CG1	H. floridanus	VOL	7	VOL7	D	35.1	25.266	803.441	0.884275	330.575	28.5726	.	.	34.057	34.502	0.36	0.927	31.4473	1.0788	0.1071	9.07283	0.099277	1.37	0.37	110.348	215	4.52	-1.4	17775.3	38.79	-31.09	8.58186	0.2938	15.3846	6.82965	0.608017	83	.	18.738	268.28	0.140208	0.607536	0.228495	0.0237613	260	341	.	.	.
CG1	H. floridanus	VOL	8	VOL8	D	33.3	25.6838	570.017	0.733711	320.771	35.0053	.	.	33.579	39.556	0.27	0.876	45.0579	1.089	0.1513	6.19762	0.138935	1.35	0.61	144.301	197	2.93	1.21	19454.5	39.84	-30.22	13.5973	0.1931	15.1735	7.34015	3.25724	31	.	.	307.766	0.179643	0.626301	0.181044	0.0130131	257	313	.	.	.
CG1	H. heterophyllus	ANS	1	ANS1	A	44.6	31.4702	580.394	1.19488	335.065	26.3375	-2.0443	-37.7023	42.455	67.696	0.116	0.873	54.2221	3.274	0.2302	13.2224	0.0703115	1.72	0.62	146.423	92.5	3.84	-1.05	15114.4	37.27	-31.21	9.70573	0.3545	10.8322	.	0.320644	22	1.40562	20.1961	27.9682	0.012314	0.714025	0.226958	0.046703	239	279	0.268133	0.514433	0.170033
CG1	H. heterophyllus	ANS	2	ANS2	A	31.8	8.95208	207.53	1.3118	374.984	6.82428	-1.76574	-40.9341	23.136	38.843	0.193	0.9	43.1362	1.4684	0.0998	13.7134	0.0679651	1.58	1.03	210.085	153	3.85	1.82	5390.4	38.65	-31.16	10.039	0.2621	14.689	.	0.986141	32	1.27042	.	21.0783	0.138128	0.380187	0.464459	0.0172262	233	275	0.25875	0.4962	0.2339
CG1	H. heterophyllus	ANS	3	ANS3	B	24.9	17.1626	444.369	0.445685	319.003	38.5083	-1.8848	-48.801	6.939	13.885	0.452	0.974	38.6223	0.3616	0.0268	12.4925	0.074115	0.76	0.42	154.911	81	2.85	-1.29	15591.9	39.67	-26.82	13.9193	.	.	.	6.62059	26	8.13953	.	2.2846	0.126061	0.242449	0.577169	0.0543202	262	335	.	.	.
CG1	H. heterophyllus	ANS	4	ANS4	B	53.3	34.5982	604.94	1.34507	336.336	25.7222	-1.47612	-25.8096	32.644	71.091	0.081	0.445	57.1927	2.5263	0.1867	12.5313	0.0739025	2.01	0.55	133.69	187	3.89	0.99	15551.1	39.74	-31.09	10.2159	0.3957	9.83068	.	0.93689	28	1.89036	16.2698	62.1928	0.0721418	0.524337	0.318686	0.0848346	236	269	0.33255	0.72485	0.33745
CG1	H. heterophyllus	ANS	6	ANS6	C	35.9	21.0439	443.231	1.30323	353.582	16.1475	.	.	36.585	60.702	0.125	0.672	47.4785	2.8906	0.1737	15.6413	0.0600913	3.24	0.74	131.568	233	3.4	-0.5	13036.2	36.54	-31.41	10.7471	0.4264	7.97373	10.959	0.719079	57	2.94118	15.122	18.9755	0.288757	0.261258	0.421459	0.0285263	239	279	.	.	.
CG1	H. heterophyllus	ANS	7	ANS7	D	36.7	23.2338	487.815	1.35278	351.138	17.1748	.	.	31.137	56.885	0.121	0.843	47.6282	2.4961	0.1483	15.8314	0.0594127	1.65	0.68	137.934	68	3.54	-2.35	13780.1	37.44	-31.67	10.5763	0.5559	6.36805	.	0.393865	45	2.67857	18.4358	13.7291	0.362697	0.208404	0.428899	0	233	279	0.2876	0.760433	0.3043
CG1	H. heterophyllus	ANS	8	ANS8	D	34.8	24.9812	598.88	0.777443	324.809	32.1325	.	.	39.436	62.649	0.126	0.868	41.7132	2.6177	0.1645	14.9131	0.0628414	1.69	0.58	154.911	84	3.31	-0.7	18093.1	49.43	-30.77	14.9335	0.5636	5.87296	.	0.367658	15	2.26337	19.9179	32.2083	0.238883	0.256145	0.481553	0.0234194	233	272	.	.	.
CG1	H. heterophyllus	RAM	1	RAM1	A	42.7	34.5547	693.234	1.30673	330.679	26.4437	-1.36907	-27.4662	57.016	78.373	0.117	0.411	49.8457	3.2967	0.2842	10.5999	0.0862074	2.16	0.55	146.423	172	3.61	0.11	19203.2	39.78	-31.82	11.0194	0.2021	17.8624	.	0.443885	11	1.31827	19.4059	78.2462	0.114923	0.470438	0.371264	0.0433746	239	272	0.193	0.33685	0.14335
CG1	H. heterophyllus	RAM	2	RAM2	A	33.1	21.8895	318.585	0.734435	330.96	29.8046	-1.87185	-27.2434	28.992	62.25	0.094	0.546	68.7086	1.8925	0.1992	8.5005	0.105258	1.67	0.6	193.108	172	1.62	-1.83	19665.8	36.3	-31.02	22.4074	0.1253	12.929	.	0.908913	6	1.5873	25.1046	14.2513	0.332777	0.177022	0.482061	0.00813961	241	282	0.3855	0.3655	0.1078
CG1	H. heterophyllus	RAM	3	RAM3	B	29.3	19.1022	347.779	1.15395	355.661	16.5538	-1.07026	-19.4854	25.78	61.03	0.087	0.39	54.9263	1.56	0.1416	10.0169	0.0907692	1.43	0.48	157.033	133	2	-1.64	17389	39.29	-32.77	19.645	0.2533	7.89578	.	2.2328	18	2.079	18.0113	8.4034	0.186686	0.318347	0.470048	0.0249185	233	275	.	.	.
CG1	H. heterophyllus	RAM	4	RAM4	B	25.7	22.4579	380.366	1.12345	348.927	19.99	-0.920456	-15.5896	23.339	70.204	0.06	0.524	59.0428	1.7283	0.1378	11.5421	0.0797315	1.78	0.25	125.202	194	2.68	1.59	14192.8	39.68	-31.5	14.806	0.1719	15.5905	.	0.696043	54	1.03093	20.3883	102.344	0.207242	0.457536	0.306933	0.0282879	239	275	0.90505	0.7847	0.35555
CG1	H. heterophyllus	RAM	5	RAM5	C	44.2	33.0349	666.967	1.31675	331.889	25.0882	.	.	69.675	79.55	0.138	0.786	49.53	4.25	0.3451	11.3153	0.0812	1.53	0.52	163.399	108	3.54	1.3	18840.9	39.75	-30.61	11.2288	0.2336	15.1541	.	0.302713	36	0.95057	16.6972	68.3911	0.0746895	0.628591	0.245938	0.0507815	233	272	0.57735	1.0333	0.21775
CG1	H. heterophyllus	RAM	6	RAM6	C	38.1	27.9498	499.39	1.39021	346.62	20.1047	.	.	25.872	67.634	0.071	0.416	55.9678	1.8783	0.1448	11.9717	0.077091	1.54	0.99	133.69	102	3.09	1.69	16161.5	36.83	-31.39	11.9191	0.6157	5.01868	3.72357	1.01619	14	0.769231	21.2476	16.9822	0.220808	0.38846	0.373921	0.0168117	239	284	.	.	.
CG1	H. heterophyllus	RAM	7	RAM7	D	32.4	34.3428	510.518	1.36706	337.34	25.1216	.	.	25.836	68.562	0.069	0.413	67.2705	2.25	0.1738	11.9459	0.0772444	2.11	0.65	152.789	176	3.8	-1.75	13434.7	38.65	-30.97	10.1711	0.6119	6.21017	4.93211	0.544669	15	2	21.2	102.173	0.137499	0.579897	0.186056	0.0965477	248	293	0.41735	0.48885	0.24405
CG1	H. heterophyllus	RAM	8	RAM8	D	28.6	53.8093	894.255	1.67268	321.934	32.1695	.	.	25.427	69.544	0.066	0.167	60.1723	1.82	0.153	10.8954	0.0840659	1.32	0.51	188.864	146	2.92	-1.43	30625.2	40.1	-31.05	13.7329	0.7798	3.74455	5.47735	1.59274	35	1.4433	15.625	39.1555	0.0838528	0.460982	0.416289	0.0388758	269	351	.	.	.
CG1	H. heterophyllus	SUP	1	SUP1	A	46.5	27.5409	401.479	0.922226	329.549	29.8636	-1.22498	-17.8571	34.782	65.462	0.102	0.659	68.5987	4.2338	0.2386	16.7443	0.056356	2.69	1.1	186.742	172	3.25	-2.48	12353.2	36.16	-30.66	11.1262	0.4298	7.56166	.	0.909076	66	1.44665	22.3853	9.4501	0.198379	0.500524	0.244907	0.0561899	226	264	.	.	.
CG1	H. heterophyllus	SUP	2	SUP2	A	44	21.2066	426.041	1.18452	350.679	17.9031	-1.539	-30.9185	44.881	54.641	0.189	0.845	49.7761	3.1673	0.2234	13.1777	0.0705333	3.07	1.01	152.789	172	3.47	-0.3	12277.8	39.41	-30.88	11.3573	0.5338	6.50056	.	1.02976	62	1.10294	19.798	29.0251	0.317329	0.393373	0.265288	0.0240103	239	264	0.41605	0.718	0.25635
CG1	H. heterophyllus	SUP	3	SUP3	B	49.1	32.9102	460.32	1.2919	333.788	25.4742	-1.70601	-23.8621	32.646	57.571	0.124	0.81	71.4942	3.3284	0.2334	13.2605	0.0701238	2.2	0.99	220.695	131.5	3.45	-0.3	13342.6	38.17	-31.58	11.0638	0.5479	6.29677	.	1.04333	87	1.07914	19.7605	20.1939	0.12789	0.477555	0.328055	0.0665003	226	267	.	.	.
CG1	H. heterophyllus	SUP	4	SUP4	B	41.5	37.7705	518.375	1.12642	320.654	33.5315	-2.07622	-28.4947	27.531	58.519	0.101	0.768	72.8633	2.7098	0.2006	12.5085	0.0740276	2.18	1.11	233.427	97	3.24	-1.41	15999.2	38.03	-30.3	11.7377	0.6912	4.6875	6.79768	0.987056	80	1.39373	19.8783	18.2196	0.17906	0.445032	0.283782	0.0921261	233	275	.	.	.
CG1	H. heterophyllus	SUP	5	SUP5	C	47.8	40.201	458.462	1.26413	325.669	31.8012	.	.	18.817	57.494	0.072	0.285	87.6867	2.242	0.165	12.5879	0.073595	2.1	1.08	176.132	162.5	3.25	-1.26	14106.5	39.05	-29.89	12.0154	0.5319	6.11017	6.07403	0.994707	113	0.879121	17.6238	63.0465	0.198901	0.349742	0.388761	0.0625967	223	279	0.5581	1.2408	0.82735
CG1	H. heterophyllus	SUP	6	SUP6	C	45.2	34.867	505.04	1.87074	346.732	18.6381	.	.	19.96	43.908	0.13	0.674	69.0381	1.7202	0.1378	11.4833	0.080107	1.89	0.9	163.399	192.5	4	-0.3	12626	38.98	-30.22	9.745	0.5976	6.69344	.	1.07784	148	0.984252	14.1361	54.2934	0.278056	0.315876	0.334847	0.0712204	226	264	0.37205	1.05615	0.54555
CG1	H. heterophyllus	SUP	7	SUP7	D	38.5	18.6968	214.923	0.632027	334.924	29.5823	.	.	22.542	47.194	0.127	0.297	86.9932	2.4027	0.1961	11.2524	0.0816165	2.03	1.17	218.573	133	2.9	-0.79	7411.13	39.12	-29.54	13.4897	0.2888	10.0416	.	1.62372	71	1.20898	17.4699	44.2575	0.142448	0.448738	0.315879	0.0929357	236	272	.	.	.
CG1	H. heterophyllus	SUP	8	SUP8	D	33.7	19.4752	415.035	1.02154	326.693	19.0646	.	.	40.363	59.899	0.141	0.42	46.9242	3.2851	0.1894	16.3448	0.0576543	1.9	0.68	148.545	233	3.1	0.36	13388.2	36.89	-31.36	11.9	0.6823	4.54346	6.08095	1.21908	47	6.14407	22.5243	22.5976	0.179811	0.358445	0.377779	0.0839647	233	269	0.3047	0.4672	0.2198
CG1	H. longifolius	ELL	1	ELL1	A	26.2	20.3367	548.712	1.00706	347.635	20.1941	-0.625981	-16.8898	21.774	47.892	0.119	0.71	37.0626	0.8035	0.0807	8.95663	0.100436	1.06	0.45	87.0048	88	3.79	-0.24	14477.9	39.9	-31.57	10.5277	0.4712	8.04329	7.70453	0	0	5.17241	8.4	89.7197	0.214446	0.413639	0.278309	0.093606	236	267	0.16565	0.39135	0.1158
CG1	H. longifolius	ELL	2	ELL2	A	32.6	29.4649	823.54	1.16614	336.078	25.267	-0.661246	-18.4817	31.779	48.983	0.166	0.818	35.7783	1.0646	0.1137	8.36324	0.106801	0.96	0.33	87.0048	205.5	4.88	-2.05	16875.8	50.93	-31.47	10.4365	0.4049	12.0524	6.59426	1.06888	0	5.16129	14.1199	106.91	0.260219	0.367081	0.274518	0.0981816	226	255	0.11295	0.3712	0.1365
CG1	H. longifolius	ELL	3	ELL3	B	28.7	20.3457	653.543	1.01034	347.687	20.1375	-0.654378	-21.0198	24.252	53.307	0.107	0.354	31.1315	0.8133	0.0755	9.77219	0.0928317	1.05	0.26	120.958	.	3.81	-3.18	17153.4	40.56	-31.81	10.6457	0.5592	6.8133	6.88495	0.487981	0	4.69613	10	76.7151	0.179495	0.301068	0.487021	0.0324147	233	264	.	.	.
CG1	H. longifolius	ELL	4	ELL4	B	34.5	28.3158	763.542	1.11818	336.93	25.3232	-0.86861	-23.4222	29.446	51.267	0.141	0.837	37.0848	0.9952	0.1092	8.11355	0.109727	1.46	0.31	97.6151	179.5	4.52	-1.25	16892.5	43.46	-30.87	9.61504	0.3434	13.1625	10.4738	1.17176	0	2.20183	8.92857	105.246	0.180814	0.425277	0.278524	0.115385	226	255	0.095	0.2297	0.0743
CG1	H. longifolius	ELL	5	ELL5	C	28.9	20.1671	502.74	0.860085	341.457	23.4478	.	.	26.574	55.627	0.108	0.433	40.1144	0.9084	0.1066	7.52158	0.117349	1.43	0.29	133.69	189.5	3.43	-1.13	14657.1	42.15	-29.66	12.2886	0.2854	12.0182	.	2.10879	0	.	15.25	152.613	0.119911	0.558996	0.217532	0.103561	239	267	0.11585	0.3559	0.1232
CG1	H. longifolius	ELL	6	ELL6	C	31.6	22.5213	634.759	1.26303	351.824	17.8313	.	.	28.523	51.861	0.133	0.613	35.4801	1.0361	0.1012	9.23814	0.097674	1.33	0.27	89.1268	101.5	4.45	-2.52	14264.3	41.8	-30.56	9.39326	0.3484	12.7727	.	0.277765	0	.	16.087	171.472	0.158276	0.539329	0.215162	0.0872333	236	272	0.14475	0.37185	0.13255
CG1	H. longifolius	ELL	7	ELL7	D	36.4	35.3967	645.568	1.2417	332.715	28.5067	.	.	5.362	17.387	0.223	0.823	54.8303	0.2099	0.0294	6.13946	0.140067	0.78	0.44	165.521	37	2.83	1.19	22811.6	40.05	-30.05	14.1519	.	.	6.08615	0	0	.	.	46.057	0.614456	0.0373407	0.337738	0.0104653	.	.	.	.	.
CG1	H. longifolius	ELL	8	ELL8	D	36.9	27.939	596.214	1.0505	333.321	26.5959	.	.	49.103	67.569	0.135	0.787	46.8607	1.8904	0.2301	7.21556	0.12172	1.35	0.41	110.348	219	2.86	-0.54	20846.6	41.6	-31.16	14.5455	0.2492	11.4767	6.57647	1.80427	0	.	14.6771	158.485	0.188725	0.452283	0.288327	0.0706655	233	264	0.1377	0.35995	0.12045
CG1	H. longifolius	FLR	1	FLR1	A	38.4	30.5591	673.839	1.28983	338.774	23.6923	-0.898066	-19.8026	41.19	70.817	0.103	0.805	45.3508	1.5374	0.1868	7.23019	0.121504	0.99	0.31	127.324	243.5	3.67	-0.85	18360.7	36.03	-30.23	9.81744	0.3162	11.6066	6.80733	0.72301	0	4.09091	14.0167	107.841	0.27967	0.349024	0.31092	0.060386	236	264	0.0673	0.17925	0.031
CG1	H. longifolius	FLR	2	FLR2	A	35.5	24.9834	474.138	0.917219	334.065	27.2382	-0.2568	-4.87358	45.149	74.625	0.102	0.754	52.6922	1.603	0.2379	5.73813	0.148409	1.24	0.3	142.179	247	2.49	-0.17	19041.7	42.42	-29.6	17.0361	0.2224	11.196	7.47835	2.38923	0	2.51572	13.2673	133.021	0.309048	0.338137	0.288193	0.064622	226	257	0.09395	0.23605	0.09865
CG1	H. longifolius	FLR	3	FLR3	B	39.1	27.1373	614.276	1.04414	335.162	25.9902	-1.15928	-26.2414	52.583	64.337	0.16	0.815	44.1778	2.1	0.2323	8.04003	0.110619	1.17	0.35	89.1268	91	4.37	-1.21	14056.7	48.47	-30.83	11.0915	0.426	10.2582	.	0	0	4.94624	12.959	74.207	0.37355	0.269485	0.2781	0.0788645	236	264	.	.	.
CG1	H. longifolius	FLR	4	FLR4	B	40.9	31.5641	626.59	1.16915	332.746	26.9976	-0.863857	-17.1487	48.08	75.905	0.105	0.769	50.3744	1.9166	0.2422	6.91329	0.12637	1.77	0.31	137.934	237	3.29	0.64	19045.3	41.41	-30.1	12.5866	0.2206	14.9139	7.3527	0.839499	0	4.51745	15.9533	147.216	0.24053	0.352475	0.315412	0.0915829	229	257	.	.	.
CG1	H. longifolius	FLR	5	FLR5	C	38.1	27.6759	590.577	0.911788	325.777	30.3534	.	.	38.773	63.004	0.123	0.814	46.8625	1.5862	0.1817	7.72977	0.11455	1.65	0.34	135.812	262	3.34	-1.03	17681.9	39.76	-30.05	11.9042	0.3452	9.67555	7.41598	0.740589	0	3.18021	15.0391	129.591	0.335516	0.286439	0.312809	0.0652359	233	262	0.1309	0.28725	0.08345
CG1	H. longifolius	FLR	6	FLR6	C	41.2	21.7912	489.584	1.6912	358.704	12.885	.	.	37.52	65.11	0.111	0.702	44.5096	1.2948	0.167	6.75329	0.128977	1.1	0.26	118.836	216.5	4.09	0.32	11970.3	42.62	-30.07	10.4205	0.1994	20.5115	6.11586	0.811369	0	2.86738	14.9712	212.605	0.395617	0.287576	0.26598	0.0508277	233	267	0.1176	0.21095	0.0797
CG1	H. longifolius	FLR	7	FLR7	D	45.7	24.3398	506.531	0.84932	330.714	28.658	.	.	27.387	46.247	0.161	0.773	48.052	1.0711	0.1316	7.13906	0.122864	0.63	0.35	108.225	144.5	3.78	-0.85	13400.3	39.55	-30.97	10.463	.	.	7.14737	.	.	.	.	112.976	0.35211	0.305286	0.282183	0.0604216	233	264	0.13265	0.31765	0.09745
CG1	H. longifolius	FLR	8	FLR8	D	39.3	24.4854	415.779	1.00578	338.649	24.3446	.	.	40.465	58.744	0.147	0.846	58.8904	1.4381	0.2383	5.03483	0.165705	1.45	0.22	146.423	155	2.28	0.52	18235.9	41.51	-29.74	18.2061	0.127	17.9528	.	2.66998	0	3.52941	16.8067	155.486	0.18246	0.439846	0.303468	0.0742253	233	264	0.1172	0.23785	0.07985
CG1	H. longifolius	FTP	1	FTP1	A	33.6	26.7289	621.859	0.901314	329.356	29.6555	-0.97001	-22.5677	41.11	61.216	0.138	0.843	42.9822	1.5525	0.1767	7.78608	0.113816	1.43	0.31	120.958	272.5	3.89	-0.33	15986.1	42.03	-29.92	10.8046	0.2878	13.5163	6.11865	0	0	1.32325	12.1756	78.1383	0.246524	0.41727	0.280656	0.0555489	236	269	0.1274	0.161	0.0242
CG1	H. longifolius	FTP	2	FTP2	A	39.8	24.5083	519.943	0.792996	328.869	30.9059	-0.762544	-16.1773	44.806	77.316	0.094	0.775	47.1365	2.0733	0.2112	8.81676	0.101867	1.39	0.36	129.446	138.5	4.11	-1.4	12650.7	40.46	-29.72	9.84428	0.4811	8.54292	7.66739	0.180158	0	3.74532	8.33333	64.1942	0.159516	0.529722	0.227153	0.0836088	275	330	.	.	.
CG1	H. longifolius	FTP	3	FTP3	B	31.4	22.1639	559.428	0.968351	343.783	22.8883	-0.184617	-4.65982	23.928	51.776	0.112	0.708	39.6189	0.9154	0.0948	8.65612	0.103561	0.93	0.26	89.1268	76	4.24	-4.47	13194.1	42.47	-30.5	10.0165	0.4646	9.12613	9.24119	0	0	6.07477	7.03812	106.934	0.393701	0.154406	0.413059	0.0388352	243	279	0.0628	0.16605	0.0385
CG1	H. longifolius	FTP	4	FTP4	B	46.2	31.634	474.965	1.1869	331.762	26.6526	-0.18602	-2.79298	49.097	74.521	0.111	0.785	66.6028	2.2154	0.327	5.77492	0.147603	1.79	0.33	116.714	217	2.9	1.64	16378.1	41.14	-30.47	14.1862	0.1866	15.5413	6.25034	1.68919	0	2.45747	12.6506	137.441	0.430221	0.300132	0.234339	0.0353082	229	260	0.14415	0.2834	0.08465
CG1	H. longifolius	FTP	5	FTP5	C	35.3	28.0631	659.188	0.993686	330.183	28.2415	.	.	32.345	54.951	0.135	0.661	42.5723	1.2516	0.1377	8.08932	0.110019	1.42	0.34	125.202	87	4.17	-2.34	15807.9	42.8	-31.09	10.2638	0.3071	13.5786	6.49848	1.39102	0	2.20441	11.7202	132.412	0.229209	0.448752	0.249149	0.07289	243	279	0.04995	0.20125	0.1049
CG1	H. longifolius	FTP	6	FTP6	C	42.8	34.6659	666.733	1.20822	327.376	28.6917	.	.	59.161	77.205	0.125	0.825	51.9937	2.535	0.3076	7.24122	0.121341	1.78	0.36	114.592	212	3.68	1.1	18117.7	40.59	-29.49	11.0299	0.3314	11.1044	7.77134	1.14294	0	3.04569	10.8893	185.377	0.102979	0.563607	0.253464	0.0799499	236	269	0.0827	0.19525	0.09885
CG1	H. longifolius	FTP	7	FTP7	D	38.7	31.2738	593.797	0.970676	321.882	32.2185	.	.	33.797	55.084	0.14	0.788	52.6674	1.3878	0.178	6.79663	0.128261	1.42	0.33	129.446	150.5	4.33	0.42	13713.6	42.22	-29.2	9.75058	0.2803	15.4477	5.81338	0.831067	0	3.57895	10.9848	168.466	0.24177	0.449106	0.242814	0.0663106	239	279	0.12085	0.19905	0.0691
CG1	H. longifolius	FTP	8	FTP8	D	39	16.8548	341.94	1.01873	353.525	16.5449	.	.	45.241	75.525	0.1	0.677	49.2916	1.7427	0.223	6.8148	0.127962	1.45	0.38	118.836	257.5	3.91	0.45	8745.27	43.3	-30.88	11.0742	0.2722	14.3644	6.39847	1.04562	0	2.35507	11.5079	166.45	0.170682	0.493541	0.254627	0.081151	236	269	0.1227	0.25455	0.0834
CG1	H. microcephalus	IVA	1	IVA1	A	31.9	26.8003	598.777	0.935702	329.597	28.6419	-1.86751	-41.7242	53.085	46.656	0.306	0.789	44.7584	1.1925	0.2376	4.01894	0.199245	1.03	0.35	87.0048	162	4.05	-0.02	14784.6	44.23	-28.4	10.921	0.3496	11.5847	10.4425	0.358697	9	2.82258	14.5522	187.248	0.32999	0.464462	0.161175	0.0443732	217	250	0.0633	0.1624	0.06315
CG1	H. microcephalus	IVA	2	IVA2	A	30.6	29.5582	1053.96	0.984624	327.448	30.0198	-1.18745	-42.3411	50.134	36.451	0.474	0.915	28.0448	0.938	0.1406	5.67141	0.149893	0.96	0.38	72.1503	133	5.74	0.26	18361.7	43.65	-29.32	7.60453	0.4017	14.2893	7.59583	0.325664	32	3.43511	16.3043	155.004	0.346637	0.499337	0.129669	0.0243568	217	257	0.0317	0.1489	0.05645
CG1	H. microcephalus	IVA	3	IVA3	B	32.4	26.668	722.163	1.33034	339.292	20.046	-2.40799	-65.2078	19.687	.	.	.	36.9279	0.5126	0.0727	6.05089	0.141826	0.92	0.32	76.3944	103.5	6.83	-1.54	10573.4	43.35	-27.14	6.347	0.574	11.899	11.9229	0.281896	8	4.96894	15	126.113	0.400514	0.392555	0.155602	0.0513294	220	250	.	.	.
CG1	H. microcephalus	IVA	4	IVA4	B	26.8	30.4876	1099.74	0.855346	317.069	35.6436	-1.49427	-53.9007	58.436	40.257	0.453	0.952	27.7226	1.2307	0.162	6.59691	0.131632	1.03	0.38	74.2724	126.5	6.35	-1.33	17318.7	42.04	-27.56	6.62047	0.316	20.0949	5.8905	0	5	3.18352	16.8443	211.505	0.352474	0.423974	0.177078	0.0464736	217	257	.	.	.
CG1	H. microcephalus	IVA	5	IVA5	C	25.5	21.1022	861.535	0.859874	340.51	24.5411	.	.	11.309	17.068	0.488	0.964	24.4938	0.2463	0.0277	7.8917	0.112464	0.74	0.38	80.6386	52	6.83	-1.34	12614	39.71	-29.69	5.81406	.	.	8.02511	0	77	.	.	93.2843	0.431584	0.292357	0.224868	0.0511908	233	255	.	.	.
CG1	H. microcephalus	IVA	6	IVA6	C	26.8	4.07631	124.888	0.129634	335.716	31.4447	.	.	4.565	12.67	0.357	0.95	32.6396	0.1001	0.0149	5.71812	0.148851	0.28	0.24	76.3944	74	6.62	-2.21	1886.53	43.59	-27.55	6.58459	.	.	14.6133	0.505106	157	.	.	107.505	0.518767	0.271981	0.17812	0.0311316	220	260	0.03165	0.1011	0.0396
CG1	H. microcephalus	IVA	7	IVA7	D	29.1	26.5004	744.993	0.99025	331.558	26.7614	.	.	43.49	42.59	0.301	0.854	35.5714	0.8929	0.1547	4.77182	0.173256	0.85	0.28	82.7606	122	5.73	-0.73	13001.6	44.18	-28.28	7.7103	0.3083	18.5858	9.63608	0.815376	36	.	15.9596	172.913	0.260882	0.542665	0.150952	0.0455002	217	264	0.0618	0.1233	0.05765
CG1	H. microcephalus	IVA	8	IVA8	D	25.7	16.5228	646.876	0.746024	344.793	22.1479	.	.	18.479	22.655	0.452	0.935	25.5425	0.3629	0.0472	6.68856	0.130063	0.45	0.27	65.7841	131.5	7.3	-1.95	8861.32	42.55	-28.96	5.82877	0.5044	14.4726	8.6135	0.270629	39	.	17.5385	192.265	0.393883	0.379353	0.169175	0.0575887	229	267	.	.	.
CG1	H. microcephalus	MTR	1	MTR1	A	41.9	34.0323	720.406	1.13828	327.8	29.898	-1.67954	-35.5531	52.942	39.978	0.416	0.923	47.2404	1.4526	0.2501	4.80808	0.172174	1.19	0.43	89.1268	137	6.21	-0.65	11600.7	41.43	-29.57	6.6715	0.3514	17.6722	6.86575	0.535198	13	2.06379	19.1304	103.833	0.297496	0.494174	0.174901	0.0334295	211	241	0.03425	0.1438	0.0591
CG1	H. microcephalus	MTR	2	MTR2	A	33.2	32.9204	1041.1	0.932678	316.434	35.2967	-1.11679	-35.3183	46.773	46.255	0.275	0.848	31.6208	0.965	0.1479	5.52468	0.153264	1.09	0.31	76.3944	147	5.16	1.03	20176.4	42.75	-30.5	8.28488	0.3086	16.7207	6.63313	0.35105	18	2.1611	17.6991	127.771	0.306565	0.441876	0.206214	0.045346	217	246	0.03295	0.1803	0.048
CG1	H. microcephalus	MTR	3	MTR3	B	33.5	28.4272	589.691	0.944939	326.384	30.0837	-2.35126	-48.7742	23.731	29.62	0.34	0.782	48.207	0.7262	0.1144	5.3479	0.157532	0.97	0.5	72.1503	139.5	5.89	-0.04	10011.7	39.23	-28.86	6.66044	0.4803	12.2632	9.37407	0.525927	52	6.93642	18.8732	103.086	0.352232	0.413786	0.165963	0.0680192	211	250	0.02465	0.1412	0.03895
CG1	H. microcephalus	MTR	4	MTR4	B	32.9	28.8015	798.512	1.0705	332.215	26.9048	-1.97331	-54.7093	25.174	30.538	0.339	0.794	36.069	0.5276	0.0908	4.81057	0.1721	0.79	0.42	78.5165	95.5	5.68	-0.5	14058.3	44.17	-28.9	7.77641	0.6381	8.90143	11.9981	0.72948	44	3.22581	14.4628	104.92	0.406024	0.44225	0.0693968	0.0823286	211	246	.	.	.
CG1	H. microcephalus	MTR	5	MTR5	C	26.2	23.7297	636.22	0.760835	327.847	31.1891	.	.	9.652	21.054	0.274	0.823	37.298	0.1907	0.036	4.29722	0.188778	0.76	0.36	67.9062	160.5	4.15	1.33	15330.6	42.28	-29.51	10.188	0.3294	12.5987	9.82379	0.85015	15	.	20.1536	208.823	0.461252	0.402222	0.0947224	0.0418029	213	250	0.0276	0.15455	0.04915
CG1	H. microcephalus	MTR	6	MTR6	C	31.5	28.5011	818.642	0.914201	325.852	31.176	.	.	29.154	26.501	0.522	0.925	34.8151	0.616	0.1015	5.06897	0.164773	0.71	0.35	91.2489	187	5.88	-0.03	13922.5	44.63	-29.68	7.59014	0.6086	9.66152	10.5634	0.77364	25	.	16.8627	125.233	0.491165	0.395302	0.0779317	0.0356009	213	248	.	.	.
CG1	H. microcephalus	MTR	7	MTR7	D	37.4	31.9412	741.449	1.11513	327.627	28.6436	.	.	57.568	49.214	0.299	0.904	43.0795	1.4174	0.248	4.71532	0.174968	1.19	0.33	106.103	197	5.07	0.9	14624.2	44.57	-27.41	8.79093	0.3212	15.7846	9.45883	0.474144	29	.	16.8605	180.345	0.461505	0.371038	0.130537	0.0369209	213	246	0.0322	0.18685	0.05775
CG1	H. microcephalus	MTR	8	MTR8	D	25.8	5.55563	151.335	0.158849	329.435	34.9743	.	.	2.724	9.975	0.344	0.926	36.7107	0.0509	0.01	4.09	0.196464	0.36	0.29	72.1503	87	4.46	1.4	3393.17	45.26	-27.89	10.148	.	.	9.31762	.	39	.	.	105.98	0.525478	0.308972	0.135448	0.030102	233	267	0.0364	0.11435	0.039
CG1	H. microcephalus	SUN	1	SUN1	A	28.6	24.4425	585.306	0.769892	326.152	31.748	-1.86736	-44.7162	41.427	39.325	0.337	0.877	41.7602	1.0111	0.173	4.84451	0.171101	1.36	0.37	87.0048	152	4.71	0.76	12426.9	44.54	-28.29	9.45648	0.4542	10.3699	8.89906	0	16	2.537	16.0748	185.719	0.372068	0.416345	0.157875	0.0537124	213	248	0.0635	0.20945	0.04625
CG1	H. microcephalus	SUN	2	SUN2	A	32.7	28.756	828.853	0.830535	319.347	34.6235	-1.53154	-44.1445	76.152	54.066	0.327	0.813	34.6938	1.8553	0.2642	6.02233	0.142403	1.49	0.28	97.6151	130.5	5.65	0.16	14670	43.33	-27.79	7.66903	0.3751	15.0626	15.4783	0.427295	11	2.04499	17.4081	136.609	0.160677	0.598068	0.177904	0.0633507	217	252	0.05175	0.10815	0.0291
CG1	H. microcephalus	SUN	3	SUN3	B	36.6	33.6948	590.803	0.92077	315.248	36.5941	-0.764867	-13.4111	93.491	63.621	0.318	0.851	57.0322	2.6621	0.5332	3.99269	0.200293	1.55	0.37	76.3944	127	3.99	1.15	14807.1	40.89	-28.02	10.2481	0.4859	8.21157	6.10413	0.630477	9	2.47423	12.7168	122.794	0.332833	0.505383	0.127903	0.0338811	213	250	0.054475	0.101775	0.040575
CG1	H. microcephalus	SUN	4	SUN4	B	31.7	26.8946	641.017	0.833273	322.564	32.2759	-1.67026	-39.8096	51.959	45.319	0.318	0.892	41.9562	1.2001	0.218	4.50505	0.181652	1.24	0.34	97.6151	156.5	4.77	0.47	13438.5	45	-27.59	9.43396	0.3757	12.6963	8.40562	0.366943	12	0.406504	13.6882	164.089	0.456468	0.382212	0.133063	0.0282573	211	246	0.0386	0.11975	0.0323
CG1	H. microcephalus	SUN	5	SUN5	C	38.8	32.591	643.579	0.842467	310.31	38.6852	.	.	79.028	55.032	0.328	0.856	50.6403	2.1504	0.4002	4.37331	0.186105	1.32	0.38	95.493	141	4.65	0.21	13840.4	42.83	-27.48	9.21075	0.2971	15.6513	15.2167	0	8	0.198807	14.9712	164.883	0.357707	0.446586	0.152158	0.0435495	213	248	0.06175	0.1524	0.03695
CG1	H. microcephalus	SUN	6	SUN6	C	30.8	26.4414	724.889	0.73655	318.444	35.8989	.	.	35.941	33.964	0.392	0.923	36.4764	0.787	0.1311	5.00305	0.166582	1.3	0.38	106.103	145.5	4.38	0.83	16550	39.68	-27.77	9.05936	0.3681	11.8989	9.10402	0.216332	28	1.21212	14.0625	190.211	0.387307	0.447394	0.131675	0.0336243	220	248	0.0682	0.2631	0.0642
CG1	H. microcephalus	SUN	7	SUN7	D	33.8	24.8571	591.405	0.949799	336.286	26.1709	.	.	30.335	36.655	0.284	0.823	42.0307	0.7571	0.1275	4.93804	0.168406	1.06	0.66	65.7841	148.5	5.88	-0.46	10057.9	44.04	-26.12	7.4898	0.4446	13.2254	8.61871	0.156985	18	3.77734	15.8203	137.409	0.338188	0.422573	0.167697	0.0715427	220	252	0.04715	0.15965	0.0314
CG1	H. microcephalus	SUN	8	SUN8	D	30.5	29.0223	798.454	0.99103	326.673	29.285	.	.	63.277	50.795	0.308	0.846	36.3481	1.4444	0.23	5.28	0.159236	1.2	0.28	78.5165	97	4.95	1.2	16130.4	44.79	-27.61	9.04848	0.3253	15.2167	11.9785	0.943233	11	0.998004	15.8111	137.642	0.368492	0.425931	0.152904	0.0526729	217	250	0.0333	0.09745	0.029
CG1	H. porteri	CMR	1	CMR1	A	40	23.2554	574.838	0.780604	335.837	29.7915	-0.521367	-12.8874	10.802	24.744	0.222	0.956	40.4555	0.3385	0.0437	6.746	0.129099	1.26	0.33	78.5165	46	4.89	-1.7	11755.4	39.5	-30.64	8.07771	0.5471	8.93804	5.59993	0	61	6.93069	22.2222	147.45	0.266463	0.584808	0.0984062	0.0503221	233	252	0.09205	0.13305	0.02435
CG1	H. porteri	CMR	2	CMR2	A	52.5	40.0214	772.103	1.13218	323.289	35.3489	-0.852214	-16.4411	10.167	26.006	0.189	0.916	51.8344	0.3384	0.0527	5.42125	0.155733	0.93	0.52	78.5165	48	5.8	-0.05	13312.1	42.27	-29.53	7.28793	0.3424	16.9393	11.5247	0	42	5.7377	14.0845	193.27	0.139184	0.739121	0.0949449	0.0267501	233	252	0.0774	0.10265	0.01625
CG1	H. porteri	CMR	3	CMR3	B	50.6	47.4696	962.954	1.65575	331.003	28.6696	-1.00268	-20.3401	6.958	20.073	0.217	0.928	49.2958	0.2213	0.0343	5.4519	0.154993	0.51	0.42	95.493	45	3.41	2.14	28239.1	37.96	-30.33	11.132	0.4998	6.82273	7.44653	0	48	6.29921	21.7391	171.69	0.163143	0.691945	0.0962782	0.0486342	233	248	0.08055	0.0856	0.022
CG1	H. porteri	CMR	4	CMR4	B	45.4	37.3012	740.417	1.63919	340.744	22.7558	-0.432839	-8.59173	9.905	21.912	0.259	0.968	50.3786	0.3382	0.0499	5.77756	0.147546	0.76	0.32	103.981	57.5	4.55	0.43	16272.9	40.48	-29.36	8.8967	0.283	16.0777	15.4284	0	50	3.85965	13.5338	152.58	0.271268	0.538472	0.138681	0.0515795	239	257	0.102	0.1243	0.02165
CG1	H. porteri	CMR	5	CMR5	C	47.9	34.1683	787.353	1.41537	341.047	24.1409	.	.	7.443	20.059	0.232	0.798	43.3965	0.1978	0.0323	5.12384	0.163296	0.54	0.24	82.7606	50.5	4.26	-0.22	18482.5	41.36	-31.3	9.70892	0.374	11.3904	7.07258	0	47	.	16.2162	188.63	0.169167	0.685999	0.101575	0.0432593	239	260	0.0841	0.1268	0.0201
CG1	H. porteri	CMR	6	CMR6	C	43.6	22.8266	535.06	0.658498	324.537	34.6647	.	.	10.97	25.157	0.218	0.947	42.6618	0.4058	0.0468	7.67094	0.115328	0.82	0.39	106.103	73.5	5.72	-0.33	9354.2	39.02	-28.98	6.82168	0.2142	26.704	6.03932	0	40	.	15.7025	138.87	0.0843235	0.70512	0.0830273	0.127529	236	255	0.1183	0.109	0.02
CG1	H. porteri	CMR	7	CMR7	D	35.8	24.7813	740.738	1.25536	349.833	19.7404	.	.	9.595	23.005	0.228	0.919	33.4549	0.2985	0.0321	8.29907	0.107538	0.89	0.35	108.225	45	6.07	0.89	12203.3	39.49	-31.09	6.50577	0.2393	25.3656	6.36195	0	38	.	17.6471	413.3	0.0718606	0.763707	0.153496	0.0109364	241	264	0.0613	0.08885	0.0245
CG1	H. porteri	CMR	8	CMR8	D	45.2	35.1781	675.965	0.958683	317.838	36.6941	.	.	7.667	20.977	0.219	0.963	52.0412	0.2621	0.0399	5.56892	0.152232	0.8	0.37	99.7372	66.5	4.54	-0.33	14889.1	41.3	-28.76	9.09692	0.1897	23.9325	6.43495	0	42	.	12.9808	.	.	.	.	.	233	260	0.1032	0.11585	0.0593
CG1	H. porteri	HR	1	HR1	A	42.9	44.8	1167.43	1.2503	319.881	35.8315	-0.584443	-15.2298	7.114	21.275	0.197	0.963	38.375	0.2137	0.0273	6.82784	0.127749	1.03	0.28	95.493	43	6.08	-0.37	19201.1	38.06	-31.11	6.25987	.	.	6.29144	0	64	.	.	146.08	0.164088	0.622536	0.132256	0.0811199	236	252	0.0619	0.09335	0.0208
CG1	H. porteri	HR	2	HR2	A	43.8	26.0009	669.287	0.899852	338.098	28.8946	-0.379946	-9.78018	4.968	16.452	0.231	0.919	38.8486	0.1563	0.0193	7.09845	0.12348	0.63	0.34	84.8827	45	6.41	-0.14	10441.3	40.38	-29.87	6.29953	0.497	12.8974	7.88857	0	88	.	.	128.96	0.270937	0.561492	0.100264	0.0673077	229	248	0.09915	0.100675	0.02185
CG1	H. porteri	HR	3	HR3	B	48.6	19.7413	451.957	0.545852	323.717	36.1661	-0.243306	-5.57024	6.044	19.902	0.192	0.868	43.6797	0.1934	0.0264	6.32576	0.136505	0.81	0.33	74.2724	56.5	6.18	0.43	7313.21	39.41	-30.78	6.37702	.	.	8.43786	0	30	.	.	103.86	0.217023	0.560755	0.11968	0.102542	229	248	0.075375	0.116525	0.019875
CG1	H. porteri	HR	4	HR4	B	45.5	37.8405	874.586	1.18266	326.48	31.9962	-11.9379	-275.914	5.755	21.467	0.157	0.889	43.2667	0.1757	0.0249	6.05622	0.141719	0.72	0.4	80.6386	55	6.1	0.58	14337.5	40.1	-29.83	6.57377	.	.	8.52345	0	59	8.19672	.	118.73	0.260844	0.521688	0.152026	0.0654426	233	250	0.0383	0.07585	0.01855
CG1	H. porteri	HR	5	HR5	C	43.1	41.4007	936.39	1.29373	324.86	32.001	.	.	6.627	20.597	0.196	0.957	44.2131	0.1911	0.0293	5.52218	0.153323	0.58	0.34	106.103	79.5	4.98	0.19	18803	39.78	-31.13	7.98795	0.2451	20.3182	8.97346	0	40	.	4.08163	90.44	0.169726	0.559155	0.187307	0.0838125	233	252	0.042375	0.054825	0.01595
CG1	H. porteri	HR	6	HR6	C	36.8	22.9462	662.953	1.19115	355.02	19.2638	.	.	3.467	12.456	0.281	0.963	34.6121	0.1016	0.012	7.46667	0.11811	0.51	0.29	97.6151	50.5	4.94	4.36	13420.1	39.99	-30.95	8.09514	0.2672	18.488	.	0	82	.	.	82.37	0.0972441	0.666869	0.13925	0.0966371	233	252	0.09255	0.1231	0.02675
CG1	H. porteri	HR	7	HR7	D	48.3	40.11	1092.43	1.91016	345.828	20.9982	.	.	3.813	11.145	0.386	0.972	36.7165	0.1112	0.014	6.94286	0.125899	0.48	0.38	76.3944	33	6.63	0.47	16477	40.33	-30.66	6.08296	.	.	.	.	50	.	.	152.84	0.218137	0.568765	0.13223	0.0808689	233	252	0.0937	0.1108	0.0216
CG1	H. porteri	HR	8	HR8	D	51.3	38.5458	1010.01	1.03605	316.175	37.2047	.	.	7.232	22.233	0.184	0.639	38.1637	0.2053	0.0276	6.43841	0.134437	0.63	0.31	99.7372	40	7.49	-0.84	13484.8	42.57	-30.8	5.68358	0.3869	19.359	.	0	66	.	6.56934	194.91	0.222154	0.604997	0.0819866	0.0908624	233	252	0.14035	0.18285	0.04325
CG1	H. porteri	PM	1	PM1	A	40.7	32.1669	849.763	1.54978	343.172	20.7558	-0.691835	-18.2764	19.813	29.29	0.29	0.965	37.8539	0.5282	0.075	6.04267	0.141992	0.88	0.3	78.5165	46	4.91	0.93	17306.8	40.79	-29.67	8.30754	0.2965	16.5599	.	0	63	.	12.3684	198	0.196616	0.587677	0.163384	0.0523232	217	241	.	.	.
CG1	H. porteri	PM	2	PM2	A	46.3	37.7032	984.37	1.15671	317.432	32.5951	-0.868806	-22.6831	24.568	32.891	0.285	0.905	38.3019	0.682	0.0941	6.24761	0.137977	0.95	0.4	76.3944	43	6.17	-0.41	15954.1	40.21	-29.67	6.51702	0.3412	18.0832	.	0	35	1.81113	14.1321	180.65	0.258013	0.573872	0.108774	0.0593413	220	239	0.15395	0.1676	0.04385
CG1	H. porteri	PM	3	PM3	B	37.7	27.3705	686.358	1.34536	346.192	20.3444	-1.35125	-33.8846	15.397	28.917	0.231	0.918	39.8779	0.4336	0.0614	6.06189	0.141605	0.73	0.3	148.545	49.5	4.83	0.71	14210.3	40.6	-29.77	8.4058	0.3742	12.9075	.	0	33	3.92157	13.6364	177.63	0.210325	0.640432	0.0994201	0.0498227	220	241	0.1572	0.2226	0.05245
CG1	H. porteri	PM	4	PM4	B	34.3	25.4934	799.406	1.16694	344.881	21.8464	-0.611593	-19.178	20.006	28.363	0.312	0.964	31.8904	0.507	0.0638	6.94671	0.125838	1.13	0.46	89.1268	59	.	1.39	112592	.	-30.87	.	0.3224	.	.	0	65	6.30631	14.1243	200.06	0.136759	0.724583	0.0638309	0.0748276	226	248	0.07045	0.0779	0.02465
CG1	H. porteri	PM	5	PM5	C	34	23.2855	641.841	1.13015	347.248	20.6039	.	.	13.341	21.974	0.347	0.965	36.2791	0.3011	0.0484	5.22107	0.160744	0.9	0.22	89.1268	72	3.64	0.63	17633	39.53	-30.59	10.8599	0.2632	13.8298	.	0	47	.	12.0773	130	0.183769	0.609385	0.138462	0.0683846	220	243	0.072475	0.08315	0.016325
CG1	H. porteri	PM	6	PM6	C	35.5	34.1838	789.71	1.29804	332.361	26.335	.	.	16.333	24.858	0.332	0.97	43.2866	0.4257	0.0707	5.02122	0.166079	0.86	0.32	135.812	49.5	3.46	3.34	22824	40.98	-30.48	11.8439	0.1908	18.1342	9.15665	0	20	.	12.9412	176.1	0.262408	0.544577	0.15247	0.0405451	226	246	0.1436	0.19655	0.05535
CG1	H. porteri	PM	7	PM7	D	34.3	23.6456	624.264	1.53864	354.782	15.3678	.	.	18.903	24.774	0.387	0.971	37.8776	0.4606	0.0716	5.43296	0.155449	0.96	0.33	87.0048	70	6.31	0.15	9893.25	43.66	-30.18	6.91918	0.2693	23.4311	7.71805	0	20	.	12.3779	140.42	0.243697	0.578692	0.119427	0.0581826	220	248	0.12385	0.17825	0.0301
CG1	H. porteri	PM	8	PM8	D	41.3	39.5941	1161.66	1.39721	325.778	28.338	.	.	20.156	30.293	0.276	0.956	34.0841	0.5909	0.0687	7.60116	0.116263	0.86	0.41	72.1503	41.5	7.48	-1.06	15530.2	39.12	-29.8	5.22995	0.3554	21.0467	8.23293	0	21	.	15.0407	195.99	0.201082	0.657534	0.0718404	0.0695444	229	248	0.09815	0.1308	0.02835
CG1	P. tenuifolius	ANF	1	ANF1	A	34	40.7747	709.026	1.28868	327.123	31.6408	-1.82746	-31.7776	1.565	12.576	0.124	0.852	57.508	0.0462	0.009	4.13333	0.194805	0.32	0.32	131.568	113.5	4.39	0.06	16150.9	38.52	-31.99	8.77449	.	.	.	0	47	3.61111	.	2.8295	0.0884255	0.583283	0.227213	0.101078	200	239	0.0891	0.31955	0.11875
CG1	P. tenuifolius	ANF	2	ANF2	A	5.7	62.7623	747.17	2.53548	333.081	24.7536	-5.05969	-60.2345	0.5	8.6	0.085	0.349	84	0.015	0.0042	2.57143	0.28	0.18	0.18	103.981	54	.	.	.	.	.	.	.	.	.	0.296801	39	3.29114	.	9.4078	0.335084	0.369491	0.22796	0.0674653	200	229	.	.	.
CG1	P. tenuifolius	ANF	3	ANF3	B	38.2	29.2276	441.637	1.57639	352.539	18.5408	-4.17092	-63.0238	2.055	14.873	0.117	0.528	66.18	0.0619	0.0136	3.55147	0.219709	0.5	0.5	110.348	181.5	5.12	0.49	8625.72	41.14	-32.43	8.03516	.	.	.	0	92	3.1477	.	37.3331	0.469029	0.236969	0.184745	0.109257	205	229	0.20085	0.56985	0.2161
CG1	P. tenuifolius	ANF	4	ANF4	B	31.8	38.2484	749.345	1.1068	322.827	34.5577	-2.83514	-55.5448	1.391	10.156	0.169	0.784	51.0424	0.0353	0.0071	3.97183	0.201133	0.28	0.28	118.836	119	5.85	-2.65	12809.3	40.2	-33.05	6.87179	.	.	.	0	83	4.28571	.	4.2204	0.344517	0.292508	0.331841	0.0311345	200	226	0.15825	0.26335	0.14295
CG1	P. tenuifolius	ANF	5	ANF5	C	9.3	13.982	293.932	0.327989	311.046	42.6294	.	.	0.946	11.03	0.098	0.761	47.5687	0.0251	0.0045	4.57778	0.179283	0.24	0.24	112.47	108.5	.	.	.	.	.	.	0.3764	.	.	0.403273	51	.	17.561	4.8351	0.331637	0.34597	0.217183	0.10521	208	233	0.0808	0.1814	0.0299
CG1	P. tenuifolius	ANF	6	ANF6	C	13.4	29.0254	477.212	0.939312	328.537	30.9007	.	.	0.559	8.366	0.1	0.679	60.8229	0.0197	0.0034	4.79412	0.172589	0.31	0.31	93.371	213	.	.	.	.	.	.	0.49	.	.	0.231914	34	.	19.2308	7.7263	0.40014	0.236802	0.343528	0.0195307	208	236	0.1407	0.41345	0.22775
CG1	P. tenuifolius	ANF	7	ANF7	D	20.5	29.3275	547.57	0.608254	303.349	48.2159	.	.	1.475	12.857	0.112	0.47	53.5593	0.039	0.0079	3.93671	0.202564	0.32	0.32	97.6151	166	5.55	-1.21	9866.13	41.64	-31.93	7.5027	0.6735	8.24053	4.16261	0.519348	82	.	20.1389	10.4349	0.19383	0.398126	0.220021	0.188023	205	233	0.14395	0.45345	0.20605
CG1	P. tenuifolius	ANF	8	ANF8	D	34.5	37.0789	525.443	1.31496	332.086	28.1978	.	.	1.658	14.451	0.1	0.728	70.5669	0.0526	0.0117	3.49573	0.222433	0.69	0.69	140.056	143	4.5	-2.26	11676.5	40.83	-31.61	9.07333	0.303	14.8515	2.19694	0.718317	47	.	18.3365	8.6773	0.161848	0.486591	0.219458	0.132103	202	226	0.1665	0.2889	0.1296
CG1	P. tenuifolius	BSP	1	BSP1	A	23.6	36.8431	627.792	1.49227	341.92	24.6894	-1.18722	-20.2298	1.721	13.471	0.119	0.832	58.6868	0.0574	0.0101	4.68317	0.175958	0.39	0.39	108.225	74	4.73	0.64	13272.6	39.69	-31.61	8.39112	0.3035	15.5848	.	0	87	1.95228	16.3522	42.1121	0.286058	0.32323	0.217619	0.173093	202	229	0.290267	0.438217	0.213017
CG1	P. tenuifolius	BSP	2	BSP2	A	15.6	37.9314	644.834	1.47665	336.221	25.6875	-2.45306	-41.702	1.343	15.908	0.067	0.393	58.8235	0.0395	0.0079	4	0.2	0.34	0.34	97.6151	81	4.35	-1.97	14823.8	40.12	-32.64	9.22299	0.1768	24.6041	.	0.230266	54	2.45747	21.2766	6.4632	0.127197	0.561456	0.117805	0.193542	200	226	0.159	0.7109	0.3002
CG1	P. tenuifolius	BSP	3	BSP3	B	22.2	32.2599	531.712	0.811133	314.274	39.7714	-1.41495	-23.3213	0.923	7.908	0.185	0.786	60.6717	0.0286	0.0056	4.10714	0.195804	0.31	0.31	129.446	143	4.6	-3.91	11559	37.07	-31.46	8.0587	.	.	8.79715	0	79	2.5641	17.6991	19.5259	0.457561	0.303315	0.113224	0.125899	200	229	0.07345	0.3529	0.1504
CG1	P. tenuifolius	BSP	4	BSP4	B	29.4	33.5691	503.536	1.49248	342.45	22.4922	-3.4995	-52.4925	1.32	14.58	0.078	0.472	66.6667	0.0433	0.0088	3.92045	0.203233	0.38	0.38	101.859	101	5.79	0.75	8696.66	41.72	-32.56	7.20553	0.1962	29.5107	8.52731	0	34	2.86976	16	20.1493	0.494593	0.312155	0.0802956	0.112957	197	220	0.2526	0.7141	0.2566
CG1	P. tenuifolius	BSP	5	BSP5	C	11.6	31.3875	471.808	1.53046	347.161	20.5085	.	.	0.947	12.803	0.073	0.671	66.5259	0.0248	0.0063	2.93651	0.254032	0.24	0.24	112.47	139.5	.	.	.	.	.	.	0.266	.	9.52809	0	48	.	17.7515	20.9731	0.525249	0.307718	0.158331	0.00870162	211	243	0.20185	0.4086	0.2476
CG1	P. tenuifolius	BSP	6	BSP6	C	18.8	34.3587	597.66	1.33873	336.353	25.665	.	.	1.322	13.522	0.091	0.715	57.4887	0.0449	0.0076	4.90789	0.169265	0.43	0.43	108.225	118.5	.	.	.	.	.	.	0.5172	.	.	0	54	.	18.4971	42.9476	0.359622	0.351284	0.152195	0.136899	200	229	0.23675	0.55085	0.2793
CG1	P. tenuifolius	BSP	7	BSP7	D	32.7	48.082	714.619	1.00124	298.041	48.0226	.	.	1.189	11.447	0.114	0.759	67.2834	0.0379	0.008	3.7375	0.211082	0.63	0.63	110.348	258	.	.	.	.	.	.	0.3458	.	.	0.290685	41	.	15.0685	38.9803	0.363232	0.32324	0.138067	0.17546	194	220	0.3521	0.79035	0.2652
CG1	P. tenuifolius	BSP	8	BSP8	D	38.4	56.0569	635.972	1.3968	307.415	40.1324	.	.	1.282	12.442	0.104	0.429	88.1435	0.0543	0.0113	3.80531	0.208103	0.65	0.65	127.324	156.5	5.98	-2.39	10635	40.34	-31.52	6.74582	0.2553	23.4234	.	0.443313	49	.	19.3798	54.4277	0.593508	0.224895	0.124688	0.0569085	197	226	0.2166	0.79475	0.27645
CG1	P. tenuifolius	FRC	1	FRC1	A	23.4	26.7223	499.605	0.634039	314.142	42.1461	-1.59079	-29.7418	1.477	13.921	0.096	0.526	53.4868	0.0498	0.0079	5.3038	0.158635	0.43	0.43	93.371	44	6.04	-3.31	8271.61	35.59	-30.8	5.89238	.	.	.	0.513162	32	3.69318	.	10.9768	0.352152	0.31583	0.205133	0.126886	202	220	.	.	.
CG1	P. tenuifolius	FRC	2	FRC2	A	21.7	28.8964	606.309	0.87519	327.893	33.0173	-2.49489	-52.3482	1.175	12.248	0.098	0.346	47.6596	0.0334	0.0056	4.96429	0.167665	0.26	0.26	82.7606	181	5.59	-4.48	10846.3	40.48	-32.96	7.2415	.	.	9.456	0	67	4.19355	.	12.7385	0.184182	0.536704	0.114354	0.16476	200	229	0.1294	0.267	0.120425
CG1	P. tenuifolius	FRC	3	FRC3	B	16.6	22.7668	284.75	0.619395	320.52	36.7565	-4.33876	-54.2659	0.863	11.029	0.089	0.755	79.9537	0.0282	0.0069	3.08696	0.244681	0.36	0.36	67.9062	80.5	4.1	-0.06	6945.12	37.18	-32.02	9.06829	.	.	.	0	43	4.30108	.	.	.	.	.	.	226	250	0.0918	0.237775	0.134625
CG1	P. tenuifolius	FRC	4	FRC4	B	43.2	41.5837	648.782	1.24828	321.801	33.3128	-2.91435	-45.4693	1.685	16.398	0.079	0.411	64.095	0.0496	0.0108	3.59259	0.217742	0.33	0.33	84.8827	142	4.06	-0.95	15979.9	39.78	-32.16	9.79803	0.3797	10.6927	6.55805	0	41	3.82979	13.6882	35.8687	0.287041	0.419586	0.108858	0.184515	208	229	0.142	0.400467	0.1414
CG1	P. tenuifolius	FRC	5	FRC5	C	26.3	32.6448	531.498	1.13586	330.689	28.7402	.	.	1.042	10.371	0.122	0.66	61.4203	0.0314	0.0064	3.90625	0.203822	0.37	0.37	133.69	.	.	.	.	.	.	.	0.5146	.	.	0.820692	44	.	18.7097	.	.	.	.	.	.	.	.	.	.
CG1	P. tenuifolius	FRC	6	FRC6	C	24.1	36.5198	466.903	1.86748	346.231	19.5557	.	.	1.189	12.394	0.097	0.554	78.217	0.0416	0.0093	3.47312	0.223558	0.65	0.65	131.568	246.5	4.31	-3.49	10833	37.53	-31.62	8.70766	0.2683	16.0641	.	0	56	.	20.283	46.4652	0.337237	0.344989	0.11732	0.200453	200	236	.	.	.
CG1	P. tenuifolius	FRC	7	FRC7	D	14.2	38.246	610.618	1.38539	331.636	27.6067	.	.	0.926	11.837	0.083	0.307	62.635	0.0303	0.0058	4.22414	0.191419	0.34	0.34	99.7372	301	3.94	-3.41	15497.9	37.97	-32.11	9.63706	.	.	.	0	34	.	18.6246	4.5749	0.414282	0.39979	0.048788	0.13714	205	236	0.182367	0.5487	0.365067
CG1	P. tenuifolius	FRC	8	FRC8	D	31.5	36.7725	473.832	0.617215	281.474	59.5781	.	.	1.688	16.106	0.082	0.525	77.6066	0.0622	0.0131	3.74809	0.210611	0.39	0.39	114.592	277.5	4.16	-4.64	11390.2	37.52	-31.61	9.01923	0.3897	10.6749	8.72199	0	70	.	17.9134	16.1581	0.264456	0.365946	0.128282	0.241316	202	226	0.16975	0.49795	0.24645
CG1	H. radula	HAR	1	HAR1CG1	A	31.3	24.7248	677.002	1.73537	357.029	14.2476	-0.514592	-14.0903	79.16	37.645	0.702	0.987	36.521	3.1081	0.2891	9.75095	0.093015	1.8	0.93	150.667	191	2.97	1.13	22794.7	37.84	-29.33	12.7407	0.2235	13.2886	4.19605	0.377313	28	2.07972	24.9027	190.189	0.080236	0.495825	0.370789	0.0531503	236	279	.	.	.
CG1	H. radula	HAR	2	HAR2CG1	A	30.1	19.8227	676.85	1.59476	361.426	12.4299	-0.688001	-23.4919	62.11	34.825	0.644	0.981	29.2867	2.2415	0.1819	11.3227	0.081151	1.54	0.67	97.6151	164.5	3.57	-0.08	18959.4	39.04	-29.07	10.9356	0.2581	13.8318	5.17199	0.516713	20	1.97628	25.7036	172.907	0.102541	0.44902	0.42405	0.0243894	236	279	0	0.8108	0.2131
CG1	H. radula	HAR	3	HAR3CG1	B	32.3	19.2328	546.92	0.861947	344.133	22.3132	-0.581525	-16.5367	61.452	31.982	0.755	0.989	35.1657	2.442	0.2161	10.3003	0.088493	1.32	0.69	146.423	35	3.25	-1.16	16828.3	37.33	-28.87	11.4862	0.3447	9.42849	4.33943	0.348883	35	1.10375	21	115.154	0.124095	0.406394	0.434193	0.0353172	241	282	0	0.802	0.28925
CG1	H. radula	HAR	4	HAR4CG1	B	36	27.0159	665.065	1.49256	349.683	18.1004	-0.560026	-13.7864	102.778	40.693	0.78	0.987	40.6215	4.9093	0.4175	10.7588	0.0850427	1.91	0.77	129.446	.	3.12	0.05	21316.2	36.27	-28.46	11.625	0.2644	11.8003	4.55471	0.452994	15	2.29008	28.4658	134.516	0.143031	0.435676	0.374527	0.0467668	236	279	0	1.17135	0.38645
CG1	H. radula	HAR	5	HAR5CG1	C	34.6	17.5465	501.099	1.16547	358.725	15.0553	.	.	73.852	37.774	0.65	0.986	35.016	2.7552	0.2586	9.65429	0.0938589	1.32	0.53	148.545	207	2.55	0.7	19650.9	36.65	-30.2	14.3725	0.1484	17.1833	4.63274	0	16	2.06379	27.0476	205.41	0.0731708	0.46969	0.405969	0.0511704	236	279	0	0.5603	0.2045
CG1	H. radula	HAR	6	HAR6CG1	C	34.5	22.2816	529.867	1.14499	348.288	19.4602	.	.	67.917	34.002	0.738	0.988	42.0513	2.9154	0.2856	9.20798	0.0979625	2.03	0.65	159.155	185	2.51	-0.24	21110.3	34.1	-29.02	13.5857	0.2285	10.9847	4.27399	0	19	2.5974	31.1284	196.576	0.0385601	0.467431	0.454227	0.0397815	236	279	.	.	.
CG1	H. radula	HAR	7	HAR7CG1	D	28.2	21.2481	540.471	0.693982	329.068	30.6177	.	.	46.421	29.08	0.69	0.979	39.3141	2.0415	0.1825	10.1863	0.0893951	1.83	0.9	188.864	.	3.33	0.1	16230.4	37.91	-28.18	11.3844	0.315	10.5714	3.81745	0.364943	36	2.30415	19.7368	144.152	0.0808175	0.503123	0.365933	0.0501263	243	284	0	1.4088	0.42165
CG1	H. radula	HAR	8	HAR8CG1	D	29.7	17.4199	561.718	0.909326	352.075	19.157	.	.	78.486	39.74	0.625	0.97	31.0119	2.789	0.2434	10.4585	0.0872714	1.56	0.68	178.254	182	3.21	0.63	17499	39.65	-30.28	12.352	0.2199	14.5975	4.31616	0.372899	21	3.48837	23.8866	246.204	0.0329807	0.5034	0.399846	0.063773	236	279	0	1.23215	0.4928
CG1	H. radula	RAM	1	RAM1CG1	A	31.6	23.4191	729.916	1.36663	352.278	17.1364	-0.61752	-19.2466	57.504	30.964	0.754	0.982	32.0847	2.5028	0.1845	12.5653	0.0737174	1.82	0.6	148.545	87.5	3.9	0.19	18715.8	39.19	-29.04	10.0487	0.2284	17.0753	5.50761	0.518433	12	1.72414	21.67	153.809	0.116053	0.415069	0.444225	0.0246539	241	279	.	.	.
CG1	H. radula	RAM	2	RAM2CG1	A	30.4	17.7771	590.789	0.932908	350.792	19.0556	-1.01998	-33.8971	90.826	39.394	0.735	0.983	30.0905	3.5694	0.2733	12.0604	0.0765675	1.98	0.54	152.789	204	2.95	0.85	20026.8	37.71	-29.43	12.7831	0.2244	13.1462	4.38351	0.243427	16	1.22378	23.8281	165.768	0.0762511	0.365571	0.527484	0.0306947	243	279	0	1.1079	0.4239
CG1	H. radula	RAM	3	RAM3CG1	B	31.5	23.787	483.153	1.01855	340.565	23.3537	-0.655447	-13.3132	101.335	44.563	0.641	0.967	49.2327	4.8409	0.4989	8.70315	0.103059	2.38	0.48	148.545	153	2.62	0.32	18441	33.74	-28.69	12.8779	0.141	18.5816	4.91914	0	15	3.61905	28.3757	152.195	0.0716843	0.423138	0.478181	0.0269976	239	279	0	0.80715	0.320675
CG1	H. radula	RAM	4	RAM4CG1	B	35.5	19.9399	384.391	0.723558	334.67	27.5582	-0.713795	-13.7601	103.25	44.139	0.666	0.98	51.8741	5.6107	0.5356	9.47554	0.0954605	2.78	0.53	144.301	276	2.49	-0.31	15437.4	34.91	-28.66	14.0201	0.188	13.2447	1.1881	0	28	4.57875	26.5873	170.1	0.0569666	0.41271	0.493637	0.0366867	236	279	0	1.32325	0.67385
CG1	H. radula	RAM	5	RAM5CG1	C	30.1	17.6626	466.553	1.05594	355.107	16.727	.	.	86.746	40.275	0.672	0.978	37.8577	3.2105	0.3284	8.77619	0.102289	1.77	0.49	137.934	284.5	2.34	0.65	19938.2	36.22	-29.96	15.4786	0.1318	17.7542	4.28262	0.565126	19	2.99401	27.6892	163.731	0.0514868	0.491983	0.413177	0.0433533	241	279	0	1.0029	0.45005
CG1	H. radula	RAM	6	RAM6CG1	C	32.7	19.2645	418.048	0.777516	340.935	24.7769	.	.	62.671	34.499	0.662	0.981	46.0819	3.1508	0.2888	9.90997	0.0916593	1.77	0.5	146.423	.	2.48	1.61	16856.8	34.2	-28.01	13.7903	0.1689	14.6832	4.26697	0.653462	18	3.81282	28.3757	55.6825	0.110627	0.301829	0.544695	0.0428483	239	279	.	.	.
CG1	H. radula	RAM	7	RAM7CG1	D	33.3	16.6304	377.96	0.736055	344.233	22.594	.	.	63.204	38.185	0.545	0.92	44.0004	2.9155	0.2781	9.48364	0.0953867	2	0.94	146.423	.	2.49	0.41	15179.1	35.76	-29.43	14.3614	0.1462	17.0315	3.22477	0.701191	10	3.3264	27.2201	125.68	0.0811584	0.360678	0.533258	0.0249053	239	279	.	.	.
CG1	H. radula	RAM	8	RAM8CG1	D	30.5	23.8477	654.463	1.17281	347.124	20.3339	.	.	77.363	34.902	0.798	0.991	36.4386	3.5183	0.2819	11.4807	0.0801239	1.8	0.65	114.592	.	3.91	-0.58	16738.2	37.83	-28.14	9.67519	0.3812	10.2571	5.1371	0.935419	37	3.39943	19.1288	144.83	0.0977699	0.424854	0.422358	0.0550184	252	296	0	0.6741	0.3151
CG1	H. radula	RLR	1	RLR1CG1	A	31.4	22.9404	633.864	1.34045	352.503	17.1139	-0.849222	-23.4647	59.434	32.449	0.709	0.966	36.1914	3.1144	0.2151	13.4788	0.0690663	2.11	0.68	125.202	191.5	3.59	0.67	17656.4	37.13	-29.45	10.3426	0.2909	12.341	4.78919	0	28	1.82556	24.6679	162.678	0.106406	0.505806	0.351615	0.0361733	241	282	0	1.2384	0.687
CG1	H. radula	RLR	2	RLR2CG1	A	34.7	27.2262	739.894	1.63572	351.967	16.6448	-1.78576	-48.5293	33.236	24.899	0.674	0.95	36.7974	1.4782	0.1223	11.0867	0.0827358	1.97	0.33	133.69	114.5	4.07	-0.51	18179.2	38.75	-27.97	9.52088	0.3361	12.1095	7.49009	0	23	2.94118	17.97	171.07	0.09236	0.451689	0.426947	0.0290034	243	279	0	1.5452	0.516
CG1	H. radula	RLR	3	RLR3CG1	B	32.4	16.7868	436.711	0.729324	343.903	23.0168	-0.623525	-16.2211	71.802	37.143	0.654	0.962	38.439	3.1899	0.276	10.5576	0.0865231	2.21	0.81	169.765	.	2.45	1.18	17824.9	37.43	-30.02	15.2776	0.115	21.3043	6.64202	0	14	3.41365	27.5281	197.488	0.112412	0.394353	0.473295	0.01994	239	279	0	0.77025	0.2371
CG1	H. radula	RLR	4	RLR4CG1	B	38.2	28.2217	616.04	1.37354	343.394	20.5466	-1.29425	-28.2517	42.544	28.114	0.676	0.966	45.8114	2.2056	0.1949	10.3166	0.088366	1.95	0.96	150.667	.	3.91	0.32	15755.5	37.05	-28.74	9.4757	0.2039	19.1761	4.22195	0	15	2.05479	25.0485	98.4904	0.178088	0.421259	0.396384	0.00426844	246	348	.	.	.
CG1	H. radula	RLR	5	RLR5CG1	C	36.8	21.1387	476.126	1.29635	356.034	16.3064	.	.	56.107	34.752	0.584	0.923	44.3973	3.096	0.2491	11.4287	0.0804587	1.85	0.63	169.765	313	3.04	-0.03	15662.1	34.64	-29.68	11.3947	0.1906	15.9496	.	0.326804	18	1.76991	27.0992	113.037	0.0899707	0.375033	0.498953	0.036044	239	279	.	.	.
CG1	H. radula	RLR	6	RLR6CG1	C	44.3	17.1064	283.082	0.5395	328.011	31.7078	.	.	34.586	24.482	0.725	0.988	60.4291	1.9601	0.209	8.37847	0.106627	1.43	0.74	178.254	170.5	2.65	-0.84	10682.3	33.93	-27.95	12.8038	0.5271	5.02751	4.44429	0.586096	13	2.87356	23.4834	138.641	0.0579194	0.483233	0.419505	0.0393426	239	279	0	1.26515	0.9502
CG1	H. radula	RLR	7	RLR7CG1	D	40	23.3436	483.102	1.11237	344.573	20.9856	.	.	46.109	30.442	0.625	0.967	48.3203	2.4503	0.2228	9.99776	0.0909276	1.86	0.72	125.202	.	3.5	1.47	13802.9	34.95	-29.14	9.98571	.	.	4.26392	.	.	.	.	165.571	0.0947029	0.51392	0.332149	0.0592285	241	279	0	1.2323	0.28965
CG1	H. radula	RLR	8	RLR8CG1	D	28.8	24.6167	881.414	1.17604	345.331	20.9318	.	.	44.757	27.497	0.744	0.977	27.9286	1.9212	0.125	14.3696	0.0650635	1.96	0.78	131.568	103	4.22	0.49	20886.6	36.28	-29.75	8.59716	0.3332	12.6651	6.30574	0	12	3.5124	27.2381	49.6801	0.32045	0.187802	0.491545	0.000203301	248	288	0	1.13435	0.5603
CG1	H. silphioides	COL	1	COL1CG1	A	34.3	29.9089	860.989	1.05302	330.021	28.4031	-0.805791	-23.1963	131.816	64.217	0.402	0.819	34.7378	3.9943	0.4579	7.72308	0.114638	1.41	0.72	150.667	197	4.79	0.27	17974.7	42.55	-29.15	8.88309	0.313	15.3035	.	0	10	4.21941	15.8635	124.893	0.343253	0.335567	0.293611	0.0275692	220	250	0.3396	0.84585	0.27495
CG1	H. silphioides	COL	2	COL2CG1	A	39	35.454	640.835	0.810203	304.212	43.7594	-1.8762	-33.9125	109.716	58.654	0.401	0.846	55.3247	4.5562	0.607	6.5061	0.133225	2.07	0.82	159.155	214.5	3.97	-1.09	16141.9	41.23	-27.54	10.3854	0.2548	15.5808	5.4007	2.53028	7	4.02299	18.1818	168.1	0.367222	0.401904	0.193813	0.0370613	223	260	.	.	.
CG1	H. silphioides	COL	3	COL3CG1	B	29.6	30.7967	628.464	0.891479	318.91	34.5456	-1.27375	-25.9933	85.464	51.767	0.401	0.846	49.0031	3.5114	0.4188	7.38443	0.119269	1.58	0.73	165.521	133	4.41	-0.55	14250.9	43	-26.65	9.75057	0.305	14.459	.	0.46192	9	3.15985	19.9226	210.924	0.333959	0.401235	0.24009	0.0247155	236	302	0.20945	0.60375	0.3444
CG1	H. silphioides	COL	4	COL4CG1	B	34.4	34.5113	687.958	0.774685	300.194	44.5488	-2.26693	-45.1896	93.412	51.762	0.438	0.857	50.1649	3.9968	0.4686	7.52924	0.117244	1.86	0.67	150.667	233	4.23	-1.56	16263.8	41.98	-27.32	9.92435	0.2417	17.501	.	1.66989	6	4.94505	18.8755	146.828	0.456655	0.281894	0.24675	0.0147008	233	275	0.36275	0.84985	0.28975
CG1	H. silphioides	COL	5	COL5CG1	C	25.5	21.011	574.025	0.590058	319.904	35.6083	.	.	27.812	29.489	0.402	0.885	36.6029	1.0214	0.1018	9.0334	0.0996671	0.9	0.62	148.545	219	4.92	-3.15	11667.2	42.58	-27.71	8.65447	0.5817	8.45797	9.38668	0.723355	9	4.59082	15.2074	130.227	0.12793	0.523316	0.302394	0.0463597	241	272	.	.	.
CG1	H. silphioides	COL	6	COL6CG1	C	32.8	32.0066	770.891	0.84277	314.482	37.9779	.	.	58.985	37.772	0.52	0.907	41.519	1.9892	0.2449	7.1225	0.123115	1.08	0.67	135.812	212.5	4.69	-2.95	16436.9	42.63	-26.64	9.08955	0.4242	11.0561	8.70624	0	11	3.91459	18.9796	132.751	0.391559	0.385306	0.186589	0.0365457	233	267	0.26385	0.6125	0.2483
CG1	H. silphioides	COL	7	COL7CG1	D	33.8	30.0989	703.676	0.914899	322.001	32.8986	.	.	104.924	54.891	0.438	0.857	42.7738	4.0338	0.4488	7.98797	0.11126	1.63	0.5	131.568	214	4.54	-2.49	15499.5	40.76	-27.51	8.97797	0.2315	19.6112	7.28914	0	5	4.14079	21.9561	158.204	0.551252	0.268452	0.161185	0.0191121	236	288	0.3065	0.58825	0.3395
CG1	H. silphioides	COL	8	COL8CG1	D	32.3	24.2894	605.188	0.629587	314.705	38.58	.	.	23.346	23.958	0.511	0.878	40.1354	0.7182	0.0937	6.66489	0.130465	0.66	0.49	110.348	71.5	3.64	0.72	16626	40.69	-30	11.1786	0.3062	11.8877	10.2689	0	8	.	15.2709	89.592	0.407179	0.30784	0.260179	0.0248013	236	290	.	.	.
CG1	H. silphioides	PAR	1	PAR1CG1	A	35.8	34.5193	960.674	1.27853	330.966	26.9993	-1.66056	-46.2133	92.173	47.418	0.515	0.875	35.9324	2.7669	0.3312	7.35417	0.119701	1.53	0.51	127.324	189.5	5.41	-0.62	17757.4	42.96	-27.7	7.94085	0.3896	13.886	3.09503	0.535058	9	4.55373	15.1803	163.103	0.500296	0.270503	0.19362	0.0355811	217	250	0.32865	0.63915	0.20975
CG1	H. silphioides	PAR	2	PAR2CG1	A	25.5	24.798	677.167	0.832518	329.536	29.7867	-0.408925	-11.1667	75.614	44.378	0.482	0.869	36.6202	2.5611	0.2769	8.24919	0.108118	1.33	0.58	148.545	209	4.95	-0.79	13680.1	42.91	-28.85	8.66869	0.5218	9.48639	9.89864	0.444861	13	4.52586	15.0391	196.874	0.465678	0.289678	0.223849	0.0207955	217	248	0.4698	0.6586	0.314
CG1	H. silphioides	PAR	3	PAR3CG1	B	32.9	29.8946	876.22	0.736503	309.86	40.59	-1.21731	-35.6796	64.805	45.698	0.39	0.844	34.1177	2.1226	0.2211	8.60018	0.104165	1.14	0.53	129.446	232	5.64	-1.2	15535.8	41.96	-28.66	7.43972	0.3385	16.6617	5.20844	0.644422	7	3.16832	22.3256	127.586	0.441037	0.284828	0.237644	0.03649	213	248	.	.	.
CG1	H. silphioides	PAR	4	PAR4CG1	B	26.6	35.3046	794.892	0.964069	313.754	36.6204	-1.79005	-40.3034	106.925	57.342	0.409	0.859	44.4143	4.1866	0.4749	7.81575	0.113433	1.46	0.59	144.301	.	5.42	-0.17	14665.9	42.09	-27.31	7.76568	0.368	14.7283	7.08821	0	4	3.7182	17.4484	155.533	0.416696	0.359924	0.18922	0.03416	217	250	0.23305	0.6358	0.18485
CG1	H. silphioides	PAR	5	PAR5CG1	C	33.1	24.8016	596.045	0.645504	315.535	38.4221	.	.	61.355	41.107	0.456	0.893	41.6103	2.3458	0.2553	8.18841	0.108833	1.3	0.55	146.423	202	5.09	-1.15	11710.1	43.3	-26.25	8.50688	0.4087	12.4541	8.49426	0.634392	10	5.32787	15.3696	304.476	0.525461	0.29513	0.159356	0.0200532	220	250	0.36575	0.7577	0.3623
CG1	H. silphioides	PAR	6	PAR6CG1	C	37	28.561	731.902	1.0381	331.911	27.5128	.	.	123.158	60.569	0.422	0.835	39.023	3.4448	0.4806	6.16771	0.139515	1.52	0.5	146.423	197	5.11	-0.12	14322.9	42.17	-28.98	8.25245	0.4073	12.546	6.41754	0.617571	3	4.97336	16.7315	131.857	0.249362	0.427585	0.274071	0.048982	229	252	.	.	.
CG1	H. silphioides	PAR	7	PAR7CG1	D	33.5	33.0099	718.673	0.986923	319.975	33.4472	.	.	154.316	67.148	0.43	0.858	45.9317	6.1054	0.7088	7.61371	0.116094	2.05	0.62	146.423	215.5	4.44	0.7	16186.3	42.16	-28.09	9.4955	0.4347	10.2139	10.2375	0.263709	12	2.99824	17.6125	205.126	0.350613	0.386835	0.212162	0.0503899	217	255	.	.	.
CG1	H. silphioides	PAR	8	PAR8CG1	D	35.5	25.7893	573.325	0.740407	318.812	34.8312	.	.	158.619	69.33	0.415	0.801	44.982	5.9203	0.7135	7.29755	0.120518	2.13	0.64	154.911	193	4.42	0.16	12971.1	41.71	-27.11	9.43665	0.1258	35.1351	4.96877	0.362646	12	4.10448	17.495	171.638	0.274181	0.431722	0.24843	0.045667	223	255	0.43265	0.7038	0.3466
CG1	H. silphioides	WEP	1	WEP1CG1	A	31.9	30.7663	603.375	0.851056	317.495	36.1507	-0.523984	-10.2761	158.834	68.506	0.425	0.894	50.9903	6.1381	0.8099	6.57884	0.131946	2.09	0.62	165.521	205	3.79	0.39	15920.2	44.73	-27.36	11.8021	0.3412	11.1079	4.4212	0.319676	16	6.26263	14.2857	211.471	0.505365	0.277438	0.18778	0.0294177	213	250	0.61385	0.75725	0.33705
CG1	H. silphioides	WEP	2	WEP2CG1	A	32.5	29.3445	690.559	0.76427	314.591	38.3954	-1.81865	-42.7979	102.109	56.127	0.407	0.884	42.4938	3.8639	0.4339	7.90505	0.112296	1.9	0.54	135.812	216	4.93	-0.38	14007.3	42.81	-27.81	8.68357	0.5607	8.79258	.	0	22	4.71869	14.3689	176.319	0.319478	0.413739	0.216086	0.0506963	214	250	.	.	.
CG1	H. silphioides	WEP	3	WEP3CG1	B	36.8	35.4335	779.092	0.929288	311.582	38.1297	-1.30795	-28.7584	115.72	57.662	0.437	0.882	45.4805	4.4275	0.5263	7.4125	0.118871	1.64	0.64	137.934	187.5	4.39	-0.35	17747	42.92	-28.28	9.77677	0.283	15.5124	6.36553	0	10	3.31384	18.2365	129.999	0.376079	0.38131	0.210463	0.0321479	213	248	0.2343	0.3021	0.1325
CG1	H. silphioides	WEP	4	WEP4CG1	B	34.8	31.2746	740.945	0.80569	311.515	38.8172	-1.40161	-33.2063	124.523	61.054	0.42	0.852	42.2091	4.7688	0.5256	8.07306	0.110216	1.76	0.55	154.911	245	5.16	-0.9	14359.4	41.11	-29.04	7.96705	0.3068	16.8188	.	0	5	3.62903	19.3613	143.189	0.347444	0.378592	0.229418	0.0445468	223	250	0.44835	0.791775	0.29675
CG1	H. silphioides	WEP	5	WEP5CG1	C	29.9	24.5832	631.68	0.624392	312.611	39.3714	.	.	40.599	35.541	0.404	0.855	38.9172	1.3448	0.158	7.51139	0.11749	0.88	0.54	125.202	140.5	5.42	0.12	11654.6	43.32	-27.25	7.99262	0.2986	18.1514	3.1074	0.677946	8	2.68908	15.9004	62.5487	0.458363	0.249097	0.266512	0.0260277	229	255	.	.	.
CG1	H. silphioides	WEP	6	WEP6CG1	C	36	30.9676	611.233	0.805849	314.444	38.4285	.	.	78.004	50.079	0.391	0.88	50.6641	3.0451	0.3952	6.70521	0.129782	1.33	0.58	150.667	257.5	4.31	-0.93	14181.7	43.25	-27.1	10.0348	0.3477	12.3957	5.23642	0.661777	22	3	16.8986	136.19	0.380424	0.354064	0.225567	0.0399456	217	255	.	.	.
CG1	H. silphioides	WEP	7	WEP7CG1	D	29.5	29.6327	696.102	0.853985	319.004	34.6993	.	.	18.276	21.816	0.483	0.871	42.5695	0.5643	0.0778	6.25321	0.13787	0.65	0.58	120.958	195	4.1	-2.01	16978.1	43.09	-28.02	10.5098	0.3433	11.9429	3.1039	4.39057	16	3.125	13.6364	146.893	0.403901	0.378644	0.161342	0.0561131	229	257	.	.	.
CG1	H. silphioides	WEP	8	WEP8CG1	D	35.4	27.4022	611.86	0.855856	313.297	32.0173	.	.	68.773	40.863	0.518	0.873	44.785	2.2556	0.308	6.32338	0.136549	1.02	0.52	157.033	226.5	4.52	-1.25	13536.7	42.16	-28.97	9.32743	0.2246	20.1247	8.01905	0.889385	9	2.59481	18.1644	241.968	0.424189	0.363437	0.185397	0.026978	226	262	0.6088	0.90835	0.44345
CG1	H. niveus ssp. tephrodes	GWR	1	GWR1	A	47	47.6285	767.855	1.43287	312.853	33.24	-1.55033	-24.994	50.848	40.846	0.383	0.834	62.028	2.0221	0.3154	5.41122	0.155976	1.1	0.58	161.277	25.5	3.88	1.54	19790.1	39.09	-31.17	10.0747	0.3398	11.4185	.	0	400	3.25866	21.3861	51.5368	0.184528	0.60731	0.208162	0	.	.	.	.	.
CG1	H. niveus ssp. tephrodes	GWR	2	GWR2	A	48.7	49.7792	898.004	1.80615	325.074	27.561	-1.76341	-31.8114	18.166	25.776	0.344	0.841	55.4332	0.8271	0.1007	7.21351	0.121751	0.97	0.71	150.667	46	4.61	-0.01	19479.5	39.48	-29.94	8.56399	0.3165	14.5656	.	0	450	3.53201	21.393	92.1736	0.103283	0.677874	0.19409	0.0247522	208	229	0.447	0.7285	0.327967
CG1	H. niveus ssp. tephrodes	GWR	3	GWR3	B	47.3	45.5511	966.134	1.97677	332.849	23.0432	-1.38285	-29.3301	21.825	24.515	0.456	0.923	47.1478	0.8604	0.1029	7.36152	0.119596	1.08	0.65	142.179	31	6.25	0.95	15458.1	40.58	-29.64	6.4928	0.4792	13.0426	.	0	350	6.04982	17.3554	67.6415	0.109105	0.635326	0.243299	0.0122706	220	239	0.31145	0.83325	0.3608
CG1	H. niveus ssp. tephrodes	GWR	4	GWR4	B	51.5	39.465	670.961	1.69345	333.824	23.3045	-2.14323	-36.4379	23.768	28.795	0.36	0.829	58.8186	1.0158	0.1398	6.26609	0.137626	1.27	0.61	152.789	32.5	5.39	0.51	12448.3	40.75	-29.9	7.5603	0.3837	14.0474	.	0	350	4.67626	19.9597	57.9696	0.0527863	0.734996	0.201523	0.0106953	211	241	.	.	.
CG1	H. niveus ssp. tephrodes	GWR	5	GWR5	C	58.4	52.5313	927.668	1.56491	312.458	33.5682	.	.	38.621	41.664	0.28	0.745	56.6272	1.7604	0.2187	7.04938	0.124233	1.16	0.64	159.155	52.5	5.65	0.21	16418.9	39.04	-30.79	6.90973	0.4021	14.0512	13.8035	0	400	3.88007	21.875	44.0953	0.0630453	0.674834	0.251258	0.0108628	223	239	.	.	.
CG1	H. niveus ssp. tephrodes	GWR	6	GWR6	C	51.1	48.7519	739.615	1.31229	307.437	37.1502	.	.	21.558	22.511	0.535	0.965	65.9152	0.9127	0.1421	5.42294	0.155692	0.97	0.59	163.399	51	4.54	1.68	16291.1	40.84	-29.3	8.99559	0.4968	9.13849	.	0	550	4.69925	16.4491	97.6366	0.175651	0.602113	0.213285	0.00895054	213	241	0.2794	0.67185	0.3135
CG1	H. niveus ssp. tephrodes	GWR	7	GWR7	D	38.9	34.3198	617.485	1.16046	325.4	29.5742	.	.	20.457	41.844	0.147	0.677	55.58	1.0404	0.1137	8.1504	0.109285	1.01	0.69	123.08	26.5	3.88	0.6	15914.6	33.65	-31.11	8.67268	0.2808	13.8177	.	1.02008	550	.	28.866	52.7606	0.0905979	0.667726	0.222803	0.0188739	226	260	.	.	.
CG1	H. niveus ssp. tephrodes	GWR	8	GWR8	D	46.9	45.6675	908.173	1.90556	329.056	23.9654	.	.	19.648	24.502	0.404	0.811	50.285	0.7976	0.0988	7.07287	0.123872	1.08	0.59	123.08	46	5.23	-0.67	17364.7	40.36	-30.14	7.71702	0.4712	11.0993	.	0	450	4.51613	18.8953	84.8181	0.186517	0.562669	0.223387	0.0274269	217	239	0.30115	0.50865	0.18435
CG1	H. niveus ssp. tephrodes	IVN	1	IVN1	A	47.7	46.0178	855.991	1.45903	316.366	31.5401	-1.75162	-32.5825	39.565	39.901	0.312	0.844	53.7596	1.8585	0.2127	7.73766	0.114447	2.95	0.63	150.667	46	5.43	0.27	15764.1	39.72	-30.26	7.31492	0.3624	14.9834	7.26802	0	300	3.47349	20.6963	65.7807	0.127241	0.566251	0.301062	0.00544537	208	233	0.2444	0.484	0.313
CG1	H. niveus ssp. tephrodes	IVN	2	IVN2	A	51.7	36.6485	667.715	1.48465	331.81	24.685	-1.76878	-32.2263	37.113	36.581	0.349	0.839	54.8864	1.5341	0.2037	6.53117	0.132781	1.38	0.61	165.521	39	4.89	0.6	13654.7	40.35	-30.27	8.25153	0.3617	13.5195	.	0.315781	350	3.27273	18.6047	130.626	0.144305	0.620934	0.224119	0.0106411	226	229	.	.	.
CG1	H. niveus ssp. tephrodes	IVN	3	IVN3	B	55.9	51.0107	841.805	1.78791	321.502	28.5309	-1.96594	-32.443	35.794	39.077	0.295	0.753	60.5967	1.727	0.2169	6.96219	0.125594	1.5	0.69	161.277	44.5	4.9	1.12	17179.7	39.98	-30.02	8.15918	0.3973	12.3332	.	0	400	4.25963	18.9084	117.054	0.162148	0.619675	0.198944	0.019233	208	226	0.28105	0.7438	0.2372
CG1	H. niveus ssp. tephrodes	IVN	4	IVN4	B	56.7	46.2406	702.614	1.27558	307.569	36.2505	-1.98335	-30.1365	31.757	44.194	0.204	0.795	65.8123	2.1124	0.209	9.10718	0.0989396	1.29	0.67	171.887	44.5	4.17	2.29	16849.3	40.28	-29.47	9.65947	0.3085	13.517	9.98576	0.320038	450	1.76817	20.1961	56.7276	0.127275	0.603569	0.247121	0.0220351	197	250	0.3867	0.5628	0.3062
CG1	H. niveus ssp. tephrodes	IVN	5	IVN5	C	55.4	50.1015	860.99	1.4566	312.204	34.3962	.	.	49.166	40.266	0.381	0.808	58.1906	2.1622	0.2861	6.5575	0.132319	1.59	0.53	135.812	51.5	5.34	0.88	16123.4	40.28	-29.24	7.54307	0.393	13.5878	.	0	450	2.89855	19.0037	110.483	0.147533	0.676592	0.155146	0.0207289	208	239	0.388	0.6201	0.2646
CG1	H. niveus ssp. tephrodes	IVN	6	IVN6	C	52	47.0597	681.361	1.23632	306.105	38.0643	.	.	49.184	40.882	0.37	0.814	69.0672	1.4016	0.3397	3.12599	0.242366	1.48	0.57	176.132	59	4.05	1.74	16823.7	40.92	-30.59	10.1037	0.3014	13.4373	.	0	400	4.18251	16.1871	111.372	0.256886	0.493022	0.232814	0.017279	217	241	.	.	.
CG1	H. niveus ssp. tephrodes	IVN	7	IVN7	D	48.5	47.1965	773.176	1.29021	304.946	36.5805	.	.	27.571	39.453	0.223	0.726	61.0424	1.098	0.1683	5.52406	0.153279	2.33	0.55	142.179	50.5	4.26	1.13	18149.7	40.93	-29.4	9.60798	0.3047	13.981	.	0.260956	500	3.48837	17.5	118.941	0.229021	0.51668	0.221791	0.0325078	205	223	0.3819	0.92205	0.43795
CG1	H. niveus ssp. tephrodes	IVN	8	IVN8	D	55.7	47.7505	737.431	1.62748	321.375	29.3402	.	.	32.076	29.336	0.468	0.909	64.7525	1.3462	0.2077	5.48146	0.154286	1.6	0.58	159.155	51.5	4.29	1.41	17189.5	40.23	-29.05	9.37762	0.2915	14.717	.	0	350	3.60721	18.7123	99.3215	0.177504	0.555664	0.235769	0.0310628	217	255	0.22935	0.8275	0.34085
CG1	H. niveus ssp. tephrodes	IVS	1	IVS1	A	46.6	45.5283	1055.05	1.67724	327.013	27.1448	-1.05071	-24.3486	16.685	22.662	0.408	0.899	43.1525	0.649	0.072	8.01389	0.11094	1.06	0.62	144.301	54	6.06	0.32	17410.1	39.34	-30.61	6.49175	.	.	.	0	250	.	.	51.8605	0.0713452	0.687614	0.230426	0.010615	229	248	0.172475	0.335925	0.17655
CG1	H. niveus ssp. tephrodes	IVS	2	IVS2	A	50.8	52.3966	965.738	1.1557	292.531	45.3374	-1.3337	-24.5819	50.299	44.709	0.316	0.757	54.2556	2.4439	0.2729	7.95529	0.111666	1.75	0.74	159.155	19.5	4.92	-0.99	19628.8	39.15	-29.76	7.95732	0.4616	10.6586	.	0	450	3.83212	23.7288	40.9613	0.06616	0.690562	0.243278	0	.	.	.	.	.
CG1	H. niveus ssp. tephrodes	IVS	4	IVS4	B	53.4	55.7277	818.025	1.65634	311.557	33.6452	-2.59809	-38.1373	22.679	28.463	0.352	0.818	68.1247	1.14	0.1545	6.37864	0.135526	1.24	0.71	150.667	35.5	4.74	1.31	17257.9	39.12	-29.12	8.25316	0.3639	13.0256	8.84335	0	400	2.95359	22.8261	79.4978	0.103022	0.689715	0.206728	0.000535864	.	.	.	.	.
CG1	H. niveus ssp. tephrodes	IVS	5	IVS5	C	57.3	48.7194	820.65	1.25229	304.7	38.9043	.	.	33.234	35.636	0.329	0.766	59.3669	1.8003	0.1973	8.12468	0.109593	1.28	0.9	150.667	49	4.71	-0.38	17423.6	36.29	-30.31	7.70488	0.3209	14.6775	.	0.727488	450	.	21.7213	22.8997	0.269873	0.615715	0.114412	0	.	.	.	.	.
CG1	H. niveus ssp. tephrodes	IVS	6	IVS6	C	56.4	41.7145	694.108	1.9225	336.177	21.698	.	.	51	38.463	0.433	0.824	60.098	2.1575	0.3065	6.03915	0.142063	1.23	0.61	163.399	46	4.68	0.55	14831.4	39.83	-29.97	8.51068	0.3253	14.3867	.	0	500	3.86847	20.198	99.3465	0.105087	0.608926	0.270398	0.0155889	217	236	0.370233	0.795667	0.4087
CG1	H. niveus ssp. tephrodes	IVS	7	IVS7	D	52.2	41.3547	795.122	1.31452	319.151	31.4599	.	.	19.746	19.581	0.647	0.976	52.0105	0.7852	0.1027	6.64557	0.130795	1.05	0.67	135.812	49	5.51	-0.1	14430.5	41.45	-29.58	7.52269	0.3969	13.8826	10.1622	0	500	4.06852	20.122	58.6974	0.146003	0.643231	0.209413	0.0013527	243	290	.	.	.
CG1	H. niveus ssp. tephrodes	IVS	8	IVS8	D	54.1	46.5212	823.661	2.5095	341.588	18.5381	.	.	28.275	30.363	0.385	0.851	56.481	1.3347	0.1597	7.35755	0.119652	1.12	0.62	137.934	43	4.74	0.07	17376.8	39.65	-30.32	8.36498	0.258	18.3721	10.8797	0	300	3.08285	22.1116	115.358	0.246536	0.545951	0.196665	0.0108479	213	233	0.2351	0.6207	0.3887
CG1	H. verticillatus	ALV	1	ALV1	A	37.1	34.3498	891.046	1.12585	325.117	30.51	-1.13951	-29.5593	24.358	34.635	0.255	0.95	38.55	0.784	0.0939	7.34931	0.11977	1.22	0.38	89.1268	86	6.62	-0.75	13459.9	41.79	-29.46	6.31269	0.5468	12.1068	7.18244	0.892539	43	5.81818	15.8672	202.055	0.285197	0.53371	0.141595	0.0394972	220	250	.	.	.
CG1	H. verticillatus	ALV	2	ALV2	A	32.9	27.1789	726.367	0.968613	332.833	28.0596	-0.797465	-21.3126	21.995	30.241	0.299	0.94	37.4176	0.6478	0.0823	6.8712	0.127045	1.65	0.56	125.202	129.5	5.85	-2.72	12416.5	41.87	-29.1	7.15726	0.2921	20.0274	6.30678	0.316088	20	.	20	207.936	0.22054	0.554716	0.162012	0.0627318	226	255	.	.	.
CG1	H. verticillatus	ALV	3	ALV3	B	26.2	21.1406	472.306	0.679284	330.982	31.1219	-0.568066	-12.6913	3.798	13.408	0.266	0.947	44.7604	0.0865	0.017	4.08824	0.196532	0.55	0.23	123.08	38.5	2.71	1.01	17428.3	41.49	-29.81	15.31	0.1731	15.6557	5.56446	0	42	.	18.1818	131.686	0.259851	0.524431	0.166153	0.049565	226	255	.	.	.
CG1	H. verticillatus	ALV	4	ALV4	B	30.7	29.3427	827.167	0.911399	324.344	32.1953	-0.546875	-15.4163	33.264	40.863	0.25	0.941	35.4738	0.9609	0.118	7.14322	0.122802	1.44	0.32	89.1268	189	6.25	0.68	13234.7	42.01	-28.68	6.7216	0.4121	15.1662	.	0.488607	14	1.44144	15.1261	203.495	0.348578	0.415784	0.182806	0.0528318	220	252	0.0723	0.2908	0.13695
CG1	H. verticillatus	ALV	5	ALV5	C	33.5	30.6644	761.472	1.15731	333.277	26.4964	.	.	27.266	37.632	0.242	0.945	40.2699	0.8545	0.1098	6.78233	0.128496	0.97	0.36	103.981	92	5.7	0.3	13359.2	42.19	-29.12	7.40175	0.2911	19.5809	8.05817	0.731123	34	.	15.3409	166.869	0.261732	0.544439	0.149526	0.044303	220	248	0.13415	0.5244	0.12265
CG1	H. verticillatus	ALV	6	ALV6	C	22.3	12.001	322.005	0.407908	335.224	29.4209	.	.	2.388	9.799	0.312	0.913	37.2697	0.053	0.0089	4.95506	0.167925	0.48	0.2	142.179	105	2.94	0.96	10952.6	41.25	-30.09	14.0306	.	.	7.05179	.	38	.	.	49.1631	0.333769	0.424709	0.210176	0.0313467	236	260	0.2326	0.6868	0.1439
CG1	H. verticillatus	ALV	7	ALV7	D	28.4	24.2101	784.676	0.765625	328.831	31.6214	.	.	13.483	25.483	0.261	0.962	30.8537	0.3617	0.0416	7.69471	0.115012	0.86	0.34	89.1268	84.5	4.96	-0.19	15820.1	39.89	-29.65	8.04234	0.3912	12.6789	6.65269	0	20	.	25.7143	119.242	0.372819	0.445644	0.15574	0.0257963	236	262	0.1554	0.6866	0.1874
CG1	H. verticillatus	ALV	8	ALV8	D	31.4	28.9286	884.234	0.938372	325.714	30.8285	.	.	22.68	36.865	0.21	0.711	32.716	0.6329	0.0742	7.52965	0.117238	0.88	0.41	82.7606	100	5.34	0.45	16558.7	41.05	-29.98	7.68727	0.357	14.958	5.73568	0.267935	18	.	18.6992	163.134	0.304344	0.493974	0.164976	0.0367061	236	260	0.18555	0.54875	0.1661
CG1	H. verticillatus	TNV	1	TNV1	A	32.1	33.1825	1132.49	0.806704	308.229	41.1334	-0.841082	-28.7054	36.757	40.147	0.287	0.928	29.3005	0.9887	0.1077	8.18013	0.108931	1.44	0.36	82.7606	106.5	6.64	1.51	17055.5	42.47	-28.5	6.39608	0.5382	12.3374	6.23838	0	36	1.51307	14.0056	145.527	0.350475	0.292532	0.277033	0.0799606	220	250	.	.	.
CG1	H. verticillatus	TNV	2	TNV2	A	36.6	38.3952	1048.12	0.868544	302.557	44.2064	-0.647766	-17.6828	40.292	45.551	0.244	0.917	36.6326	1.1183	0.1476	6.57656	0.131986	1.19	0.35	78.5165	43	6.34	-0.48	16531.8	42.07	-28.56	6.63565	0.3749	16.9112	7.86374	0.553713	62	1.48936	15.5738	142.197	0.263903	0.478796	0.189926	0.0673754	217	248	0.22955	0.58015	0.17275
CG1	H. verticillatus	TNV	3	TNV3	B	30.2	32.6361	1061.7	0.829387	312.044	39.3497	-0.725514	-23.602	40.404	43.326	0.27	0.933	30.7395	1.1713	0.1242	8.43076	0.106036	1.04	0.45	76.3944	107.5	5.49	0.88	19338.8	41.26	-28.06	7.51548	0.3916	14.0194	.	0	17	1.35468	17.5439	149.698	0.381989	0.368568	0.200404	0.0490395	229	250	.	.	.
CG1	H. verticillatus	TNV	4	TNV4	B	30.4	27.9455	932.533	0.753727	314.968	37.0764	-0.620402	-20.7027	45.85	43.978	0.298	0.928	29.9673	1.2693	0.1374	8.23799	0.108249	1.05	0.39	84.8827	97	6.61	-0.32	14107.9	41.04	-28.41	6.20877	0.492	13.435	5.12935	0.75543	39	2.14133	16.6341	190.306	0.329831	0.417748	0.219121	0.0332995	229	252	.	.	.
CG1	H. verticillatus	TNV	5	TNV5	C	31.2	27.7915	859.21	0.833778	321.977	33.332	.	.	29.927	41.318	0.22	0.937	32.3454	0.8345	0.0968	7.62087	0.115998	1.01	0.29	91.2489	82.5	6.28	-0.21	13681.7	41.97	-29.64	6.68312	0.2596	24.1911	6.20546	0.580574	50	3.07329	13.8655	165.892	0.219163	0.566814	0.173461	0.0405625	226	255	0.24955	1.05135	0.22225
CG1	H. verticillatus	TNV	6	TNV6	C	26.6	19.2628	507.223	0.720235	339.912	26.7451	.	.	5.635	14.474	0.338	0.952	37.9769	0.1074	0.0214	4.01869	0.199255	0.54	0.25	108.225	60.5	2.39	0.34	21222.7	42.04	-30.08	17.59	0.0946	25.2643	5.44326	0	48	.	9.23077	106.064	0.461013	0.343471	0.152361	0.043155	233	255	0.6391	1.2864	0.314
CG1	H. verticillatus	TNV	7	TNV7	D	34.6	36.5874	972.974	0.89003	302.942	41.1081	.	.	39.544	47.111	0.224	0.798	37.6037	1.1445	0.1487	6.6967	0.129926	1.42	0.39	112.47	92.5	6.23	-0.09	15617.6	41.38	-27.63	6.64205	0.424	14.6934	5.7014	0.911945	83	6.01852	16.2264	203.259	0.317762	0.444803	0.204546	0.0328891	239	267	0.3168	0.75135	0.27015
CG1	H. verticillatus	TNV	8	TNV8	D	32.4	30.3523	808.166	0.533578	282.84	56.8845	.	.	46.942	46.96	0.267	0.916	37.557	1.3927	0.1763	6.8996	0.126589	1.48	0.37	118.836	164	5.54	1.05	14587.8	42.82	-27.23	7.72924	0.2834	19.5483	8.56023	0.617274	17	1.72414	18.4843	252.442	0.271986	0.521626	0.1659	0.0404886	220	255	.	.	.
CG2	H. annuus	FIR	1	FIR1CG2	A	32.5424	41.7874	1206.23	1.89656	338.248	22.0333	-1.18921	-34.3275	99.876	55.112	0.413	0.834	34.643	2.8265	0.346	7.16908	0.122413	1.55	0.51	70.028	46	5.15	2.29	23422	42.57	-30.29	8.26602	0.6627	7.77124	9.68638	0.189373	191	6.32653	14.9312	192.11	0.0495549	0.578887	0.165947	0.205611	193	217	0.39055	2.35185	1.2133
CG2	H. annuus	FIR	2	FIR2CG2	A	40.8599	46.8318	1369.47	1.97705	332.744	23.6877	-1.36491	-39.9134	88.429	52.286	0.406	0.775	34.1969	2.5438	0.3024	7.41204	0.118877	1.42	0.48	65.7839	48.5	6.23	0.81	21981.9	42.43	-31.15	6.81059	0.5824	10.6971	11.9171	0.12471	130	5.67951	16.9625	204.19	0.0609236	0.561634	0.154611	0.222832	193	217	0.4949	1.96075	0.7328
CG2	H. annuus	FIR	3	FIR3CG2	B	35.7	35.9778	1016.29	1.47213	334.445	24.4393	-1.36042	-38.4287	64.574	42.536	0.448	0.849	35.4012	1.8608	0.2286	7.13998	0.12285	1.33	0.4	80.6383	31	5.17	2.11	19657.4	44.32	-31.16	8.57253	0.5413	9.55108	8.6691	0.0916932	103	4.30293	15.5819	106.69	0.0488331	0.658075	0.171712	0.12138	200	221	0.2688	1.1485	0.5391
CG2	H. annuus	FIR	4	FIR4CG2	B	34.7151	39.7299	1078.92	2.01444	341.479	19.7226	-1.04594	-28.4038	102.488	62.631	0.328	0.789	36.8238	2.9338	0.3774	6.77371	0.128639	1.48	0.46	72.1501	55	4.37	3.61	24689.2	42.59	-31.45	9.746	0.3309	13.2064	8.78925	0	108	5.6391	18.5185	105.64	0.0772435	0.594472	0.152972	0.175312	193	214	0.41685	1.43875	0.6237
CG2	H. annuus	FIR	5	FIR5CG2	C	34.199	43.2219	1159.28	2.53155	343.206	17.0733	.	.	92.32	54.413	0.392	0.844	37.2834	2.4568	0.3442	6.13771	0.140101	1.33	0.47	76.3942	67	4.86	2.16	23853.5	42.51	-30.93	8.74691	0.4114	11.8133	8.65133	0.0805376	95	5.46075	16.6969	.	.	.	.	.	186	210	0.42815	1.5828	0.59445
CG2	H. annuus	FIR	6	FIR6CG2	C	37.2898	40.5541	1007.73	2.79631	350.188	14.5027	.	.	161.842	74.503	0.366	0.779	40.243	5.0032	0.6513	6.68187	0.130177	2.13	0.44	93.3707	56.5	4.78	1.74	21082.2	42.07	-32.12	8.80126	0.43	11.1163	8.72598	0.0581185	107	4.71204	17.1329	138.31	0.0665172	0.503362	0.193912	0.236209	189	212	0.75035	2.3417	1.29475
CG2	H. annuus	FIR	7	FIR7CG2	D	36.4008	38.0979	1172.92	1.94443	341.879	19.5934	.	.	112.403	62.323	0.364	0.78	32.4813	3.1893	0.3651	7.73541	0.114477	1.71	0.57	63.6618	72	5.45	0.37	21521.4	42.6	-32.28	7.81651	0.4469	12.1951	8.65797	0.17324	85	5.36082	18.5741	118.83	0.0918118	0.530506	0.149541	0.228141	182	198	0.30165	1.5954	0.545
CG2	H. annuus	FIR	8	FIR8CG2	D	37.9256	38.9707	1048.61	2.76779	347.792	14.0801	.	.	100.662	57.463	0.383	0.842	37.164	2.6715	0.3741	6.14114	0.140034	1.55	0.48	91.2486	64.5	4.86	2.98	21576.4	43.07	-31.14	8.86214	0.3866	12.5711	8.99163	0.110713	98	5.80986	17.9884	81.25	0.127015	0.531446	0.183508	0.158031	189	212	0.5104	1.6106	0.4901
CG2	H. annuus	KON	1	KON1CG2	A	37.8214	46.0471	962.566	2.02076	333.572	22.787	-1.56329	-32.679	98.792	59.904	0.346	0.812	47.8379	3.2638	0.4726	5.90605	0.144801	1.74	0.5	67.906	79	4.53	3.11	21248.7	41.75	-30.63	9.21634	0.4401	10.2931	9.45827	0	107	4.34783	23.7624	169.25	0.0710783	0.586706	0.164313	0.177903	210	242	1.2332	3.41045	1.4204
CG2	H. annuus	KON	2	KON2CG2	A	32.9729	41.1822	921.779	1.85907	336.591	22.152	-0.929533	-20.8057	128.881	66.401	0.367	0.779	44.6769	4.4702	0.5758	6.76346	0.128809	2.49	0.51	70.028	52	3.92	2.63	23514.8	40.49	-30.75	10.3291	0.4626	8.47384	8.53092	0	106	4.43548	20.5882	194.07	0.0746123	0.595558	0.154583	0.175246	200	233	1.1797	3.5068	1.33245
CG2	H. annuus	KON	3	KON3CG2	B	39.5071	45.8935	822.281	1.74741	327.197	26.2637	-1.61998	-29.0254	71.149	47.963	0.389	0.87	55.8124	2.3777	0.3971	4.98766	0.16701	1.35	0.6	97.6148	79	4.79	2.27	17166.6	42.81	-30.21	8.93737	0.3231	14.8251	7.75104	0	101	5.46559	20.8661	111.5	0.121256	0.522601	0.191211	0.164933	203	240	0.8299	3.28175	3.11525
CG2	H. annuus	KON	4	KON4CG2	B	35.7	42.3745	807.205	1.98932	337.034	21.3009	-1.21909	-23.2228	121.268	61.184	0.407	0.857	52.4953	4.4452	0.6366	5.98272	0.143211	2.19	0.59	80.6383	63	4.23	2.52	19082.9	41.79	-31.14	9.87943	0.3642	11.6145	9.11036	0.230353	143	4.64286	17.4419	122.52	0.110349	0.568315	0.170666	0.150669	203	238	1.50825	5.59345	3.15335
CG2	H. annuus	KON	5	KON5CG2	C	38.7359	43.6251	836.715	2.64736	343.488	16.4787	.	.	125.013	65.876	0.362	0.836	52.1386	4.1078	0.6518	5.30224	0.158674	1.87	0.6	103.981	48.5	4.27	2.75	19595.2	42.06	-31.29	9.85012	0.2696	15.8383	8.72679	0	61	5.05618	17.5781	207.78	0.0494273	0.718452	0.123015	0.109106	200	240	1.31925	4.5969	3.0565
CG2	H. annuus	KON	6	KON6CG2	C	40.062	45.9347	948.736	1.69662	326.896	27.0743	.	.	103.993	59.66	0.367	0.827	48.4167	3.6182	0.5035	6.1861	0.139158	1.54	0.55	108.225	78.5	5.21	1.96	18209.9	43.16	-30.97	8.28407	0.3763	13.8453	8.3457	0	84	6.08856	20.2652	222.46	0.0942641	0.523869	0.184258	0.197609	203	238	1.05075	4.3246	2.1188
CG2	H. annuus	KON	7	KON7CG2	D	39.2222	30.6945	700.887	1.61188	344.186	19.0426	.	.	70.147	43.177	0.473	0.924	43.7937	2.0508	0.3072	5.67578	0.149795	1.53	0.42	103.981	45	5.68	3.64	12339.6	44.1	-30.56	7.76408	0.457	12.4289	10.7704	0	88	4.68432	18.4891	163.46	0.0814878	0.616175	0.159611	0.142726	205	245	1.10815	4.5738	2.7307
CG2	H. annuus	KON	8	KON8CG2	D	40.5983	39.7338	971.248	2.30334	344.214	17.2505	.	.	121.144	61.131	0.407	0.857	40.91	3.6347	0.4956	6.33394	0.136352	2.09	0.52	97.6148	50.5	5.31	1.73	18290.9	42.81	-31.03	8.06215	0.5369	9.89011	6.64885	0	63	5.08475	18.8492	148.98	0.0808162	0.564304	0.172976	0.181904	198	231	0.94845	4.29255	2.2796
CG2	H. annuus	UTA	1	UTA1CG2	A	34.7151	44.111	1205.4	2.14886	337.181	20.5277	-1.89883	-51.8886	79.493	49.758	0.403	0.797	36.5944	2.3752	0.2909	7.16501	0.122474	1.28	0.46	78.5163	54	5.91	1.78	20396	42.28	-31.15	7.15398	0.6172	9.5755	9.25852	0	126	6.79012	17.126	125.24	0.0623603	0.494411	0.193708	0.249521	186	207	1.4632	3.86317	2.10293
CG2	H. annuus	UTA	2	UTA2CG2	A	40.062	46.1539	1052.47	1.9264	330.596	23.9586	-1.2292	-28.0299	118.327	67.042	0.331	0.784	43.8531	4.0201	0.5189	6.74735	0.129076	1.92	0.52	65.7839	60	4.7	2.97	22392.9	41.59	-30.16	8.84894	0.5364	8.76212	10.2993	0	109	4.65549	19.7343	115.18	0.0611217	0.534034	0.14473	0.260115	178	198	0.60705	2.68375	1.24765
CG2	H. annuus	UTA	3	UTA3CG2	B	40.4216	43.7964	1039.85	1.87741	332.958	23.3281	-0.867247	-20.5909	127.309	69.477	0.331	0.699	42.118	4.6395	0.5362	7.65256	0.115573	1.86	0.44	65.7839	59	4.59	1.58	22654.7	41.39	-31.95	9.01743	0.5258	8.72955	.	0	130	4.48598	19.0813	99.73	0.0632708	0.595708	0.13687	0.204151	189	219	1.1466	2.8927	1.31715
CG2	H. annuus	UTA	4	UTA4CG2	B	39.787	45.177	1062.41	1.80588	330.474	25.0167	-1.2855	-30.2306	97.476	56.518	0.383	0.827	42.5233	3.2126	0.4145	6.75054	0.129023	1.46	0.57	80.6383	52	4.51	2.5	23556.7	41.94	-31.18	9.29933	0.4829	9.33941	8.71903	0	138	3.74332	20.1161	84.28	0.0692928	0.546749	0.189013	0.194945	186	210	0.9241	3.13707	1.72683
CG2	H. annuus	UTA	5	UTA5CG2	C	36.9622	39.1221	893.886	2.20495	343.86	17.7429	.	.	89.955	54.461	0.381	0.816	43.7663	2.881	0.3937	6.31775	0.136654	1.37	0.48	106.103	59	4.63	2.87	19306.4	42.58	-31.35	9.19654	0.3498	13.2361	10.5191	0	82	6.14203	20.7767	93.23	0.0838786	0.416711	0.221924	0.277486	200	231	0.7799	2.08245	1.4359
CG2	H. annuus	UTA	6	UTA6CG2	C	37.6109	33.3057	679.593	2.33371	352.572	14.2716	.	.	86.577	55.638	0.351	0.842	49.0084	2.9038	0.4243	5.84374	0.146119	1.34	0.58	110.347	66	4.18	2.09	16258.2	42.43	-30.79	10.1507	0.2833	14.7547	13.365	0.250668	100	4.98915	19.8095	99.21	0.0937406	0.470013	0.199476	0.23677	193	221	0.81685	4.2156	1.76155
CG2	H. annuus	UTA	7	UTA7CG2	D	42.6576	34.1471	905.796	2.4512	353.613	13.9307	.	.	88.704	58.858	0.322	0.699	37.6984	2.8008	0.3344	7.3756	0.119394	1.53	0.49	72.1501	66	5.68	1.97	15947.1	42.7	-31.59	7.51761	0.542	10.4797	9.81653	0	105	6.78571	17.5926	154.11	0.083382	0.558822	0.16923	0.188567	178	198	0.9742	2.9038	1.15155
CG2	H. annuus	UTA	8	UTA8CG2	D	36.4008	27.4409	593.918	2.13445	356.405	12.8562	.	.	57.442	40.506	0.44	0.894	46.2031	1.6638	0.2654	5.26903	0.159514	1.08	0.47	99.7369	35	4.83	2.74	12296.4	44.14	-30.42	9.13872	0.4981	9.69685	11.6342	0	129	5.00963	16.6058	74.46	0.082729	0.420226	0.225356	0.271689	182	205	1.33355	2.6531	1.89215
CG2	H. argophyllus	DAY	1	DAY1	A	42.5023	39.6772	1088.41	1.55138	329.536	25.5754	-0.972833	-26.6865	34.948	34.089	0.378	0.849	36.4542	1.0853	0.1274	7.51884	0.117387	1.01	0.53	82.7604	103	5.02	1.63	21681.5	40.65	-30.7	8.09761	.	.	7.92765	0.177623	250	4.56432	.	127.02	0.130688	0.50126	0.215635	0.152417	196	228	1.6584	3.3645	1.432
CG2	H. argophyllus	DAY	2	DAY2	A	42.027	39.9748	871.845	1.54875	332.08	25.8109	-1.82503	-39.8037	68.374	41.149	0.507	0.905	45.8508	2.3195	0.3135	6.39872	0.135158	1.24	0.55	82.7604	68	5.07	2.28	17196.2	41.82	-30.47	8.24852	0.5172	9.80278	8.17561	0	450	4.90566	17.6015	.	.	.	.	.	200	217	1.9466	3.3135	1.848
CG2	H. argophyllus	DAY	3	DAY3	B	43.5592	39.7822	859.685	1.44583	328.203	27.5151	-1.17172	-25.3206	89.443	48.565	0.477	0.887	46.2753	3.1533	0.4139	6.61851	0.131259	1.43	0.57	89.1266	79	4.73	2.95	18175.2	40.29	-30.81	8.51797	0.5119	9.24009	5.99554	0	1050	3.74332	17.9439	111.39	0.0742436	0.563246	0.224886	0.137625	196	221	1.8853	6.3486	2.8176
CG2	H. argophyllus	DAY	4	DAY4	B	42.8114	43.7448	866.584	1.22362	312.864	35.7504	-1.13163	-22.4176	73.396	46.961	0.418	0.897	50.4796	2.5674	0.3705	5.92955	0.144309	1.37	0.56	76.3942	151.5	4.66	2.88	18596.2	41.61	-30.43	8.92918	0.4396	10.6005	8.78172	0.178415	650	3.49515	18.0422	89.42	0.140013	0.453366	0.217848	0.188772	191	212	1.27245	2.7734	1.50665
CG2	H. argophyllus	DAY	5	DAY5	C	45.9941	44.4863	704.939	1.51189	321.825	29.4242	.	.	94.998	51.552	0.449	0.884	63.1066	3.7338	0.5995	5.22819	0.16056	1.45	0.83	89.1266	168.5	3.74	2.71	18848.6	42.32	-29.89	11.3155	0.3592	10.412	9.61714	0.124984	750	3.85321	17.5803	175.97	0.0622833	0.552424	0.18685	0.198443	189	210	2.58045	4.77635	2.38465
CG2	H. argophyllus	DAY	6	DAY6	C	43.1897	43.1528	812.981	2.08269	337.177	20.7197	.	.	98.418	52.958	0.441	0.859	53.0797	3.6542	0.5224	5.99502	0.142959	1.42	0.59	76.3942	74	4.67	2.39	17408.6	42.55	-30.65	9.11135	0.3227	14.4716	9.2516	0.209791	850	5.21583	18.4676	107.95	0.090227	0.488189	0.234368	0.187216	193	212	1.7104	4.8539	1.98665
CG2	H. argophyllus	DAY	7	DAY7	D	42.8114	40.7929	728.405	1.65266	333.462	24.6832	.	.	88.638	51.921	0.413	0.88	56.0031	3.3258	0.4964	5.69984	0.149257	1.89	0.75	78.5163	108	3.8	2.91	19168.5	41.27	-29.73	10.8605	0.3641	10.4367	7.75203	0	850	3.95833	18.9243	168.15	0.0582813	0.55617	0.220934	0.164615	193	217	1.89735	3.9657	2.25315
CG2	H. argophyllus	DAY	8	DAY8	D	43.1897	40.3169	817.091	1.64931	332.412	24.4447	.	.	115.662	55.939	0.464	0.875	49.342	4.0269	0.5707	6.05607	0.141722	1.69	0.51	114.591	92.5	4.74	2.51	17238.2	41.83	-30.28	8.82489	0.3812	12.4344	7.92038	0	400	3.44828	19.1235	118.03	0.0521901	0.538507	0.202321	0.206981	193	212	1.86115	4.6141	2.19205
CG2	H. argophyllus	FLB	1	FLB1	A	35.8189	44.5925	981.557	1.40877	318.288	31.6536	-1.00492	-22.12	84.635	48.682	0.449	0.842	45.4304	3.0477	0.3845	6.9264	0.126161	1.43	0.51	89.1266	79	4.83	2.99	20322.1	42.04	-30.34	8.70393	0.5598	8.62808	8.45149	0.0837326	450	3.83275	14.9013	.	.	.	.	.	247	280	1.26775	2.86805	1.23435
CG2	H. argophyllus	FLB	2	FLB2	A	37.9256	41.2753	862.254	1.53737	328.851	26.8481	-0.994346	-20.7722	136.915	60.806	0.465	0.88	47.8691	4.5921	0.6554	6.00656	0.142723	1.72	0.54	84.8824	69	4.18	2.86	20628.1	42.3	-30.71	10.1196	0.4509	9.27035	9.15624	0	1050	3.73665	16.9291	399.45	0.110327	0.607911	0.185505	0.0962574	205	223	1.6779	3.8831	2.0534
CG2	H. argophyllus	FLB	3	FLB3	B	40.062	44.411	891.782	1.38162	317.69	32.1441	-1.0453	-20.9899	110.421	61.842	0.363	0.842	49.8003	3.9158	0.5499	6.12093	0.140431	1.9	0.58	76.3942	77.5	4.86	2.77	18349.4	42.22	-31.49	8.68724	0.3748	12.9669	.	0	400	4.09683	17.7215	.	.	.	.	.	233	256	1.2019	3.0295	1.4492
CG2	H. argophyllus	FLB	4	FLB4	B	38.7359	43.2345	986.525	1.53299	325.201	28.2028	-1.28974	-29.4293	105.556	55.863	0.425	0.833	43.8251	3.6696	0.4626	6.93256	0.126063	1.31	0.57	76.3942	51	4.68	2.93	21079.6	41.65	-31.15	8.89957	0.4659	10.0451	6.72687	0.130113	500	4.12926	16.9231	.	.	.	.	.	193	214	1.6966	3.2542	1.6401
CG2	H. argophyllus	FLB	5	FLB5	C	36.4008	45.3731	773.3	1.86167	331.161	24.3723	.	.	93.635	52.48	0.427	0.85	58.6746	3.5286	0.5494	5.42264	0.155699	1.57	0.65	129.446	76.5	3.94	3.3	19626.9	42.22	-31.18	10.7157	0.401	9.82544	10.5171	0	500	5.39419	15.444	256.09	0.221367	0.542036	0.176344	0.0602523	249	277	0.8711	1.5116	0.8242
CG2	H. argophyllus	FLB	6	FLB6	C	38.6368	39.8357	947.663	1.49998	329.619	26.5575	.	.	141.903	62.837	0.452	0.832	42.0358	4.6605	0.5965	6.81308	0.127991	2.13	0.64	91.2486	85	5.06	1.47	18728.5	41.8	-31.64	8.26087	0.4885	10.3582	7.42756	0	700	3.72439	15.3119	314.72	0.331723	0.440105	0.147814	0.0803571	245	270	1.1979	2.10015	1.1991
CG2	H. argophyllus	FLB	7	FLB7	D	39.4127	38.6451	838.375	1.68388	335.909	22.9501	.	.	104.848	57.793	0.394	0.807	46.0953	3.6359	0.4833	6.52307	0.132924	1.63	0.67	93.3707	95	4.16	2.53	20153.2	41.46	-30.94	9.96635	0.3572	11.6461	7.84641	0	350	4.25926	18.0392	513.27	0.15111	0.632474	0.203285	0.0131315	256	288	.	.	.
CG2	H. argophyllus	FLB	8	FLB8	D	37.2898	43.4253	946.393	1.35207	318.988	32.1176	.	.	98.921	53.126	0.44	0.868	45.8851	3.0644	0.4539	5.75127	0.14812	1.93	0.63	87.0045	69	4.84	2.88	19553.6	42.65	-29.96	8.81198	0.4281	11.3058	10.0217	0	750	4.23387	15.873	296.1	0.267106	0.487504	0.180142	0.0652482	217	242	0.9302	1.562	0.6857
CG2	H. argophyllus	MUS	1	MUS1	A	41.2866	46.5211	953.869	1.38885	315.938	33.4962	-0.98785	-20.2549	129.934	61.126	0.437	0.865	48.7709	4.4311	0.6337	5.99243	0.143012	1.57	0.64	97.6148	83.5	4.76	2.4	20039.3	43.2	-31.3	9.07563	0.3611	13.1819	9.41632	0	600	5.37428	14.3667	416.82	0.0695024	0.633727	0.152344	0.144427	186	205	0.8711	2.34955	1.26305
CG2	H. argophyllus	MUS	2	MUS2	A	43.6321	44.4429	1081.61	1.3915	318.2	31.9388	-1.04845	-25.5162	99.904	53.658	0.436	0.873	41.0894	3.1205	0.4105	6.60171	0.131549	1.21	0.53	103.981	66	5.59	1.83	19349.1	42.09	-30.89	7.52952	0.3091	18.0848	7.07601	0.149058	600	4.63458	16.73	302.73	0.0526211	0.612196	0.230899	0.104284	212	240	1.5788	3.0772	1.922
CG2	H. argophyllus	MUS	3	MUS3	B	40.4216	42.46	881.282	1.52171	326.415	27.9029	-1.11898	-23.2251	93.317	55.389	0.382	0.855	48.1799	3.4062	0.4496	6.57607	0.131995	2.06	0.62	110.347	74	4.47	3.22	19715.5	41.26	-30.43	9.23043	0.3247	13.7666	.	0	450	4.90909	21.1111	266.25	0.21416	0.544901	0.168977	0.0719624	242	268	0.8522	2.1402	1.20425
CG2	H. argophyllus	MUS	4	MUS4	B	42.027	41.4582	912.765	1.15673	313.448	35.8409	-1.26212	-27.7876	99.911	54.36	0.425	0.832	45.4204	2.9526	0.4538	5.50639	0.153695	1.31	0.58	82.7604	83.5	4.33	2.04	21080	41.79	-31.54	9.65127	0.3633	11.9185	8.95329	0	850	5.9034	16.7969	370.75	0.144545	0.664815	0.171032	0.0196089	259	294	2.1063	3.9185	2.6544
CG2	H. argophyllus	MUS	5	MUS5	C	37.7165	43.6256	1036.11	1.54803	324.525	28.1815	.	.	114.57	56.663	0.448	0.858	42.1053	4.0119	0.4824	7.31654	0.120242	1.54	0.54	70.028	90.5	4.87	1.38	21275.3	41.57	-30.94	8.53593	0.5474	8.8966	8.23897	0	600	4.04858	18.0505	178.12	0.0883113	0.545194	0.204357	0.162138	198	224	1.7571	4.6272	2.5838
CG2	H. argophyllus	MUS	6	MUS6	C	40.686	42.3087	908.471	1.16863	313.072	36.2036	.	.	113.761	60.163	0.395	0.821	46.5713	4.445	0.5298	7.38996	0.11919	2.07	0.65	72.1501	68	4.6	1.18	19749.4	40.35	-30.69	8.77174	0.4493	10.2381	5.88521	0	550	4.65587	18.8716	313.02	0.0439269	0.668552	0.180468	0.107054	217	240	1.5708	2.64525	1.4716
CG2	H. argophyllus	MUS	7	MUS7	D	35.8189	36.3816	788.109	1.30287	328.166	27.9243	.	.	74.085	43.857	0.484	0.893	46.1632	2.5197	0.342	6.36754	0.13573	1.25	0.65	95.4927	68	4.93	2.41	15986	43	-30.42	8.72211	0.4718	10.4493	9.10553	0	450	5.78035	18.097	252.6	0.10677	0.599802	0.203484	0.0899446	226	249	1.23125	3.24135	1.7977
CG2	H. argophyllus	MUS	8	MUS8	D	36.9622	37.2205	738.995	1.56935	334.46	23.7172	.	.	93.892	52.273	0.432	0.863	50.3664	3.1935	0.4729	5.75301	0.148082	1.43	0.66	82.7604	84.5	4.05	1.96	18246.8	41.76	-30.95	10.3111	0.4269	9.487	.	0	900	5.14403	17.2794	296.83	0.0660648	0.524913	0.227773	0.181249	203	224	1.65395	3.21365	1.733
CG2	H. cusickii	LIT	1	LIT1	A	37.6	39.436	933.267	1.3443	326.964	29.3358	-0.779314	-18.4427	11.809	24.299	0.251	0.91	42.2559	0.4155	0.0499	7.32665	0.120096	0.94	0.56	174.009	148	5.21	2.81	17913	44.21	-31.79	8.4856	.	.	9.57725	0	48	.	.	10.4	0.694231	0.124038	0.180769	0.000961538	196	217	0.4322	1.0868	0.241
CG2	H. cusickii	LIT	2	LIT2	A	36.5	44.425	1054.42	1.49773	324.353	29.6615	-0.856947	-20.3395	12.532	23.993	0.274	0.937	42.1321	0.5062	0.0528	8.58712	0.104307	1.09	0.57	157.033	83.5	5.44	0.88	19382.7	42.56	-32.88	7.82353	.	.	.	0.162566	47	.	.	.	.	.	.	.	193	210	0.388	0.752	0.2313
CG2	H. cusickii	LIT	3	LIT3	B	37.2	42.7134	956.739	1.31065	320.443	32.5895	-1.14938	-25.745	9.654	17.845	0.381	0.977	44.6447	0.3901	0.0431	8.05104	0.110484	0.7	0.54	142.178	34.5	5.66	2.1	16903.5	43.84	-32.21	7.74558	.	.	7.38163	0.0676974	40	.	.	25.37	0.324793	0.256208	0.369728	0.0492708	200	214	0.3507	0.8265	0.2616
CG2	H. cusickii	LIT	4	LIT4	B	39	42.0284	956.263	1.37701	325.774	30.5216	-0.83868	-19.0823	12.15	26.406	0.219	0.91	43.9506	0.4829	0.0534	8.04307	0.110582	0.62	0.39	146.422	30	5.93	2.41	16125.9	43.13	-32.74	7.27319	0.5298	11.1929	.	.	49	.	19.1176	.	.	.	.	.	189	203	.	.	.
CG2	H. cusickii	LIT	5	LIT5	C	39.1	39.2564	1083.93	1.7616	337.155	22.2845	.	.	19.19	32.5	0.228	0.9	36.2168	0.7024	0.0695	9.10647	0.0989465	0.98	0.42	118.835	100	5.72	1.24	18949.8	43.09	-32.96	7.53322	0.4187	13.6613	.	.	35	.	19.6911	18.36	0.299564	0.349673	0.275054	0.0757081	196	212	0.32345	0.5458	0.2231
CG2	H. cusickii	LIT	7	LIT7	D	38.8	49.8026	1092.1	1.58734	323.078	31.3748	.	.	10.131	22.791	0.245	0.89	45.6026	0.3766	0.0462	7.15152	0.122677	0.88	0.37	152.788	81	5.47	1.5	19965.2	43.77	-33.23	8.00183	.	.	8.5695	.	27	7.4093	.	18.7	0.331551	0.28984	0.286631	0.0919786	186	200	0.29665	0.6755	0.2247
CG2	H. cusickii	LIT	8	LIT8	D	38.5	28.3664	464.14	0.634297	308.229	44.721	.	.	5.825	17.931	0.228	0.946	61.1159	0.2267	0.0356	5.36798	0.157036	0.61	0.43	167.643	94	4.46	2.24	10406.7	43.03	-32.76	9.64798	.	.	9.74884	.	50	6.07287	.	.	.	.	.	.	182	196	0.33055	0.82715	0.2069
CG2	H. cusickii	NCO	2	NCO2	A	32.2	36.0887	1213.24	1.43509	341.036	25.1474	-1.41637	-47.6158	4.404	15.273	0.237	0.913	29.7457	0.1217	0.0131	8.29008	0.107642	0.46	0.32	112.469	46.5	.	.	.	.	.	.	.	.	10.524	.	23	11.7729	.	.	.	.	.	.	189	204	.	.	.
CG2	H. cusickii	NCO	3	NCO3	B	36.8	45.8542	910.232	1.51205	327.58	30.3258	-1.31552	-26.1138	6.908	18.175	0.263	0.926	50.3764	0.2616	0.0348	6.51724	0.133028	0.83	0.47	154.91	81	5.2	2.49	17504.5	43.22	-32.18	8.31154	.	.	9.50379	0	41	.	.	11.1	0.46036	0.23964	0.284685	0.0153153	184	198	.	.	.
CG2	H. cusickii	NCO	4	NCO4	B	40.7	41.6039	847.142	1.33373	325.923	31.1936	-1.06933	-21.7738	8.267	21.493	0.225	0.928	49.1109	0.3021	0.0406	6.44089	0.134393	0.73	0.39	167.643	31	5.3	0.23	15983.8	44.24	-33.63	8.34717	.	.	10.0335	0.094245	33	.	.	.	.	.	.	.	186	196	0.2197	0.5627	0.2424
CG2	H. cusickii	NCO	5	NCO5	C	33.1	37.5641	1044.23	1.10007	321.204	34.1471	.	.	8.562	23.027	0.203	0.785	35.9729	0.2578	0.0308	7.37013	0.119472	0.6	0.32	148.544	48	4.55	0.95	22950.2	44.99	-32.49	9.88791	.	.	12.1991	.	22	5.25701	.	41.84	0.0728967	0.530115	0.358509	0.0384799	182	198	0.3156	0.9736	0.30105
CG2	H. cusickii	NCO	6	NCO6	C	33.2	45.7715	1154.12	1.64815	329.224	27.7715	.	.	11.271	24.452	0.237	0.959	39.6593	0.4388	0.0447	8.81655	0.101869	0.92	0.38	123.08	87	5.57	1.56	20720.3	41.44	-32.34	7.43986	0.3094	18.0026	9.49976	.	24	.	20.7317	23.1	0.204329	0.335931	0.360173	0.0995671	193	203	0.2087	0.6983	0.23095
CG2	H. cusickii	NCO	7	NCO7	D	.	.	.	.	.	.	.	.	.	.	.	.	.	.	.	.	.	.	.	.	30	.	.	.	.	.	.	.	.	.	.	.	.	.	18.3	0.0759563	0.419672	0.46612	0.0382514	210	224	.	.	.
CG2	H. cusickii	NCO	8	NCO8	D	42.5	42.6939	916.365	1.51364	325.228	28.2061	.	.	20.648	26.451	0.371	0.917	46.5905	0.9077	0.0962	8.43555	0.105982	0.88	0.59	148.544	53	5.48	0.15	16722	42.46	-32.47	7.74818	0.4448	12.3201	8.93781	.	26	.	17.3516	.	.	.	.	.	189	203	0.50765	1.19075	0.35035
CG2	H. cusickii	RAV	1	RAV1	A	31.2	40.0285	853.858	1.25562	326.41	31.8793	-1.59286	-33.9776	6.826	19.764	0.22	0.864	46.8796	0.273	0.032	7.53125	0.117216	0.89	0.42	131.568	71.5	4.94	0.56	17284.6	42.39	-31.78	8.58097	.	.	.	0	35	.	.	.	.	.	.	.	.	.	.	.	.
CG2	H. cusickii	RAV	2	RAV2	A	37.9	45.9638	935.99	1.36574	321.87	33.6548	-1.26557	-25.7716	5.6	17.868	0.22	0.954	49.1071	0.2103	0.0275	6.64727	0.130766	0.89	0.49	152.788	45	4.79	1.58	19540.5	41.98	-32.73	8.76409	.	.	.	.	44	7.58214	.	2.22	0.445946	0.247748	0.306306	0	189	203	.	.	.
CG2	H. cusickii	RAV	3	RAV3	B	32.6	43.0116	1126.72	1.6668	334.063	25.8049	-0.902683	-23.6464	7.361	17.989	0.286	0.925	38.1742	0.3083	0.0281	9.97153	0.091145	0.8	0.5	108.225	65.5	5.48	4.66	20560.6	39.59	-33.2	7.22445	.	.	12.724	0	21	.	.	5.48	0.514599	0.155109	0.275547	0.0547445	203	217	.	.	.
CG2	H. cusickii	RAV	5	RAV5	C	38.1	45.7726	814.411	1.33246	320.799	34.352	.	.	5.231	15.65	0.268	0.93	56.2034	0.1866	0.0294	5.34694	0.157556	0.62	0.34	167.643	63	5.12	2.9	15906.5	43.54	-32.16	8.50391	.	.	9.91314	.	55	7.18608	.	.	.	.	.	.	196	210	.	.	.
CG2	H. cusickii	RAV	6	RAV6	C	37.1	46.692	871.85	1.5406	325.571	30.3077	.	.	8.72	21.858	0.229	0.879	53.555	0.3417	0.0467	6.31692	0.13667	0.96	0.56	174.009	58	4.84	0.49	18013.4	39.92	-32.66	8.24793	0.338	14.3195	11.0087	.	38	.	18.2171	.	.	.	.	.	189	205	.	.	.
CG2	H. cusickii	RAV	7	RAV7	D	38.9	49.1194	1119.22	1.34243	312.477	36.59	.	.	7.337	16.692	0.331	0.949	43.8871	0.2431	0.0322	6.54969	0.132456	0.6	0.44	150.666	78.5	5.39	3.91	20764.8	41.88	-33.68	7.76994	0.432	12.4769	8.87212	.	54	.	15.7895	3.13	0.472843	0.261981	0.265176	0	196	217	0.1747	0.7146	0.1702
CG2	H. cusickii	RAV	8	RAV8	D	31.3	39.2886	751.609	1.52895	338.109	25.6965	.	.	5.28	14.843	0.301	0.947	52.2727	0.1954	0.0276	6.07971	0.141249	0.75	0.49	174.009	81	3.59	3.76	20936.2	42.39	-32.92	11.8078	0.5223	6.87344	9.66961	.	29	.	17.6471	.	.	.	.	.	200	214	0.17745	0.55055	0.18015
CG2	H. microcephalus	DYS	1	DYS1	A	29.7	27.3152	778.379	0.941438	329.743	29.0143	-1.23355	-35.1515	63.803	55.786	0.258	0.69	35.0924	1.5092	0.2239	5.74051	0.148357	1.11	0.69	78.5163	168.5	5.64	0.98	13801	44.27	-30.78	7.84929	0.4749	11.8762	7.69087	0	27	3.90144	15.4459	134.74	0.346371	0.422221	0.164836	0.0665727	210	259	0.037	0.1517	0.03225
CG2	H. microcephalus	DYS	2	DYS2	A	31.4	24.7585	712.624	0.950488	337.543	26.0482	-0.8952	-25.7665	70.029	54.179	0.3	0.868	34.7427	1.4705	0.2433	5.04398	0.165454	1.18	0.26	97.6148	222	4.18	3.34	17048.4	45.71	-30.98	10.9354	0.489	8.54806	9.5488	0	29	5	12.3574	173.19	0.357757	0.467579	0.131474	0.0431896	210	263	0.04795	0.131	0.0441
CG2	H. microcephalus	DYS	3	DYS3	B	31.3	29.6953	801.733	1.04201	330.504	28.498	-1.08016	-29.1628	60.288	52.74	0.272	0.737	37.0389	1.4218	0.2233	5.36722	0.157054	1.58	0.28	65.7839	149.5	5.43	2.25	14764.9	44.12	-30.26	8.12523	0.6938	7.82646	10.2653	0.0880628	34	4.56432	14.3689	224.25	0.567046	0.264392	0.115942	0.0526198	207	249	0.03555	0.1477	0.0326
CG2	H. microcephalus	DYS	4	DYS4	B	30.6	26.9549	893.934	0.853766	327.287	31.5718	-1.4349	-47.587	63.277	47.172	0.357	0.883	30.1531	1.4289	0.1908	6.48899	0.133529	1.24	0.28	70.028	211	6.17	1.73	14488.4	44.88	-31.16	7.27391	0.6368	9.68907	7.28358	0.194632	51	4.46809	13.4686	180.4	0.333259	0.429213	0.178049	0.0594789	212	263	0.0315	0.15425	0.04735
CG2	H. microcephalus	DYS	5	DYS5	C	36.6	31.6772	999.987	1.3906	339.183	22.7796	.	.	65.693	51.274	0.314	0.781	31.6777	1.3117	0.2081	5.30322	0.158649	1.18	0.26	67.906	206	5.74	2.07	17421.4	46.08	-31.33	8.02787	0.537	10.689	7.60481	0.143611	41	4.0293	15.0794	246.3	0.405603	0.375436	0.157288	0.0616728	207	247	0.0261	0.1316	0.0332
CG2	H. microcephalus	DYS	6	DYS6	C	32.8	27.0689	774.081	0.810501	323.701	33.3977	.	.	62.398	52.259	0.287	0.805	34.9691	1.482	0.2182	5.79193	0.147233	1.19	0.3	99.7369	130.5	5.6	1.7	13822.9	42.8	-29.62	7.64286	0.6749	8.29753	7.4978	0.181098	14	3.92857	13.6622	136.78	0.418409	0.414315	0.127796	0.0394795	210	254	.	.	.
CG2	H. microcephalus	DYS	7	DYS7	D	32.9	27.4854	856.409	1.19564	340.278	22.9881	.	.	44.962	42.965	0.306	0.855	32.0938	0.8856	0.1443	5.13721	0.16294	1.09	0.23	65.7839	123	5.31	1.33	16128.2	45.51	-30.34	8.57062	0.3107	17.0904	9.4775	0.329012	58	3.58423	10.9966	157.7	0.341915	0.414458	0.205834	0.0377933	217	270	.	.	.
CG2	H. microcephalus	DYS	8	DYS8	D	31.3	24.1897	788.278	1.09509	344.078	22.0892	.	.	60.971	51.132	0.293	0.857	30.6867	1.2061	0.1871	5.44629	0.155128	1.19	0.25	67.906	188	5.26	1.9	14986.3	46.24	-30.87	8.79087	0.618	8.51133	6.85749	0.0855046	57	4.56942	14.8315	249.18	0.430452	0.367967	0.161048	0.0405329	214	259	0.0611	0.1768	0.03705
CG2	H. divaricatus	LCN	1	LCN1	A	33	24.7038	842.614	1.20203	345.863	20.5518	-0.974392	-33.2352	43.318	40.896	0.325	0.857	29.3181	0.7545	0.127	4.94094	0.168323	1.04	0.29	67.906	211	5.67	2.92	14860.9	44.28	-32.27	7.80952	.	.	6.65518	0.297978	99	5.61404	.	168.65	0.596442	0.179128	0.146101	0.0783279	200	224	0.1214	0.4244	0.1825
CG2	H. divaricatus	LCN	2	LCN2	A	33.3	24.7324	855.767	0.888289	333.964	27.8428	-0.496273	-17.1715	27.577	30.34	0.376	0.808	28.9009	0.4718	0.0797	4.9197	0.168928	0.93	0.24	120.957	.	5.69	0.99	15039.8	43.83	-32.21	7.70299	.	.	8.32336	0	67	.	.	.	.	.	.	.	.	.	.	.	.
CG2	H. divaricatus	LCN	3	LCN3	B	36.5	26.4971	917.509	1.07142	338.528	24.7308	-0.789152	-27.3258	38.782	34.966	0.399	0.909	28.8794	0.7028	0.112	5.275	0.159363	0.97	0.21	76.3942	154	6.92	2.12	13258.8	44.23	-31.24	6.39162	.	.	7.46394	0.114308	80	4.40252	.	167.9	0.588505	0.212329	0.139786	0.0593806	210	235	0.1899	0.51145	0.1636
CG2	H. divaricatus	LCN	4	LCN4	B	28.3	25.1873	1053.02	1.22953	348.005	20.4852	-0.538833	-22.5273	55.395	37.428	0.497	0.94	23.9191	0.8193	0.1325	5.1834	0.161723	0.97	0.33	72.1501	177	5.68	1.49	18539.1	43.38	-32.68	7.63732	.	.	6.57545	0.122065	72	5.0813	.	162.82	0.551284	0.206363	0.169819	0.0725341	203	228	0.2338	0.442	0.168
CG2	H. divaricatus	LCN	5	LCN5	C	31	27.2131	811.753	0.887136	327.279	30.6753	.	.	50.382	36.761	0.468	0.967	33.5239	0.9283	0.1689	4.49615	0.181945	1.46	0.34	118.835	158.5	5.92	0.97	13712.1	43.9	-31.22	7.41554	0.627	9.44179	5.50868	0.333048	66	3.1068	13.6364	195.68	0.646361	0.154334	0.141507	0.0577984	207	231	0.1916	0.4273	0.1146
CG2	H. divaricatus	LCN	6	LCN6	C	27.9	21.0983	721.294	0.902249	342.002	23.3842	.	.	50.016	43.598	0.331	0.901	29.2506	0.8372	0.1463	4.72249	0.174749	1.19	0.26	120.957	214	5.9	1.52	12225.3	43.96	-31.34	7.45085	0.6451	9.14587	6.95807	0.292572	74	4.56432	15.2299	67.91	0.493447	0.194375	0.242674	0.0695038	203	224	0.236	0.4769	0.14225
CG2	H. divaricatus	LCN	7	LCN7	D	26.4	26.0742	825.24	1.2078	342.789	21.5882	.	.	34.245	37.2	0.311	0.822	31.5959	0.5977	0.1082	4.52403	0.181027	0.94	0.24	93.3707	188	5.29	1.1	15600	43.6	-30.66	8.24197	.	.	7.99036	0.56774	113	4.96894	.	97.87	0.597016	0.162358	0.199346	0.0412792	210	233	0.1954	0.621	0.2565
CG2	H. divaricatus	LCN	8	LCN8	D	31	23.2809	793.286	1.19856	347.898	19.424	.	.	34.756	34.786	0.361	0.83	29.3475	0.5449	0.102	4.34216	0.18719	0.92	0.21	89.1266	116	5.76	1.61	13772.3	43.61	-31.58	7.57118	.	.	7.96138	0.374287	49	4.78589	.	55.13	0.469617	0.229639	0.155451	0.145293	200	224	0.087	0.4246	0.18815
CG2	H. divaricatus	PEM	3	PEM3	B	31.9	29.3072	1042.98	0.864472	323.12	33.9018	-0.823675	-29.3129	59.859	38.246	0.514	0.953	28.0994	1.0883	0.1682	5.47027	0.154553	1.08	0.26	103.981	141	5.76	2.96	18107.3	44.21	-31.54	7.67535	0.4149	13.8829	6.92245	0.126481	48	3.73832	15.1899	251.83	0.648136	0.17214	0.133185	0.0465393	214	240	0.49165	1.08515	0.43215
CG2	H. divaricatus	PEM	4	PEM4	B	32.3	29.925	950.417	0.979232	325.662	30.5597	-0.54219	-17.2199	99.504	51.75	0.467	0.938	31.4862	1.9704	0.3133	5.28918	0.159003	1.1	0.29	108.225	156	5.45	3.38	17438.8	44.69	-31.39	8.2	0.4492	12.1327	7.0884	0.0881235	61	2.64151	16.3842	181.84	0.742136	0.146007	0.0764408	0.0354158	217	240	0.40485	0.9581	0.2861
CG2	H. divaricatus	PEM	6	PEM6	C	33.4	27.0446	779.175	0.791868	321.656	34.153	.	.	82.341	44.781	0.516	0.957	34.7093	1.5245	0.2858	4.33415	0.187471	1.25	0.35	129.446	151	4.41	4.37	17668.4	44.7	-31.03	10.1361	0.5346	8.24916	5.97712	0.476098	43	4.28305	15.5642	170.34	0.604732	0.218622	0.129447	0.0471997	210	238	0.4734	1.2492	0.61985
CG2	H. divaricatus	PEM	7	PEM7	D	31.9	26.0035	602.05	1.16625	342.059	22.2968	.	.	79.321	44.55	0.502	0.958	43.1916	1.6545	0.3426	3.82925	0.207072	1.13	0.4	169.765	130.5	3.56	1.94	16911.5	42.92	-31.16	12.0562	0.3221	11.0525	7.07695	0.663764	41	4.3554	15.5642	90.59	0.403025	0.321338	0.168451	0.107186	200	231	0.2642	0.7635	0.3616
CG2	H. divaricatus	PEM	8	PEM8	D	31	25.6796	811.499	1.0885	340.131	23.5917	.	.	46.011	37.468	0.412	0.949	31.6446	0.8041	0.1456	4.52266	0.181072	0.91	0.28	146.422	179	4.24	2.57	19139.1	44.35	-31.83	10.4599	0.3344	12.6794	5.98632	0.590098	64	5.19878	13.6842	151.78	0.531625	0.250955	0.193636	0.0237844	219	242	0.36365	0.66735	0.3931
CG2	H. giganteus	BUR	1	BUR1	A	28.8	20.356	830.352	0.825866	341.151	24.648	-0.881923	-35.975	52.458	43.922	0.342	0.877	24.5148	0.928	0.1286	6.21617	0.138578	0.86	0.32	70.028	26.5	5.32	1.03	15608.1	41.96	-31.41	7.88722	0.3219	16.5269	5.45013	0.430439	47	3.40909	21.0526	78	0.222051	0.496154	0.247436	0.034359	242	272	0.3079	0.643	0.2743
CG2	H. giganteus	BUR	2	BUR2	A	29.9	24.7078	972.671	0.873894	333.49	28.2732	-0.859311	-33.8284	37.871	36.007	0.367	0.902	25.402	0.7176	0.0962	6.45946	0.134058	0.87	0.33	63.6618	62.5	5.15	0.98	18886.8	41.87	-30.16	8.1301	.	.	.	0.48503	35	3.22581	.	239.48	0.640304	0.248873	0.100843	0.00997996	238	282	0.3151	0.7794	0.5124
CG2	H. giganteus	BUR	3	BUR3	B	29.6	22.9493	865.197	0.93252	340.504	24.61	-1.4478	-54.5825	37.625	35.512	0.375	0.882	26.5249	0.7691	0.0998	6.70641	0.129762	0.91	0.31	63.6618	51	5.62	1.07	15395	42.2	-31.06	7.5089	.	.	4.85279	0.403395	35	4.56621	.	139.9	0.362116	0.402287	0.206505	0.0290922	238	282	0.2286	0.8497	0.30265
CG2	H. giganteus	BUR	4	BUR4	B	33	25.2121	798.036	0.754567	323.747	33.4127	-1.3665	-43.2535	45.042	43.669	0.297	0.874	31.5927	1.0043	0.1423	6.05762	0.141691	1.23	0.4	70.028	122	1.79	1.36	44583	14.81	-30.34	8.27374	.	.	5.84643	0.81683	45	2.72109	15.8192	169.75	0.124418	0.612489	0.235287	0.0278056	238	298	.	.	.
CG2	H. giganteus	BUR	5	BUR5	C	31.3	18.5049	653.216	0.685277	338.576	27.0035	.	.	20.615	25.116	0.411	0.901	28.3289	0.4454	0.0584	6.62671	0.131118	0.95	0.35	65.7839	47.5	6.75	1.31	9677.27	41.95	-30.07	6.21481	.	.	4.68362	0.383092	70	.	.	157.24	0.591262	0.273849	0.113584	0.021305	242	282	0.3105	0.8806	0.32645
CG2	H. giganteus	BUR	6	BUR6	C	.	.	.	.	.	.	.	.	.	.	.	.	.	.	.	.	.	.	.	.	44	.	.	.	.	.	.	.	.	.	.	.	.	.	103.45	0.080522	0.540841	0.365201	0.0134364	249	342	.	.	.
CG2	H. giganteus	BUR	7	BUR7	D	32.3	24.7742	919.306	1.15791	346.016	21.3956	.	.	44.232	35.422	0.443	0.93	26.9488	0.8595	0.1192	6.21057	0.138685	1.19	0.36	74.2721	22	6.14	-1.91	14972.4	43.69	-31.47	7.11564	.	.	.	0.517772	38	3.81862	.	103.11	0.213073	0.398603	0.36786	0.0204636	238	298	.	.	.
CG2	H. giganteus	BUR	8	BUR8	D	29.6	24.9154	891.113	0.754595	326.172	33.0182	.	.	51.574	43.879	0.337	0.906	27.9598	1.1953	0.1442	7.28918	0.120639	1.42	0.4	70.028	31	5.72	0	15578.9	41.66	-30.46	7.28322	.	.	.	0.550451	27	2.88462	21.0937	.	.	.	.	.	240	280	0.2287	0.9338	0.3997
CG2	H. giganteus	LCN	1	LCN1	A	30.6	28.104	879.508	0.978975	331.482	28.7076	-0.990916	-31.0105	32.171	34.377	0.342	0.92	31.9542	0.6453	0.1028	5.27724	0.159306	0.82	0.3	72.1501	110.5	5.11	2.29	17211.5	42.35	-31.48	8.28767	.	.	7.53801	0.789622	32	8.85609	.	159.61	0.329428	0.439446	0.149552	0.0815738	198	219	0.32345	1.12845	0.32285
CG2	H. giganteus	LCN	2	LCN2	A	34.6	22.1098	646.022	1.04123	346.352	21.2343	-1.01409	-29.6305	42.192	48.826	0.222	0.86	34.2245	0.872	0.1444	5.03878	0.165596	1.04	0.25	67.906	148.5	4.33	2.91	14919.7	43.12	-31.1	9.95843	.	.	8.08719	0.985171	29	4.78011	16.0131	116.48	0.35534	0.477163	0.0896291	0.0778674	196	214	0.30025	0.80115	0.22985
CG2	H. giganteus	LCN	3	LCN3	B	31.6	26.8411	925.672	1.02111	336.046	26.2863	-1.51063	-52.0972	42.764	47.58	0.237	0.873	28.9964	0.8816	0.124	6.10968	0.140653	0.95	0.28	74.2721	154	5.45	1.54	16984.8	42.72	-31.33	7.83853	.	.	7.17764	0.465662	37	6.01504	.	129.49	0.377867	0.419028	0.123098	0.0800062	200	224	0.1055	0.6064	0.1856
CG2	H. giganteus	LCN	4	LCN4	B	39.8	29.1547	831.228	0.910523	325.163	32.0197	-1.38296	-39.4295	31.134	36.819	0.289	0.919	35.0742	0.6685	0.1092	5.12179	0.163351	1.02	0.28	80.6383	97	5.76	1.85	14431	43.07	-31.57	7.47743	.	.	8.7279	0.780033	31	.	.	113.45	0.294403	0.40855	0.187748	0.109299	200	226	0.15465	0.4999	0.15395
CG2	H. giganteus	LCN	5	LCN5	C	28.8	23.2595	726.533	0.85348	335.644	27.2525	.	.	36.39	46.114	0.215	0.622	32.0143	0.736	0.1165	5.3176	0.158288	0.59	0.27	87.0045	.	5.45	1.97	13330.9	44.25	-31.38	8.11927	.	.	8.407	0.543181	32	6.88406	.	135.52	0.363046	0.393152	0.175177	0.0686246	200	228	0.17545	0.4235	0.15595
CG2	H. giganteus	LCN	6	LCN6	C	32.3	21.7426	683.206	0.920332	342.43	23.6248	.	.	21.053	26.68	0.372	0.928	31.8244	0.4771	0.067	6.1209	0.140432	0.84	0.3	65.7839	49	5.81	0.99	11759.1	41.63	-32.4	7.16523	.	.	6.19075	0.263399	34	.	.	58.24	0.15522	0.446772	0.304773	0.0932349	210	254	.	.	.
CG2	H. giganteus	LCN	7	LCN7	D	36.8	32.0991	1024.69	1.05119	325.988	30.5359	.	.	31.029	36.272	0.296	0.872	31.3255	0.661	0.0972	5.80041	0.14705	0.81	0.43	70.028	85.5	6.11	2.1	16770.8	43.25	-30.92	7.07856	.	.	5.35172	0.380144	36	.	.	123.56	0.370185	0.324377	0.218032	0.0874069	200	228	0.1901	0.6382	0.26755
CG2	H. giganteus	LCN	8	LCN8	D	32.3	21.9445	681.918	0.633804	325.057	34.6234	.	.	5.407	14.227	0.336	0.935	32.1805	0.098	0.0174	4.63218	0.177551	0.65	0.17	78.5163	.	6.13	1.04	11124.3	43	-30.47	7.01468	.	.	7.55404	.	58	7.76053	.	87.68	0.227076	0.479699	0.206318	0.0869069	240	288	.	.	.
CG2	H. giganteus	SPA	1	SPA1	A	29.8	22.8052	782.62	0.829509	335.505	27.4924	-0.877227	-30.1043	42.897	44.954	0.267	0.848	29.1396	0.7802	0.125	5.2416	0.160215	0.91	0.32	65.7839	132	5.21	1.19	15021.5	43.56	-31.06	8.36084	.	.	7.62066	2.20819	15	7.39645	.	167.12	0.324677	0.484323	0.149892	0.0411082	203	252	0.1373	0.4169	0.1245
CG2	H. giganteus	SPA	2	SPA2	A	28.4	20.4563	738.033	1.02367	348.454	19.9834	-0.888434	-32.0533	37.702	41.273	0.278	0.862	27.7174	0.7115	0.1045	5.80861	0.146873	0.93	0.24	72.1501	125	5.08	1.38	14528.2	42.08	-31.3	8.28346	.	.	6.75671	0.201612	17	6.21891	.	193.92	0.351227	0.49804	0.120771	0.0299608	212	249	0.0772	0.44115	0.1392
CG2	H. giganteus	SPA	3	SPA3	B	35.1	29.2208	988.536	0.880363	322.343	33.1918	-1.32586	-44.8536	30.819	36.217	0.295	0.912	29.5597	0.6561	0.0911	6.20198	0.138851	0.87	0.23	65.7839	125	4.99	2.7	19810.3	41.12	-30.97	8.24048	.	.	5.94783	0.413578	48	.	.	253.84	0.453672	0.374015	0.163962	0.00835172	219	259	0.0844	0.28535	0.10785
CG2	H. giganteus	SPA	4	SPA4	B	33.2	25.4756	839.376	0.754167	323.276	33.7797	-1.33669	-44.0417	59.9	55.208	0.247	0.882	30.3506	1.2753	0.1818	6.01485	0.142555	1.39	0.24	63.6618	122	5.05	2.32	16621.3	42.73	-30.66	8.46139	.	.	7.00605	0.671543	18	5.39568	13.2075	175.98	0.375725	0.431469	0.155586	0.0372201	205	231	.	.	.
CG2	H. giganteus	SPA	5	SPA5	C	32.1	25.5729	847.013	1.28145	345.966	19.9562	.	.	44.714	46.887	0.256	0.88	30.1919	0.936	0.135	5.93333	0.144231	1.08	0.27	74.2721	32	5.61	1.46	15098.3	43.46	-30.89	7.74688	0.2548	22.0173	.	0.540139	37	5.80524	16.0221	184.68	0.401343	0.404483	0.165259	0.0289149	217	266	0.06985	0.2735	0.09685
CG2	H. giganteus	SPA	6	SPA6	C	29.2	19.8829	727.37	0.553621	322.75	35.9143	.	.	39.363	39.353	0.319	0.919	27.3353	0.7485	0.1076	5.95632	0.143754	1	0.27	65.7839	185	5.6	1.09	12988.7	41.17	-30.2	7.35179	.	.	6.10876	0.0898889	26	6.87679	.	156.66	0.231457	0.529746	0.182561	0.0562364	238	275	.	.	.
CG2	H. giganteus	SPA	7	SPA7	D	33.8	30.6161	986.073	0.930753	323.391	32.8939	.	.	45.284	44.489	0.288	0.892	31.0485	0.9632	0.1406	5.85064	0.145972	0.69	0.27	70.028	121	5.47	2.04	18026.9	43.41	-30.81	7.93601	.	.	.	0.640308	22	5.81114	.	231.24	0.259081	0.525558	0.188808	0.0265525	217	284	.	.	.
CG2	H. giganteus	SPA	8	SPA8	D	28.7	16.7814	724.252	0.8845	351.156	18.9728	.	.	33.059	36.913	0.305	0.92	23.1707	0.5393	0.0766	6.04047	0.142036	0.53	0.22	65.7839	98	5.94	2.1	12192.8	43.13	-30.44	7.26094	.	.	8.16471	1.0648	78	.	.	.	.	.	.	.	238	280	.	.	.
CG2	H. grosseserratus	ATK	1	ATK1	A	35.9	29.7944	823.475	0.996042	327.558	29.9128	-0.874664	-24.1745	89.162	65.994	0.257	0.838	36.1813	2.3051	0.3226	6.14538	0.139951	1.34	0.29	93.3707	118.5	5.64	2.11	14600.6	42.03	-31.56	7.45213	0.515	10.9515	6.20798	0.29947	56	4.10959	16.1677	153.19	0.391801	0.371108	0.158888	0.0782035	196	226	0.2365	0.72665	0.13725
CG2	H. grosseserratus	ATK	2	ATK2	A	35.7	29.021	769.015	1.15185	336.347	25.1952	-2.2325	-59.158	54.428	44.045	0.353	0.911	37.7379	1.5027	0.2054	6.31597	0.136687	1.46	0.35	91.2486	86.5	6.21	1.23	12383.5	43.57	-31.24	7.0161	0.6762	9.18367	6.04709	0.465694	72	5.37037	16.996	124.22	0.448318	0.30929	0.200129	0.0422637	200	235	0.4753	0.94435	0.2003
CG2	H. grosseserratus	ATK	3	ATK3	B	39.5	36.6163	783.655	1.06309	317.311	34.4434	-1.54628	-33.0933	54.382	59.847	0.191	0.688	46.725	1.706	0.2541	5.71389	0.148945	1.17	0.38	78.5163	139	5.63	2.04	13919.3	41.42	-30.75	7.35702	0.5435	10.3588	6.74498	0.342533	81	4.46602	17.0498	130.83	0.401743	0.409386	0.108538	0.0803333	198	221	0.3515	0.76705	0.20575
CG2	H. grosseserratus	ATK	4	ATK4	B	32.6	34.0601	878.424	1.12837	325.072	30.1853	-1.09996	-28.3686	69.17	67.124	0.193	0.736	38.774	1.95	0.2682	6.27069	0.137538	1.21	0.34	74.2721	139	5.78	1.41	15197.7	42.06	-31.73	7.27682	0.5198	11.1197	7.15729	0.446887	32	4.53721	13.7597	122.3	0.320932	0.446525	0.167784	0.0647588	198	221	0.2802	0.6885	0.1928
CG2	H. grosseserratus	ATK	5	ATK5	C	34.3	22.5675	661.181	1.11908	346.979	20.1661	.	.	41.603	41.057	0.31	0.917	34.1322	1.0777	0.142	6.58944	0.131762	1.43	0.38	70.028	90	5.77	1.86	11458.9	41.91	-31.32	7.26343	0.6263	9.21284	5.81698	0	54	5.97938	21.0227	127.71	0.2703	0.528933	0.150967	0.0498003	214	245	0.3876	1.208	0.38555
CG2	H. grosseserratus	ATK	6	ATK6	C	37.7	37.5355	1062.26	1.11851	317.879	33.5586	.	.	60.93	53.585	0.267	0.893	35.3356	1.5456	0.2153	6.17882	0.139299	1.24	0.31	70.028	125	6.09	2.1	17442.6	42.61	-31.56	6.99672	0.4936	12.3379	5.35396	0	26	4.0404	19.0196	98.14	0.381292	0.41451	0.151213	0.0529855	198	224	0.3289	1.0311	0.28095
CG2	H. grosseserratus	ATK	7	ATK7	D	39.5	35.2901	934.995	1.20276	325.807	29.3411	.	.	72.648	68.088	0.197	0.808	37.7436	1.9859	0.2742	6.24252	0.138073	1.39	0.43	76.3942	154	5.91	1.36	15820.6	42.95	-31.57	7.26734	0.5241	11.2765	7.67453	0.263418	50	4.52756	17.6817	145.77	0.343281	0.415861	0.15202	0.0888386	196	219	0.35985	0.7405	0.23025
CG2	H. grosseserratus	ATK	8	ATK8	D	39.8	35.0595	1104.66	1.10648	322.41	31.6857	.	.	71.24	49.784	0.361	0.94	31.7378	1.6967	0.2261	6.5042	0.133259	1.55	0.31	65.7839	.	6.15	1.73	17962	41.27	-31.51	6.71057	.	.	6.88473	0	45	3.86965	18.3071	150.31	0.375025	0.40024	0.193866	0.0308695	205	252	0.3181	0.6842	0.2022
CG2	H. grosseserratus	ONA	1	ONA1	A	32.2	28.4345	908.274	1.00034	331.096	28.4248	-1.0177	-32.508	47.946	53.132	0.213	0.789	31.3061	1.0686	0.1501	6.11925	0.140464	1.05	0.3	82.7604	59	6.21	1.53	14626	41.04	-30.9	6.6087	.	.	6.67819	0	28	3.89831	.	127.67	0.354586	0.421556	0.136211	0.0876478	203	235	0.54615	0.9709	0.34165
CG2	H. grosseserratus	ONA	2	ONA2	A	31	33.1769	1069.51	1.17717	329.739	28.1835	-1.24587	-40.1625	45.389	52.697	0.205	0.794	31.0207	1.0678	0.1408	6.58381	0.13186	0.89	0.27	97.6148	61.5	6.37	2.09	16789.7	41.77	-30.72	6.5573	0.6659	9.566	6.07669	0.352198	15	4.25532	11.215	166.78	0.224248	0.453711	0.227425	0.0946157	207	238	0.5989	0.5426	0.1542
CG2	H. grosseserratus	ONA	3	ONA3	B	35.1	32.0924	944.283	1.12601	329.885	28.501	-1.04722	-30.8133	47.343	50.975	0.229	0.835	33.986	1.143	0.1609	6.10379	0.14077	1.2	0.31	106.103	60	6.49	-0.3	14549.8	42.68	-31.26	6.57627	0.5466	11.8734	7.55671	0.419206	21	3.78007	16.9811	142.43	0.3177	0.450678	0.158815	0.0728077	203	233	0.29375	0.7535	0.25315
CG2	H. grosseserratus	ONA	4	ONA4	B	37.8	35.3913	937.468	1.073	320.229	32.9833	-1.18837	-31.4782	59.573	46.817	0.342	0.879	37.752	1.5698	0.2249	5.97999	0.143267	1.26	0.34	95.4927	75.5	6.55	-0.15	14312.5	42.19	-30.72	6.44122	0.5189	12.6229	7.48713	0.298455	16	4.13943	15.098	130.19	0.226592	0.516015	0.185421	0.0719717	200	245	0.3586	0.4422	0.0718
CG2	H. grosseserratus	ONA	5	ONA5	C	32.8	29.4232	1093.04	0.984992	328.54	29.8715	.	.	54.386	44.571	0.344	0.876	26.9187	1.1393	0.1464	6.7821	0.1285	1.08	0.26	72.1501	108	6.34	0.4	17240.4	42.35	-31.44	6.67981	0.3681	17.2236	5.31812	0.257578	11	4.58015	15.1163	138.84	0.326347	0.465932	0.151325	0.0563959	203	245	.	.	.
CG2	H. grosseserratus	ONA	6	ONA6	C	31	30.7362	744.835	0.865542	318.248	35.5109	.	.	95.212	72.581	0.227	0.83	41.2658	2.5632	0.3929	5.5238	0.153285	1.33	0.31	101.859	48.5	4.73	2.55	15747	42.68	-31.35	9.02326	0.376	12.5798	8.15917	0.856763	30	4.12371	16.6031	168.23	0.244546	0.526838	0.157582	0.0710337	200	242	0.52085	1.0142	0.34115
CG2	H. grosseserratus	ONA	7	ONA7	D	37	32.1319	782.505	0.809056	310.156	39.7153	.	.	70.039	57.837	0.263	0.835	41.0628	1.8355	0.2876	5.38213	0.156688	1.35	0.36	103.981	104	5.48	1.73	14279.3	44.51	-29.79	8.12226	0.4415	12.4122	7.69899	0.646838	74	4.92424	15.2855	147.09	0.262696	0.522605	0.144809	0.0698892	200	228	0.34995	1.05495	0.3281
CG2	H. grosseserratus	ONA	8	ONA8	D	36.8	35.8837	893.035	1.00614	316.057	35.6646	.	.	79.016	62.964	0.25	0.825	40.1817	2.1261	0.3175	5.69638	0.149334	1.38	0.33	82.7604	77	5.97	1.43	14958.7	42.79	-30.71	7.1675	0.4763	12.5341	7.18965	0.342854	15	5.33088	16.1922	.	.	.	.	.	198	224	0.407	0.96835	0.28995
CG2	H. grosseserratus	SAN	1	SAN1	A	35.4	34.5803	916.08	1.06411	321.284	32.497	-1.17927	-31.2404	52.082	48.931	0.273	0.905	37.7482	1.3096	0.1966	5.66124	0.150122	1.44	0.38	80.6383	151	4.9	2.66	18695.5	42.14	-30.38	8.6	0.4031	12.1558	8.45508	0.605392	28	5.06608	15.4297	98.48	0.277823	0.462632	0.142262	0.117283	198	224	0.3906	0.951	0.2289
CG2	H. grosseserratus	SAN	2	SAN2	A	35.7	30.6102	826.538	0.849528	317.031	36.032	-0.899538	-24.2894	52.762	50.731	0.258	0.856	37.0342	1.3083	0.1954	5.6955	0.149354	1.36	0.39	108.225	146	4.85	2.8	17042	41.68	-30.85	8.59381	0.4373	11.0908	7.75003	0.704678	65	5.64202	15.3242	109.15	0.280898	0.475218	0.151993	0.0918919	196	226	0.36435	0.86	0.2011
CG2	H. grosseserratus	SAN	3	SAN3	B	32.9	28.8697	733.757	0.821263	319.628	35.1528	-1.88299	-47.8585	58.203	49.233	0.302	0.894	39.3451	1.6558	0.229	6.23057	0.138302	1.55	0.43	93.3707	155.5	4.98	1.81	14734.1	41.96	-30.43	8.4257	0.3899	12.7725	6.27265	0.714553	34	4.15913	15.619	99.66	0.329019	0.419426	0.171884	0.0796709	200	226	0.45345	0.8346	0.37765
CG2	H. grosseserratus	SAN	4	SAN4	B	37.5	30.1267	734.617	0.759703	311.732	39.6559	-1.34638	-32.8304	52.987	49.709	0.269	0.84	41.0101	1.4862	0.2173	5.83939	0.146212	1.32	0.38	110.347	154	4.55	1.76	16145.4	41.12	-29.85	9.03736	0.6537	6.96038	7.33268	0.731035	49	6.38686	15.4286	76.83	0.290251	0.449434	0.162176	0.0981387	196	221	0.37555	0.68235	0.18645
CG2	H. grosseserratus	SAN	5	SAN5	C	39.2	32.9833	791.806	1.06715	325.01	30.9078	.	.	53.726	53.109	0.239	0.895	41.6558	1.4871	0.2238	5.64477	0.150494	1.43	0.37	106.103	31	5.92	1.6	13375.1	43.94	-31.02	7.4223	0.5619	10.5357	8.0524	0.472554	42	4.65549	14.6881	135.01	0.274128	0.466484	0.174061	0.085327	196	228	0.33585	0.4844	0.17655
CG2	H. grosseserratus	SAN	6	SAN6	C	35.6	25.2998	770.253	0.834347	330.934	30.3229	.	.	55.41	48.514	0.296	0.859	32.8461	1.4068	0.182	6.72967	0.129372	1.23	0.38	76.3942	105	5.88	-0.23	13099.5	40.76	-32.43	6.93197	.	.	6.01913	0.477732	24	3.90335	17.4242	164.57	0.401167	0.376436	0.159446	0.0629519	203	235	0.1401	0.3684	0.11395
CG2	H. grosseserratus	SAN	7	SAN7	D	34.8	32.7083	836.21	0.934939	317.969	34.9844	.	.	81.759	57.561	0.31	0.907	39.115	2.1274	0.3198	5.65228	0.150324	1.56	0.45	108.225	154	5.25	1.48	15927.8	42.17	-30.79	8.03238	0.446	11.7713	6.52194	0.604181	23	4.22794	16.4179	226.09	0.213809	0.525322	0.170463	0.0904065	203	240	0.347	0.56405	0.24175
CG2	H. grosseserratus	SAN	8	SAN8	D	36.5	35.8986	870.773	0.889433	307.288	40.3613	.	.	64.134	55.74	0.259	0.78	41.2262	1.8099	0.2644	5.84531	0.146085	1.24	0.41	91.2486	57	5.38	2.41	16185.4	41.81	-30.4	7.77138	0.5329	10.0957	8.23187	0.400181	27	4.87288	16.8959	117.19	0.222545	0.551583	0.142162	0.0837102	200	228	0.28135	0.6545	0.234
CG2	H. maximiliani	KON	1	KON1	A	34.3	31.5694	845.772	1.12671	330.58	28.0191	-0.82172	-22.0146	27.541	40.225	0.214	0.883	37.3262	0.7282	0.1028	6.08366	0.14117	1.04	0.35	103.981	139	5.98	1.95	14143.3	43.44	-31.15	7.26421	.	.	7.60828	0.144347	57	8.4	.	155.19	0.259875	0.42361	0.204266	0.11225	200	240	0.4108	0.9819	0.5588
CG2	H. maximiliani	KON	2	KON2	A	36.3	40.3147	886.862	1.2113	318.412	33.282	-1.28288	-28.2214	29.17	42.421	0.204	0.916	45.4577	0.838	0.1326	5.31976	0.158234	1.07	0.35	120.957	32	5.13	1.47	17287.8	39.12	-31.39	7.62573	0.3315	15.4751	8.05183	0.227474	61	6.47482	20.6349	.	.	.	.	.	203	268	0.4881	0.7887	0.4707
CG2	H. maximiliani	KON	3	KON3	B	32.7	36.93	823.645	0.927331	308.651	39.824	-1.36157	-30.3669	31.224	43.851	0.204	0.794	44.8373	1.0005	0.14	6.14643	0.13993	1.13	0.33	116.713	160	4.93	1.25	16706.8	42.74	-31.88	8.66937	0.2021	24.3939	.	0.239411	33	6.88337	12.6214	108.4	0.269649	0.438469	0.182749	0.109133	203	235	0.4428	1.34785	0.5311
CG2	H. maximiliani	KON	4	KON4	B	36.5	41.3453	925.929	1.29059	320.079	32.0358	-1.39654	-31.2756	30.726	41.248	0.227	0.833	44.6527	1.0096	0.1372	6.3586	0.135895	1.07	0.49	125.202	134.5	5.24	0.63	17670.4	41.81	-31.63	7.97901	.	.	5.96076	0.185161	38	7.05882	.	122.67	0.280427	0.490258	0.164425	0.0648895	203	245	0.5832	1.3541	0.5683
CG2	H. maximiliani	KON	5	KON5	C	.	.	.	.	.	.	.	.	.	.	.	.	.	.	.	.	.	.	.	.	86.5	.	.	.	.	.	.	.	.	.	.	.	.	.	104.68	0.0972488	0.58932	0.20854	0.104891	233	266	0.7446	1.68455	0.4458
CG2	H. maximiliani	KON	6	KON6	C	34	41.2851	997.813	1.29439	320.921	31.8955	.	.	29.486	41.253	0.218	0.899	41.3756	0.9066	0.122	6.43115	0.134569	1.42	0.4	91.2486	55.5	5.42	0.81	18409.8	41.98	-31.84	7.74539	.	.	.	0.186069	40	.	.	118.6	0.212732	0.554806	0.161298	0.0711636	203	238	0.52565	1.2368	0.6072
CG2	H. maximiliani	KON	7	KON7	D	34.1	37.336	801.636	1.15729	321.563	32.2615	.	.	35.384	44.746	0.222	0.928	46.5747	1.0788	0.1648	5.54612	0.152762	1.39	0.35	125.202	154	4.71	0.88	17019.9	41.47	-31.51	8.80467	.	.	.	0.259502	83	6.18956	17.7778	139.72	0.313699	0.424921	0.174349	0.0870312	200	235	0.5902	1.2739	0.7399
CG2	H. maximiliani	KON	8	KON8	D	37.5	36.5081	816.884	1.04996	318.751	34.7708	.	.	49.763	51.737	0.234	0.91	44.6918	1.5263	0.2224	5.86286	0.145712	1.2	0.54	127.324	185	4.97	0.78	16436.3	42.02	-31.7	8.45473	0.1732	28.6952	.	0.217553	47	5.4717	19.8165	202.46	0.384866	0.356959	0.173071	0.0851032	203	242	0.47345	1.5884	1.1503
CG2	H. maximiliani	KYL	1	KYL1	A	36.6	32.3602	935.376	1.16721	331.833	27.7244	-1.10832	-32.0362	41.739	50.137	0.209	0.745	34.5959	1.1673	0.1444	7.0838	0.123704	1.45	0.51	84.8824	59	4.59	0.49	20378.6	35.79	-32.48	7.79739	.	.	.	0.278234	54	7.34177	.	334.42	0.0770887	0.732313	0.189283	0.00131571	.	.	.	.	.
CG2	H. maximiliani	KYL	2	KYL2	A	38.3	36.2097	949.046	1.38645	331.368	26.1169	-1.28879	-33.7788	45.238	47.972	0.247	0.924	38.1538	1.2632	0.1726	6.31866	0.136637	1.13	0.45	91.2486	86	5.19	1.52	18286	43.2	-31.32	8.3237	.	.	8.17748	0.247139	29	5.88235	18.5759	200.13	0.268126	0.478939	0.225004	0.0279318	.	.	.	.	.
CG2	H. maximiliani	KYL	3	KYL3	B	32.4	32.6574	870.863	1.04008	325.327	31.399	-1.53376	-40.9003	40.56	47.969	0.222	0.912	37.5	1.0993	0.1521	6.22748	0.138361	1.14	0.36	112.469	73.5	5.06	0.36	17210.7	43.21	-31.46	8.53953	.	.	.	0.27693	65	6.00343	17.2489	287.27	0.123508	0.668953	0.167578	0.0399624	.	.	.	.	.
CG2	H. maximiliani	KYL	4	KYL4	B	31	30.5628	985.49	1.10074	335.336	27.7658	-1.45672	-46.9717	10.802	23.308	0.25	0.943	31.0128	0.2792	0.0335	7.33433	0.119986	1.13	0.29	72.1501	57.5	4.15	0.45	23746.7	37.21	-32.69	8.96627	.	.	4.24373	0.126294	43	.	.	259.89	0.109662	0.707184	0.182039	0.00111586	.	.	.	.	.
CG2	H. maximiliani	KYL	5	KYL5	C	36.2	31.454	798.496	1.26226	335.224	24.9188	.	.	56.205	55.568	0.229	0.924	39.3915	1.6171	0.2214	6.30397	0.136912	1.8	0.37	91.2486	.	3.65	0	21876.6	38.58	-31.1	10.5699	0.1004	36.3546	8.90408	0.405958	89	6.83453	14.6893	405.58	0.170694	0.685833	0.143474	0	.	.	0.3074	1.718	0.6072
CG2	H. maximiliani	KYL	6	KYL6	C	35.5	35.1631	856.382	0.995336	317.31	35.3279	.	.	65.392	55.555	0.266	0.94	41.0601	1.836	0.2685	5.83799	0.146242	1.58	0.48	103.981	196	3.34	0.61	25640.2	37.85	-32.58	11.3323	.	.	.	0.300661	42	5.71429	18.0934	360.33	0.151861	0.700164	0.147975	0	.	.	.	.	.
CG2	H. maximiliani	KYL	7	KYL7	D	30.9	31.5753	892.05	1.29277	335.757	24.4246	.	.	69.301	57.688	0.262	0.937	35.3963	1.75	0.2453	6.13412	0.140171	1.57	0.4	129.446	166	.	.	.	.	.	.	0.1866	.	.	0.260996	44	5.67108	17.4157	400.92	0.140352	0.62177	0.237628	0.000249426	.	.	.	.	.
CG2	H. maximiliani	KYL	8	KYL8	D	40.6	36.6267	780.706	1.13554	320.759	32.2549	.	.	61.068	55.883	0.246	0.917	46.9149	1.8733	0.2865	5.53857	0.152939	2.09	0.46	112.469	96	3.11	-0.62	25103.1	37.39	-32.86	12.0225	0.3599	8.64129	.	0.386607	68	5.90551	17.3152	411.46	0.103315	0.755553	0.13858	0.00255189	.	.	.	.	.
CG2	H. maximiliani	LAW	1	LAW1	A	36	30.8415	749.706	1.05364	328.846	29.2713	-0.934524	-22.7167	36.973	45.378	0.226	0.869	41.1381	1.0155	0.1521	5.67653	0.149778	1.32	0.57	76.3942	165.5	4.91	-0.06	15269	41.36	-31.95	8.42363	0.1919	25.5862	.	0.1713	102	8.42912	18.0233	152.66	0.279707	0.460369	0.128717	0.131207	207	226	0.4114	0.5262	0.2537
CG2	H. maximiliani	LAW	2	LAW2	A	31.4	33.2225	1112.86	1.4583	338.384	22.7817	-0.774492	-25.9433	29.712	36.893	0.274	0.915	29.8533	0.8577	0.0887	8.66967	0.103416	1.31	0.43	72.1501	67.5	4.51	-1.14	24675.4	36.9	-32.29	8.18182	.	.	5.64898	0.110435	52	9.21659	.	158.57	0.313552	0.417607	0.166614	0.102226	200	233	0.5986	1.10775	0.37905
CG2	H. maximiliani	LAW	3	LAW3	B	34.6	33.5242	749.779	1.23705	331.725	27.1001	-1.23935	-27.7184	25.161	41.43	0.184	0.854	44.7121	0.7115	0.1125	5.32444	0.158117	0.9	0.32	91.2486	129.5	3.91	-1.19	19175.9	36.59	-32.31	9.35806	.	.	.	0.195477	82	6.16622	.	57.77	0.180024	0.572269	0.152847	0.0948589	200	231	0.23235	0.63585	0.3673
CG2	H. maximiliani	LAW	4	LAW4	B	38.2	41.0555	915.664	1.39077	325.338	29.5201	-1.56066	-34.8076	58.278	56.204	0.232	0.913	44.8368	1.8101	0.2613	5.92729	0.144357	1.7	0.47	76.3942	127	5.19	1.17	17642.9	41.52	-31.94	8	.	.	6.83839	0.139358	63	6.20155	17.3675	126.77	0.232784	0.531277	0.116668	0.119271	198	231	0.31385	0.4241	0.1549
CG2	H. maximiliani	LAW	5	LAW5	C	32.6	30.5919	884.804	1.3447	341.342	22.75	.	.	34.852	40.431	0.268	0.957	34.5748	0.9275	0.1205	6.6971	0.129919	1.36	0.34	67.906	131.5	4.31	-1.24	20529.1	37.34	-32.42	8.66357	0.6831	6.30947	.	0.14816	93	6.13861	25	107.47	0.317949	0.434354	0.166279	0.0814181	200	235	0.4008	1.07345	0.426
CG2	H. maximiliani	LAW	6	LAW6	C	35.1	30.0436	798.362	1.32569	341.727	22.6625	.	.	39.435	45.365	0.241	0.933	37.6315	1.0524	0.1484	6.09164	0.141011	1.13	0.34	101.859	95.5	4.53	-1.8	17623.9	38.94	-33	8.59603	0.1442	31.4147	.	0.0931697	104	6.28466	20.9302	.	.	.	.	.	193	221	0.2798	0.7904	0.3613
CG2	H. maximiliani	LAW	7	LAW7	D	35.4	36.2022	867.997	1.24425	326.095	29.0955	.	.	55.841	56.922	0.217	0.916	41.7077	1.449	0.2329	5.22155	0.160732	1.1	0.44	87.0045	85	5.55	-0.35	15639.6	43.04	-31.59	7.75495	0.413	13.4383	5.76202	0	73	6.70498	19.5313	120.63	0.166211	0.514963	0.157589	0.161237	196	228	0.39035	0.97515	0.4195
CG2	H. maximiliani	LAW	8	LAW8	D	37.1	41.658	827.114	1.30492	318.351	31.9238	.	.	39.809	53.389	0.176	0.842	50.3655	1.2234	0.2005	5.10175	0.163888	1.29	0.48	78.5163	98	6.3	2.14	13128.8	45.87	-31.2	7.28095	.	.	.	0.214204	114	5.68384	11.2426	145.41	0.281205	0.45664	0.161474	0.100681	196	235	0.3984	0.9154	0.8137
CG2	H. mollis	DAR	1	DAR1	A	33.3	32.6512	837.666	0.874548	314.593	37.3349	-1.07427	-27.5603	116.525	47.637	0.645	0.969	38.9788	3.4638	0.4542	6.62616	0.131128	2.07	0.6	135.812	215	4.76	1.29	17598	40.13	-31.5	8.43067	.	.	.	0.300958	115	3.62669	16.6058	227.49	0.453075	0.288628	0.19425	0.0640468	203	240	0.57985	0.96885	0.6159
CG2	H. mollis	DAR	2	DAR2	A	38.5	26.8541	825.865	0.777033	321.895	34.5597	-1.50252	-46.2084	58.463	34.33	0.623	0.987	32.5163	1.6414	0.1901	7.6344	0.115816	1.4	0.52	95.4927	177	8.58	0.65	9625.46	52.63	-30.74	6.13403	0.4482	19.1432	7.18022	0.210099	121	2.87648	17.8174	192.72	0.435139	0.280459	0.207399	0.0770029	219	254	0.67555	2.6844	0.95655
CG2	H. mollis	DAR	3	DAR3	B	34	24.7364	707.166	1.00655	339.535	24.5754	-1.33124	-38.0575	61.836	35.896	0.603	0.976	34.9796	1.7452	0.2163	7.06842	0.12394	1.57	0.65	106.103	247	5.75	1.12	12298.5	41.08	-31.43	7.14435	0.5147	11.1716	.	0.242729	120	2.6087	17.6806	159.24	0.59313	0.190593	0.165787	0.0504898	203	238	0.69275	1.44595	0.6311
CG2	H. mollis	DAR	4	DAR4	B	34.9	25.0227	766.842	0.914786	333.997	27.3536	-1.47297	-45.1404	83.939	41.163	0.623	0.987	32.6308	2.3326	0.2739	7.51625	0.117423	1.54	0.57	106.103	201	6.06	-0.05	12654.2	41.56	-30.69	6.85809	0.4111	14.7409	5.87538	0.289576	86	2.45399	18.7259	219.35	0.448325	0.305357	0.172783	0.0735354	205	247	.	.	.
CG2	H. mollis	DAR	5	DAR5	C	37.1	33.2871	731.902	0.930548	317.572	35.7715	.	.	132.365	49.056	0.691	0.983	45.4803	4.555	0.602	6.56645	0.132162	2.14	0.71	123.08	181	5.41	1.79	13528.7	43.03	-30.79	7.95379	0.3807	14.2107	.	0.340908	97	2.17391	18.8462	159.2	0.396734	0.278957	0.245226	0.0790829	205	245	0.9087	3.1391	1.5225
CG2	H. mollis	DAR	6	DAR6	C	33.6	30.056	826.654	1.13888	334.691	26.3908	.	.	96.951	45.102	0.599	0.973	36.3586	2.7414	0.3525	6.77702	0.128584	1.28	0.59	112.469	207	6.15	2.54	13441.5	42.26	-30.98	6.87154	0.4388	14.0155	6.99407	0.351319	112	2.39044	19.186	193.57	0.574314	0.204577	0.158444	0.0626647	203	245	0.8889	1.8595	0.9576
CG2	H. mollis	DAR	7	DAR7	D	37.4	34.0798	929.751	1.02939	319.187	33.1067	.	.	82.063	42.038	0.584	0.981	36.6548	2.3442	0.3008	6.79322	0.128317	1.22	0.57	108.225	220	6.46	0.98	14392.4	43.51	-30.52	6.73529	0.4513	14.3142	6.03912	0.316483	94	2.55537	20.4589	203.66	0.516842	0.23441	0.153589	0.0951586	203	247	1.4493	3.99745	1.30825
CG2	H. mollis	DAR	8	DAR8	D	31.7	30.3555	903.759	0.937626	323.002	32.3748	.	.	95.54	44.93	0.595	0.968	33.588	3.1764	0.3209	8.89841	0.101026	1.58	0.63	131.568	240	6.75	1.79	13389	44.34	-30.82	6.56889	0.4436	15.2164	4.72131	0.083079	83	2.68817	22.0472	207.81	0.450941	0.280448	0.19999	0.0686204	203	242	0.7362	1.6589	0.5278
CG2	H. mollis	PEM	1	PEM1	A	38.6	30.4862	777.05	0.906314	321.77	33.6376	-1.13945	-29.043	97.927	45.814	0.586	0.977	39.2333	3.0031	0.3842	6.8165	0.127934	1.81	0.57	110.347	205.5	6.55	3.1	11863.4	42.75	-31.47	6.52672	0.4908	13.3456	.	0.0775869	84	2.03666	17.4905	108.53	0.39906	0.343407	0.213581	0.043951	207	240	0.65655	1.5501	0.46745
CG2	H. mollis	PEM	2	PEM2	A	33.2	27.7591	822.085	0.761313	318.722	36.4622	-0.941076	-27.8699	100.75	45.223	0.619	0.985	33.7667	3.1592	0.3402	8.2863	0.107685	1.64	0.59	110.347	207	6.07	3.11	13543.4	40.23	-30.98	6.62768	0.5055	12.0079	4.02774	0.142957	88	1.69779	21.5842	127.09	0.482886	0.289323	0.171925	0.0558659	207	240	0.7512	1.4421	0.5297
CG2	H. mollis	PEM	3	PEM3	B	37.4	38.4448	1051.56	1.55586	333.541	24.7098	-1.19604	-32.7147	101.122	51.8	0.474	0.974	36.5598	3.3086	0.3697	7.94942	0.111739	1.8	0.57	118.835	141	5.75	2.6	18288	41.32	-30.87	7.18609	0.5009	11.4793	.	0.109215	112	3.14961	18.3398	210.16	0.497573	0.255948	0.194756	0.0517225	205	261	0.6093	0.8804	0.41085
CG2	H. mollis	PEM	4	PEM4	B	40.7	30.6451	644.393	1.26614	338.338	24.2035	-1.67614	-35.2451	82.323	42.981	0.56	0.953	47.5566	2.5877	0.3915	5.60971	0.151293	1.24	0.61	131.568	203	5.02	2.64	12836.5	43.36	-31.5	8.63745	0.5119	9.8066	.	0.525873	166	2.34834	14.4762	99.01	0.447127	0.33229	0.1616	0.0589839	196	228	0.75195	1.1194	0.5426
CG2	H. mollis	PEM	5	PEM5	C	34.5	32.2685	935.832	1.04843	326.105	30.7781	.	.	104.231	50.691	0.51	0.966	34.4811	3.1931	0.3594	7.88453	0.112555	1.71	0.59	118.835	141	5.46	1.65	17139.8	39.49	-31.02	7.2326	0.526	10.3802	5.98876	0	63	2.29277	19.4059	187.83	0.271629	0.530959	0.117287	0.0801256	203	245	0.71195	1.3905	0.71295
CG2	H. mollis	PEM	6	PEM6	C	37.6	30.8639	734.442	0.961951	323.413	32.0847	.	.	103.299	47.434	0.577	0.982	42.0236	3.2133	0.4341	6.40221	0.135095	1.78	0.67	120.957	155.5	4.7	1.52	15626.4	40.75	-31.69	8.67021	0.5177	9.07862	5.64793	0.332437	118	2.47619	17.9584	.	.	.	.	.	203	252	0.6327	1.1907	0.4269
CG2	H. mollis	PEM	7	PEM7	D	38.6	34.2402	919.026	1.22001	328.988	28.0654	.	.	111.952	50.256	0.557	0.979	37.257	3.4921	0.4171	7.37233	0.119441	1.85	0.51	97.6148	162	5.56	0.32	16529.2	40.27	-31.32	7.24281	0.5239	10.6127	.	0	123	3.07102	17.6699	168.9	0.478982	0.246004	0.192362	0.0826525	203	238	0.624333	1.83353	0.765933
CG2	H. mollis	PEM	8	PEM8	D	39.6	32.6735	792.73	1.30771	335.15	24.9854	.	.	92.827	44.923	0.578	0.963	41.2165	2.7843	0.3826	6.27731	0.137413	1.32	0.67	108.225	155.5	4.22	1.26	18785.1	40.42	-31.58	9.5782	0.4741	8.90108	.	0.0831226	76	2.44399	18.3019	141.76	0.528287	0.254867	0.116535	0.10031	203	242	0.479075	1.594	0.75095
CG2	H. mollis	UNI	2	UNI2	A	33.2	25.9831	772.116	0.937765	333.977	27.7075	-1.06253	-31.5743	63.533	35.505	0.633	0.988	33.6518	1.929	0.2138	8.02245	0.110835	1.34	0.6	112.469	117.5	5.78	1.28	13358.4	40.97	-31.48	7.08824	0.4947	11.6838	5.92438	0.278411	129	3.11927	15.8954	204.8	0.439502	0.24834	0.261475	0.0506836	226	256	0.6847	1.43125	0.6137
CG2	H. mollis	UNI	3	UNI3	B	32.2	23.9188	697.386	0.907985	335.829	26.3428	-1.46029	-42.5766	64.902	36.914	0.599	0.976	34.2979	1.9218	0.2226	7.63342	0.115829	1.27	0.65	120.957	106.5	5.63	0.12	12387	40.77	-31.54	7.24156	0.5443	10.3436	5.66111	0	128	2.69151	15.7171	82.88	0.0132722	0.585183	0.291385	0.110159	205	247	0.7257	2.021	0.63795
CG2	H. mollis	UNI	4	UNI4	B	34.6	31.1316	761.57	1.14998	331.932	27.0715	-1.17692	-28.7909	107.808	45.387	0.658	0.981	40.8782	3.6253	0.4407	7.22623	0.121562	1.91	0.7	161.277	131.5	4.95	2.55	15385.2	41.53	-30.52	8.3899	0.376	13.1649	6.11017	0.319881	81	3.45572	16.2835	173.63	0.399528	0.29655	0.239705	0.064217	212	252	.	.	.
CG2	H. mollis	UNI	5	UNI5	C	33.6	31.2858	823.189	1.12218	331.317	27.8794	.	.	88.329	42.897	0.603	0.976	38.0056	2.9967	0.3357	7.92672	0.112023	1.89	0.61	135.812	206	5.38	0.74	15300.9	41.69	-30.44	7.74907	.	.	.	0.345504	127	3.79965	.	170.74	0.302214	0.378646	0.212838	0.106302	210	252	0.8136	1.9586	1.0278
CG2	H. mollis	UNI	6	UNI6	C	.	.	.	.	.	.	.	.	.	.	.	.	.	.	.	.	.	.	.	.	112.5	.	.	.	.	.	.	.	.	.	.	.	.	.	148.51	0.268871	0.427513	0.187327	0.116288	228	266	0.44295	1.05635	0.4484
CG2	H. mollis	UNI	7	UNI7	D	29.6	27.7272	951.347	1.27575	343.509	21.734	.	.	50.094	33.151	0.573	0.985	29.1452	1.4805	0.146	9.14041	0.0986153	0.91	0.64	97.6148	63.5	5.08	0.37	18727.3	40.3	-31.42	7.93307	0.4365	11.638	.	0	60	4.16667	12.8378	234.41	0.439102	0.272471	0.225033	0.0633932	226	266	0.5326	1.25165	0.515875
CG2	H. mollis	UNI	8	UNI8	D	.	.	.	.	.	.	.	.	.	.	.	.	.	.	.	.	.	.	.	.	68.5	.	.	.	.	.	.	.	.	.	.	.	.	.	63.62	0.448287	0.291103	0.215027	0.0455831	259	313	.	.	.
CG2	H. neglectus	JAL	1	JAL1	A	40.686	51.9366	1047.18	2.50987	333.997	20.693	-2.20695	-44.4978	65.73	45.878	0.392	0.748	49.5968	2.6108	0.326	7.00859	0.124866	1.55	0.55	120.957	55.5	5.56	1.74	18834.1	40.89	-30.62	7.35432	0.3544	15.6885	6.82661	0.161399	43	0.554529	19.5736	119.31	0.0354539	0.644372	0.160506	0.159668	189	203	0.93005	2.0865	0.68745
CG2	H. neglectus	JAL	3	JAL3	B	41.2866	54.3689	1049.14	1.99386	321.669	27.2681	-1.67071	-32.2391	46.775	41.171	0.347	0.717	51.8226	2.0186	0.2424	7.32756	0.120083	1.09	0.59	131.568	.	4.92	1.74	21323.9	38.94	-31.22	7.91463	0.3767	13.0608	5.58202	0.14485	62	1.23239	19.7628	.	.	.	.	.	.	.	.	.	.
CG2	H. neglectus	JAL	4	JAL4	B	.	.	.	.	.	.	.	.	.	.	.	.	.	.	.	.	.	.	.	.	84.5	.	.	.	.	.	.	.	.	.	.	.	.	.	6.51	0.179724	0.597542	0.127496	0.0952381	224	252	.	.	.
CG2	H. neglectus	JAL	5	JAL5	C	38.2343	39.5926	916.036	1.60824	330.824	24.6186	.	.	37.273	33.13	0.427	0.839	43.2216	1.3962	0.1611	7.66667	0.115385	1.22	0.54	127.324	54	6.66	0.59	13754.3	40.61	-30.75	6.0976	0.3545	18.787	10.6528	0.197347	81	1.56556	21.9931	98.37	0.038528	0.584629	0.204229	0.172614	184	200	0.4519	1.48055	0.63805
CG2	H. neglectus	JAL	6	JAL6	C	36.8515	48.6757	1080.84	1.87312	326.087	25.9865	.	.	44.099	39.99	0.347	0.758	45.035	1.7793	0.1986	7.95921	0.111617	1.4	0.54	95.4927	80	5.25	1.52	20587.5	46.7	-31.83	8.89524	0.3659	14.3482	7.75095	0.220611	61	1.41129	20.3636	74.07	0.0699338	0.592008	0.18523	0.152828	182	200	0.7215	2.34485	1.1264
CG2	H. neglectus	JAL	7	JAL7	D	38.1321	52.7046	1086.13	2.20475	328.945	23.905	.	.	41.566	35.38	0.417	0.833	48.5252	1.5162	0.2017	6.5171	0.13303	1.08	0.56	135.812	59	5.08	1.85	21380.4	41.84	-30.78	8.23622	0.3412	14.8886	6.30498	0.121413	55	2.11416	16.6292	107.42	0.0768013	0.643176	0.152579	0.127444	182	193	0.29225	1.2871	0.3268
CG2	H. neglectus	JAL	8	JAL8	D	42.8114	43.8092	838.395	1.45911	320.306	30.0245	.	.	47.901	37.752	0.422	0.83	52.2536	1.8711	0.2503	6.47543	0.133772	1.23	0.53	146.422	50.5	5.03	2.43	16667.9	40.68	-30.53	8.08748	0.3	16.7667	8.27826	0	51	1.90476	20.0758	64.78	0.0507873	0.495369	0.311362	0.142482	182	217	0.57135	2.98695	0.9991
CG2	H. neglectus	KER	1	KER1	A	44.4127	50.5411	1113.68	1.82203	322.449	27.7389	-1.51081	-33.2911	63.836	42.843	0.437	0.783	45.3819	2.3276	0.2897	7.03452	0.124463	1.95	0.45	91.2486	51.5	6.01	1.64	18530.5	38.89	-31.11	6.47088	0.4891	12.2879	7.92849	0.301612	81	1.14068	18.3206	117.75	0.0344798	0.65138	0.147431	0.166709	182	196	0.37165	1.65965	0.56775
CG2	H. neglectus	KER	2	KER2	A	39.5071	53.0429	1069.04	1.58233	311.112	33.522	-1.62642	-32.7791	70.338	52.359	0.322	0.747	49.6176	2.9927	0.349	7.57507	0.116617	1.44	0.48	101.859	76	4.67	2.92	22891.5	39.78	-30.88	8.5182	0.3756	12.4334	7.44123	0.228425	63	2.13592	18.1818	86.16	0.0542015	0.568477	0.163069	0.214253	182	198	0.6895	2.23115	0.6788
CG2	H. neglectus	KER	3	KER3	B	45.0242	56.4908	1230.64	1.448	299.741	39.0131	-1.66776	-36.332	61.76	43.63	0.408	0.741	45.9035	2.6305	0.2835	8.27866	0.107774	1.3	0.52	82.7604	.	5.91	1.93	20823.1	38.98	-31.04	6.5956	0.3715	15.9085	6.67215	0.106231	64	0.440529	23.0019	138.75	0.0627748	0.64591	0.208721	0.0825946	182	238	0.5959	1.7934	0.8252
CG2	H. neglectus	KER	4	KER4	B	36.1706	45.1504	1121.49	2.16365	333.845	20.8677	-2.04104	-50.6974	28.391	24.769	0.582	0.902	40.2592	1.0177	0.1143	7.90376	0.112312	0.97	0.51	112.469	48	6.5	0.46	17253.7	39.38	-31.37	6.05846	.	.	9.61705	0	141	0.921659	.	156.75	0.0326635	0.642488	0.173589	0.15126	182	203	0.42705	1.4451	0.66025
CG2	H. neglectus	KER	5	KER5	C	39.6942	53.0733	1184.09	2.46337	331.285	21.545	.	.	39.824	33.36	0.45	0.829	44.8222	1.5052	0.1785	7.43249	0.118589	1.15	0.49	129.446	56.5	5.93	1.39	19967.7	39.33	-31.07	6.63238	0.4508	13.1544	8.5743	0.0701838	45	1.69492	19.2488	97.57	0.0590345	0.577534	0.207953	0.155478	184	203	0.5429	1.64275	0.674335
CG2	H. neglectus	KER	6	KER6	C	41.0319	44.9192	1241.97	1.99116	333.444	22.5593	.	.	32.128	34.922	0.331	0.691	36.1678	1.2205	0.1162	9.50344	0.0952069	0.82	0.69	65.7839	36.5	5.98	0.58	20768.7	35.72	-32.38	5.97324	0.563	10.6217	4.56896	0.115051	55	1.2931	18.5965	95.81	0.0543785	0.619455	0.22148	0.104686	189	205	0.37355	0.6713	0.53785
CG2	H. neglectus	KER	7	KER7	D	36.0542	39.8415	898.319	1.4707	327.545	27.0901	.	.	56.932	39.461	0.459	0.851	44.3512	1.9791	0.2525	6.83802	0.127583	1.14	0.49	127.324	119.5	4.85	3.35	18522	40.07	-30.74	8.26186	0.4103	11.8206	.	0.157673	52	1.49502	19.3609	70.57	0.0426527	0.552076	0.199377	0.205895	182	200	0.73745	2.56395	1.15325
CG2	H. neglectus	KER	8	KER8	D	40.3324	50.2018	1067	2.12211	329.255	23.6565	.	.	59.682	40.982	0.447	0.822	47.0494	2.1663	0.2808	6.71474	0.129622	1.25	0.57	118.835	107	4.99	2.5	21382.8	39.82	-30.93	7.97996	0.3383	14.7502	8.09214	0.160428	53	1.35659	20.0389	80.94	0.0311342	0.562021	0.194712	0.212132	178	189	0.7086	2.303	0.88075
CG2	H. neglectus	MON	1	MON1	A	41.2866	50.2569	1075.36	1.41339	310.072	35.5576	-1.76778	-37.8257	61.988	44.98	0.385	0.805	46.7349	2.5833	0.2897	7.91716	0.112143	1.47	0.57	131.568	75	5.88	2.62	18288.5	44.46	-30.07	7.56122	0.4658	12.6234	9.23735	0.101716	97	1.84843	18.3594	87.93	0.0744911	0.616854	0.186512	0.122143	191	210	1.1674	1.96705	1.13855
CG2	H. neglectus	MON	2	MON2	A	48.271	47.9074	770.145	1.15089	301.849	41.6263	-1.42979	-22.9849	30.367	26.11	0.56	0.861	62.2057	1.1648	0.1889	5.16623	0.162174	1.09	0.52	123.08	.	6.29	1.24	12244	44.49	-30.5	7.07313	.	.	8.04901	0	36	1.83299	.	.	.	.	.	.	.	.	.	.	.
CG2	H. neglectus	MON	3	MON3	B	39.5071	55.0071	934.33	2.03297	322.235	27.0575	-2.91518	-49.5161	90.941	51.285	0.435	0.797	58.8733	4.1187	0.5354	6.69275	0.129992	1.6	0.5	154.91	53.5	4.77	3.01	19587.6	43.37	-30.85	9.09224	0.3159	15.0997	.	0.193225	44	1.32013	21.7544	93.59	0.0738327	0.589593	0.202906	0.133668	224	247	0.52595	1.6432	0.7721
CG2	H. neglectus	MON	4	MON4	B	38.5371	47.2267	1119.18	1.37983	311.672	34.2266	-1.71395	-40.6173	34.22	36.728	0.319	0.683	42.1975	1.3775	0.1444	8.53947	0.104828	1.02	0.48	93.3707	57.5	6.19	0.53	18080.5	38.63	-30.45	6.24071	0.5867	10.5505	.	0.241591	89	1.42096	20.1995	162.04	0.0718958	0.662552	0.152987	0.112565	210	238	0.3507	1.4196	0.5616
CG2	H. neglectus	MON	5	MON5	C	46.6095	48.1239	813.196	2.06804	330.518	23.2703	.	.	79.826	59.96	0.279	0.629	59.1787	4.1541	0.4724	7.79361	0.113719	1.64	0.53	110.347	41.5	4.35	2.82	18694.2	38.82	-30.2	8.92414	0.2631	16.5336	.	0.174531	59	2.13178	21.2066	58.1	0.079346	0.52117	0.25611	0.143373	193	212	0.5971	1.8663	0.82885
CG2	H. neglectus	MON	6	MON6	C	39.3177	48.1194	1093.42	1.6089	318.778	29.9083	.	.	55.149	38.508	0.467	0.822	44.0081	2.0007	0.2427	7.24351	0.121308	1.22	0.47	112.469	14	5.85	2.88	18691	40.4	-29.85	6.90598	0.4698	12.4521	8.19037	0	52	1.1215	18.9084	69.53	0.0280454	0.596002	0.259744	0.116209	191	221	0.5759	1.9494	0.7205
CG2	H. neglectus	MON	7	MON7	D	40.5102	38.3305	915.177	1.57444	331.739	24.3456	.	.	35.217	34.105	0.38	0.724	41.8832	1.371	0.1475	8.29492	0.107586	1.1	0.51	87.0045	52.5	5.53	2.84	16549.3	40.36	-30.39	7.29837	0.2956	18.7077	7.59895	0	72	1.87617	18.5629	122.44	0.0574159	0.67821	0.199118	0.0652565	.	.	.	.	.
CG2	H. neglectus	MON	8	MON8	D	45.9313	52.9956	1114.08	2.39744	332.937	22.1051	.	.	73.241	48.132	0.397	0.747	47.569	3.3479	0.3484	8.60936	0.104065	1.68	0.55	116.713	59	6.23	2.21	17882.5	39.72	-30.83	6.3756	0.3348	18.6081	7.82841	0.151397	57	0.899281	19.5171	95.94	0.0719199	0.624244	0.1872	0.116635	207	226	0.88145	2.76955	1.19835
CG2	H. occidentalis ssp. occidentalis	FUL	1	FUL1	A	32.9	25.7405	585.598	0.677994	315.809	37.9657	-0.997894	-22.7022	94.663	57.467	0.36	0.825	43.9559	3.7695	0.4161	8.05912	0.110386	1.4	0.41	140.056	154.5	4.58	2.12	12786	41.48	-30.48	9.05677	0.3039	15.0707	.	0.29645	24	3.48432	26.0437	50.36	0.257347	0.309571	0.347895	0.0851867	207	238	0.19265	0.39375	0.1348
CG2	H. occidentalis ssp. occidentalis	FUL	5	FUL5	C	40	31.4999	482.861	0.82205	312.975	38.3187	.	.	24.603	31.142	0.319	0.784	65.2359	1.0654	0.1605	5.63801	0.150648	1.04	0.72	163.399	82	3.9	1.94	12381.1	36.67	-30.6	9.40256	0.2368	16.4696	5.18972	.	.	4.14079	22.4242	66.74	0.498352	0.113126	0.348666	0.0398562	.	.	0.500167	0.972567	0.454667
CG2	H. occidentalis ssp. occidentalis	FUL	7	FUL7	D	40.9	31.9466	449.385	0.93118	320.655	34.3077	.	.	40.878	32.6	0.483	0.842	71.0896	1.6901	0.2906	4.8159	0.171942	1.18	0.64	163.399	165	4	-0.98	11234.6	37.83	-30.91	9.4575	0.3512	11.3895	.	0.260381	42	3.50877	19.7719	.	.	.	.	.	.	.	.	.	.
CG2	H. occidentalis ssp. occidentalis	LCN	1	LCN1	A	30.9	29.6501	716.242	1.16725	334.938	25.4017	-0.818026	-19.7606	18.528	31.257	0.238	0.67	41.3968	0.6973	0.0767	8.09126	0.109996	0.84	0.43	120.957	23	4.86	0.85	14737.5	39.61	-31.95	8.15021	.	.	6.31931	0	44	.	.	28.7	0.414286	0.156794	0.415679	0.0132404	231	254	0.1551	0.2563	0.0745
CG2	H. occidentalis ssp. occidentalis	LCN	2	LCN2	A	35.8	35.3243	817.71	1.13808	323.323	31.0384	-0.771229	-17.8529	36.436	41.066	0.272	0.696	43.199	1.2061	0.1574	6.66264	0.130503	0.66	0.41	127.324	215	4.51	2.05	18131.1	40.83	-32.51	9.05322	.	.	5.89996	0	25	3.11419	16.3522	42.99	0.20121	0.386602	0.330775	0.0814143	217	242	0.151	0.1866	0.10815
CG2	H. occidentalis ssp. occidentalis	LCN	4	LCN4	B	35.4	34.2061	523.789	0.517788	271.494	66.062	-1.02638	-15.7167	13.123	21.338	0.362	0.765	65.3052	0.5712	0.0857	5.66511	0.150035	1.14	0.65	186.741	179	3.41	-0.11	15360.4	41.38	-30.27	12.1349	.	.	.	0.752846	37	.	.	.	.	.	.	.	210	240	.	.	.
CG2	H. occidentalis ssp. occidentalis	LCN	5	LCN5	C	43.3	34.896	663.575	1.2364	327.516	28.2238	.	.	43.299	37.451	0.388	0.756	52.5878	1.7166	0.2277	6.53887	0.132646	1.24	0.55	161.277	188.5	4.84	1.64	13710.2	42.32	-30.68	8.7438	0.3537	13.6839	8.58359	0.319294	59	3.9916	16.4179	36.1	0.205817	0.434072	0.28338	0.0767313	210	242	0.13525	0.3599	0.1085
CG2	H. occidentalis ssp. occidentalis	LCN	6	LCN6	C	34.2	30.0006	652.383	1.39447	342.431	21.5139	.	.	46.34	43.604	0.306	0.75	45.9862	1.6581	0.2131	6.78085	0.128521	1.21	0.54	131.568	48	3.73	1.44	17490.2	40.85	-31.25	10.9517	0.3877	9.62084	6.26245	0.271203	38	3.84615	16.9625	95.1	0.379495	0.335121	0.231441	0.0539432	224	249	0.1148	0.31975	0.12795
CG2	H. occidentalis ssp. occidentalis	LCN	8	LCN8	D	42.3	34.8609	728.027	1.26452	329.849	27.5685	.	.	42.039	43.944	0.274	0.664	47.8841	1.9341	0.2013	8.60805	0.104079	1.44	0.58	144.3	190	4.81	3.44	15135.7	38.77	-30.84	8.06029	0.3611	13.3204	6.3316	0.256456	35	4.05983	19.4539	66.63	0.168543	0.447396	0.300015	0.0840462	214	245	0.0931	0.259	0.0871
CG2	H. occidentalis ssp. occidentalis	OQK	1	OQK1	A	31.6	22.6786	483.062	1.08596	347.228	20.8835	-0.934949	-19.9147	39.15	50.315	0.194	0.63	46.9476	1.532	0.1838	7.33515	0.119974	1.18	0.41	161.277	173	4.4	-0.73	10978.7	40.1	-30.8	9.11364	0.6227	7.066	9.62511	0.131194	45	4.58554	17.0909	19.7	0.273604	0.183249	0.490863	0.0522843	224	249	.	.	.
CG2	H. occidentalis ssp. occidentalis	OQK	2	OQK2	A	38.4	33.2474	600.333	0.977556	318.805	34.0108	-0.763072	-13.7784	84.974	62.811	0.271	0.687	55.3816	3.7922	0.4706	7.05822	0.124097	1.53	0.42	127.324	171	4.72	2.64	12718.9	38.68	-30.64	8.19492	0.2085	22.6379	.	0.238817	13	4.21053	31.8182	49.53	0.537452	0.151221	0.274177	0.0371492	214	245	.	.	.
CG2	H. occidentalis ssp. occidentalis	OQK	3	OQK3	B	35.8	34.5446	734.987	1.0456	320.529	33.0381	-1.35522	-28.8344	100.425	64.338	0.305	0.747	47.0002	3.6623	0.472	6.75911	0.128881	1.18	0.42	146.422	193	4.59	1.53	16012.8	40.36	-31.19	8.79303	0.4933	9.30468	7.84972	0.456193	32	3.36842	17.8	40.46	0.253337	0.481957	0.153238	0.111468	200	221	0.2097	0.49005	0.1865
CG2	H. occidentalis ssp. occidentalis	OQK	4	OQK4	B	36.3	32.6705	616.912	0.865894	314.078	37.7303	-0.709172	-13.3912	77.042	80.386	0.15	0.666	52.9581	3.3505	0.408	7.21201	0.121773	1.54	0.49	131.568	179	4.25	2.33	14515.6	38.11	-30.94	8.96706	0.3624	11.7274	7.76018	0.432021	33	4.29104	20.1139	104.24	0.533576	0.203377	0.228415	0.0346316	203	226	0.2168	0.4197	0.1877
CG2	H. occidentalis ssp. occidentalis	OQK	5	OQK5	C	38.3	35.4752	679.605	1.01771	315.984	34.858	.	.	79.598	68.485	0.213	0.64	52.1998	3.6174	0.4155	7.70614	0.114862	1.04	0.41	144.3	179	4.26	1.62	15953.2	40.15	-30.87	9.42488	0.4117	10.3473	7.33022	0.531999	17	2.99824	17.0254	75.46	0.200504	0.262523	0.449245	0.0877286	203	226	0.2444	0.48385	0.19725
CG2	H. occidentalis ssp. occidentalis	OQK	6	OQK6	C	37.3	31.958	685.67	1.29926	336.334	24.5971	.	.	71.575	59.933	0.25	0.667	46.6085	2.9227	0.3336	7.76109	0.114141	1.7	0.55	142.178	163.5	4.31	2.96	15908.8	39.7	-30.89	9.21114	0.3929	10.9697	5.61942	0.381483	19	2.51346	21.5569	59.52	0.376008	0.332829	0.254536	0.0366263	212	238	.	.	.
CG2	H. occidentalis ssp. occidentalis	OQK	7	OQK7	D	38	27.2457	510.801	1.82577	354.363	14.9229	.	.	92.446	58.106	0.344	0.737	53.3392	3.8822	0.4931	6.87305	0.127016	2.04	0.56	152.788	193	3.64	1.87	14033	40.65	-30.28	11.1676	0.4103	8.87156	7.67885	0.380938	41	5.93047	16.2109	147.17	0.361147	0.330298	0.238771	0.0697832	203	231	0.23585	0.4708	0.17985
CG2	H. occidentalis ssp. occidentalis	OQK	8	OQK8	D	31.6	21.8111	437.999	1.11116	347.759	19.6291	.	.	66.048	64.316	0.201	0.655	49.7971	2.5586	0.3289	6.77926	0.128547	0.95	0.42	.	144.5	3.15	2.28	13904.7	37.97	-31.57	12.054	0.4114	7.65678	7.27733	0.451998	30	3.63636	23.8659	83.27	0.342981	0.345022	0.241263	0.0707338	205	233	0.26745	0.5035	0.18575
CG2	H. petiolaris ssp. petiolaris	GAR	1	GAR1	A	40.062	49.9879	1227.6	1.99571	328.806	25.0477	-1.50666	-37.0004	36.714	34.104	0.397	0.813	40.7202	1.4105	0.1495	8.43478	0.105991	1.13	0.49	76.3942	32	6.81	1.04	18026.4	38.54	-30.8	5.65932	.	.	8.39307	0.0629449	218	3.3275	.	100.07	0.0511642	0.55691	0.19986	0.192066	196	214	0.49465	1.4926	0.7831
CG2	H. petiolaris ssp. petiolaris	GAR	2	GAR2	A	40.1527	57.129	1106.46	1.51661	303.071	37.6689	-1.73634	-33.629	57.406	44.046	0.372	0.77	51.6322	2.2662	0.2964	6.64575	0.130792	0.88	0.48	137.934	30.5	5.79	1.65	19109.9	39.26	-30.35	6.78066	0.3925	14.7516	7.85492	0	92	2.85714	16.4384	69.5	0.0496403	0.586331	0.186906	0.177122	178	196	0.45475	1.90455	0.65395
CG2	H. petiolaris ssp. petiolaris	GAR	3	GAR3	B	34.0673	47.3053	1289.83	1.70399	325.901	27.7615	-1.79104	-48.8348	14.342	22.652	0.351	0.897	36.6755	0.5526	0.0526	9.5057	0.0951864	0.73	0.59	74.2721	36.5	6.24	-0.07	20670.4	37.72	-30.89	6.04487	.	.	6.91791	0	106	.	.	65.33	0.055411	0.504822	0.205572	0.234196	193	212	0.6736	1.6723	0.76095
CG2	H. petiolaris ssp. petiolaris	GAR	4	GAR4	B	41.2022	52.4037	1143.46	2.21434	328.388	23.6656	-1.42951	-31.1921	58.369	44.735	0.367	0.781	45.8291	2.1762	0.2675	7.13533	0.122921	1	0.44	108.225	63.5	5.3	2.33	21574.7	39.93	-31.52	7.53396	0.456	11.6228	7.76162	0	122	2.92969	17.1429	76.28	0.0428684	0.612218	0.190351	0.154562	189	205	0.4461	1.43355	0.66255
CG2	H. petiolaris ssp. petiolaris	GAR	5	GAR5	C	36.8515	38.9665	655.267	2.07061	343.423	18.8189	.	.	35.852	35.3	0.362	0.82	59.4667	1.381	0.2132	5.47749	0.154381	0.92	0.47	157.033	102.5	3.81	3.25	17198.6	37.49	-30.94	9.8399	0.2939	12.9636	5.87854	0	94	3.61446	16.7677	67.67	0.0855623	0.487956	0.211467	0.215014	186	205	0.63855	2.5082	1.08845
CG2	H. petiolaris ssp. petiolaris	GAR	6	GAR6	C	42.5023	48.7549	903.737	2.74469	341.397	17.7633	.	.	28.064	31.318	0.36	0.805	53.9481	0.9754	0.1514	5.44254	0.155218	0.72	0.36	91.2486	98.5	6.79	1.33	13309.8	42.01	-31.34	6.18704	0.406	16.7241	.	0	99	4.39331	12.9693	59.75	0.0438494	0.560335	0.20569	0.190126	178	189	0.2741	1.29775	0.76255
CG2	H. petiolaris ssp. petiolaris	GAR	7	GAR7	D	38.9322	47.4661	882.409	1.99895	331.346	23.7455	.	.	36.753	34.566	0.387	0.837	53.7915	1.2136	0.1977	5.13859	0.162904	0.66	0.41	146.422	18.5	4.27	2.71	20665.3	40.43	-30.56	9.46838	.	.	.	0.328191	108	4.69925	18.1298	54.28	0.045689	0.450442	0.350958	0.152911	178	189	0.34145	1.36165	0.6421
CG2	H. petiolaris ssp. petiolaris	GAR	8	GAR8	D	38.0292	48.687	1061.06	1.59436	317.809	30.537	.	.	38.618	36.414	0.366	0.835	45.8853	1.2136	0.1772	5.84876	0.146012	1.01	0.41	118.835	35.5	5.31	2.68	19982.3	39.93	-31.21	7.51977	0.319	16.6458	8.40244	0	76	3.6036	18.5039	58.2	0.0575601	0.50567	0.24055	0.19622	182	198	0.39115	1.4583	0.61995
CG2	H. petiolaris ssp. petiolaris	GSD	1	GSD1	A	40.5983	39.752	1097.13	1.88601	337.697	21.0773	-1.5775	-43.5381	62.568	48.977	0.328	0.819	36.2326	2.4823	0.2267	9.94971	0.0913266	1.39	0.38	152.788	60	6.38	0.84	17196.5	39.21	-31.47	6.14577	.	.	7.42766	0	152	2.56849	19.685	25.47	0.0282686	0.722026	0.221437	0.0282686	200	221	.	.	.
CG2	H. petiolaris ssp. petiolaris	GSD	2	GSD2	A	47.0267	49.0433	1146.58	2.0283	329.434	24.1795	-1.38061	-32.2769	59.616	44.741	0.374	0.843	42.7738	2.372	0.255	8.30196	0.107504	1.47	0.49	93.3707	52	6.48	1	17694.1	39.4	-30.96	6.08025	0.7906	8.19631	.	0	131	3.56506	16.4147	22.58	0.0482728	0.614703	0.290965	0.0460585	193	214	0.93895	2.3621	0.8831
CG2	H. petiolaris ssp. petiolaris	GSD	3	GSD3	B	41.9464	45.0492	910.624	1.92035	333.55	23.4589	-1.16476	-23.5444	62.542	51.386	0.298	0.771	49.4708	2.8242	0.3094	8.12799	0.109553	1.51	0.61	110.347	50.5	3.89	3.3	23409.4	38.11	-31.31	9.79692	0.3559	10.93	.	0	53	2.92096	23.8185	38.87	0.0511963	0.693851	0.185233	0.0697196	182	203	0.59025	1.9838	1.05195
CG2	H. petiolaris ssp. petiolaris	GSD	4	GSD4	B	38.1321	40.7019	951.779	1.3326	322.805	30.5432	-1.01584	-23.7545	60.261	50.844	0.293	0.674	42.764	2.8933	0.2577	10.2274	0.0890678	1.57	0.71	93.3707	.	4.35	2.21	21880	35.96	-31.4	8.26667	0.4277	10.1707	5.81289	0	125	3.25048	23.0056	21.93	0.0159599	0.75057	0.227998	0.00547196	196	219	0.2611	0.9696	0.5342
CG2	H. petiolaris ssp. petiolaris	GSD	5	GSD5	C	41.6199	50.9796	1025.68	1.75703	322.644	29.0146	.	.	94.783	61.749	0.312	0.818	49.703	4.519	0.4711	8.59244	0.104249	1.7	0.5	106.103	35.5	5.09	1.09	20151	37.82	-31.7	7.43026	0.4715	10.7953	6.32101	0	44	3.40909	24.0575	89.53	0.023009	0.722998	0.202167	0.0518262	198	224	0.68365	1.53155	0.63435
CG2	H. petiolaris ssp. petiolaris	GSD	6	GSD6	C	38.6368	44.1181	990.193	1.73775	328.137	25.3881	.	.	69.532	53.593	0.304	0.723	44.555	3.1472	0.3098	9.15881	0.0984367	1.34	0.6	127.324	38	3.95	1.44	25068.2	37.26	-31.49	9.43291	0.3952	9.99494	7.40399	0	53	3.80435	20.2703	34.73	0.0417506	0.581918	0.255975	0.120357	189	210	0.85755	2.855	1.40265
CG2	H. petiolaris ssp. petiolaris	GSD	7	GSD7	D	38.3359	44.8595	1013.7	1.96515	334.49	22.8275	.	.	104.128	67.932	0.284	0.79	44.2532	5.14	0.4608	10.1545	0.0896498	1.52	0.57	76.3942	55	4.98	2.63	20355.4	35.8	-31.07	7.18876	0.3438	14.4852	.	0.122875	34	3.32103	21.499	57.35	0.0272014	0.592328	0.23435	0.14612	200	221	0.47525	1.3259	0.78195
CG2	H. petiolaris ssp. petiolaris	GSD	8	GSD8	D	36.74	44.125	946.596	2.29968	341.863	19.1875	.	.	62.899	50.368	0.312	0.838	46.6144	2.3648	0.2932	7.06548	0.123985	1.05	0.48	131.568	55	4.34	3.25	21811	40.53	-31.11	9.33871	0.446	9.73094	.	0	84	3.78788	18.2469	42.66	0.0487576	0.610408	0.207923	0.132911	184	210	0.54	2.2402	1.2252
CG2	H. petiolaris ssp. petiolaris	OQK	1	OQK1	A	38.4368	49.7582	1329.69	1.80472	323.328	27.5711	-1.83425	-49.0168	20.363	25.309	0.399	0.88	37.4208	0.7541	0.0762	8.89633	0.101048	1.02	0.44	89.1266	27	6.18	1.27	21516.1	37.6	-31.03	6.08414	.	.	6.04303	0	134	.	.	31.73	0.0658683	0.477151	0.282698	0.174283	196	210	0.45605	1.8517	0.7871
CG2	H. petiolaris ssp. petiolaris	OQK	2	OQK2	A	38.0292	49.6078	1089.98	1.99981	327.453	24.8063	-1.7744	-38.9868	48.382	39.568	0.388	0.793	45.5128	1.7504	0.2202	6.94914	0.1258	1.32	0.42	108.225	64.5	4.93	2.97	22109	39.98	-30.49	8.10953	0.3882	12.6996	.	0	106	3.59066	18.9781	94.85	0.0669478	0.575013	0.153506	0.204533	196	212	0.54095	1.74605	0.85435
CG2	H. petiolaris ssp. petiolaris	OQK	3	OQK3	B	42.2664	48.2462	978.291	1.84397	326.349	26.1643	-1.9282	-39.0981	48.746	40.703	0.37	0.782	49.3169	1.8199	0.2404	6.5703	0.132095	1.16	0.42	106.103	75.5	4.8	2.95	20381.1	39.07	-31.2	8.13958	0.365	13.1507	7.82639	0	71	3.76984	19.5402	65.76	0.0650852	0.599909	0.15222	0.182786	182	196	0.4214	1.7996	0.9075
CG2	H. petiolaris ssp. petiolaris	OQK	4	OQK4	B	45.0242	46.832	1015.51	1.82093	329.232	25.7188	-1.62076	-35.1446	61.366	43.775	0.402	0.811	46.1167	2.2354	0.283	6.89894	0.126599	1.44	0.41	93.3707	63	5.54	2.81	18330.5	39.69	-31.09	7.16426	0.4551	12.1731	7.93756	0	118	3.03644	17.6136	74.01	0.0333739	0.64721	0.16187	0.157546	193	210	0.3932	1.3393	0.64255
CG2	H. petiolaris ssp. petiolaris	OQK	5	OQK5	C	40.1527	51.5938	998.655	2.06863	326.477	24.9411	.	.	43.648	37.042	0.4	0.818	51.6633	1.6611	0.2255	6.3663	0.135753	1.12	0.46	131.568	89	4.98	2.52	20053.3	38.83	-30.63	7.79719	0.3944	12.6268	.	0	111	3.07414	20.5029	57.25	0.0574672	0.430742	0.279476	0.232314	178	196	0.464	1.7315	0.87035
CG2	H. petiolaris ssp. petiolaris	OQK	6	OQK6	C	39.6942	54.9982	953.626	1.95653	320.593	28.11	.	.	51.827	42.558	0.36	0.794	57.6726	2.3582	0.2989	6.8896	0.126749	1.12	0.48	129.446	61.5	5.11	3.15	18662	39.61	-30.55	7.75147	0.3307	15.4521	10.5013	0	165	4.02685	19.1235	70.19	0.103718	0.429691	0.25317	0.213421	189	205	0.32605	1.0793	0.4779
CG2	H. petiolaris ssp. petiolaris	OQK	7	OQK7	D	34.4591	34.6081	708.798	1.81916	343.71	19.0243	.	.	30.209	31.398	0.385	0.866	48.8265	1.1111	0.1475	6.53288	0.132751	1.01	0.41	114.591	71.5	5.5	2.34	12887.2	40.16	-29.7	7.30182	0.5239	10.4982	12.2559	0	85	3.89864	17.0974	68.37	0.0397835	0.487787	0.248062	0.224367	178	193	0.3653	1.4112	0.584
CG2	H. petiolaris ssp. petiolaris	OQK	8	OQK8	D	39.0295	44.6276	824.527	1.59798	325.051	27.9276	.	.	25.866	28.571	0.398	0.779	54.1251	1.0085	0.14	6.20357	0.13882	1.07	0.44	144.3	59	5.13	2.9	16072.7	40.67	-29.39	7.92788	0.3488	14.7076	10.3858	0	118	3.74707	18.9621	41.26	0.0390208	0.495395	0.333737	0.131847	178	191	0.4141	1.37075	0.6349
CG2	H. praecox ssp. runyonii	FBA	1	FBA1	A	39.5071	42.3097	1188.11	1.73895	332.939	24.3306	-1.20586	-33.862	40.072	39.343	0.325	0.699	35.6109	1.5931	0.1427	10.164	0.0895738	1.26	0.63	74.2721	64.5	5.99	2.15	19834.9	38.12	-30.43	6.36394	0.4692	12.7664	6.09662	0	116	3.09917	20	247.34	0.024339	0.696208	0.152543	0.12691	182	196	0.2599	1.0934	0.4021
CG2	H. praecox ssp. runyonii	FBA	2	FBA2	A	43.8488	42.3745	1284.35	1.74294	331.334	24.3122	-1.20349	-36.4772	31.037	29.799	0.439	0.816	32.9929	1.0965	0.1024	9.70801	0.0933881	1.15	0.66	74.2721	102.5	6.65	1.15	19313.6	39.93	-30.68	6.00451	.	.	5.66738	0	67	2.75591	.	202.27	0.0724774	0.662036	0.213279	0.0522074	189	205	0.51715	1.07935	0.66405
CG2	H. praecox ssp. runyonii	FBA	3	FBA3	B	49.8256	30.8218	471.473	0.42801	256.937	72.0119	-1.12175	-17.1591	20.62	27.212	0.35	0.82	65.3734	0.8254	0.1348	5.12315	0.163315	1.42	0.7	135.812	43.5	4.32	1.34	10913.7	43.81	-30.4	10.1412	0.3509	12.3112	9.40942	0.308765	121	4.47059	13.1148	.	.	.	.	.	178	196	0.35055	0.9278	0.3664
CG2	H. praecox ssp. runyonii	FBA	4	FBA4	B	39.9709	39.9597	870.384	1.7876	336.071	22.3539	-1.28198	-27.9234	36.789	37.638	0.326	0.792	45.9105	1.2766	0.1689	6.55832	0.132305	1.32	0.55	76.3942	96	4.4	2.38	19781.5	40.39	-30.61	9.17955	0.3346	13.15	5.59705	0.0782271	86	1.68539	20.8647	164.31	0.0365772	0.735622	0.162741	0.0650599	178	193	0.4114	1.2799	0.589
CG2	H. praecox ssp. runyonii	FBA	5	FBA5	C	44.1332	43.6387	874.884	1.96053	334.779	22.2586	.	.	34.002	39.28	0.277	0.82	49.8794	1.2853	0.1696	6.57842	0.131954	1.42	0.82	82.7604	23	5.64	1.45	15512.1	41.22	-30.72	7.30851	0.4326	13.0374	10.7038	0.137182	136	2.46914	17.9138	127.7	0.0425998	0.559671	0.286061	0.111668	178	191	0.32645	0.9628	0.57105
CG2	H. praecox ssp. runyonii	FBA	6	FBA6	C	44.8229	42.902	1090.1	1.56211	325.873	27.4641	.	.	40.324	33.916	0.441	0.813	39.3562	1.9636	0.1587	11.373	0.0808209	1.62	0.72	72.1501	48.5	6.33	-0.16	17221.1	36.48	-30.43	5.76303	.	.	6.12005	0	167	2.20264	.	166.51	0.0342322	0.40472	0.427362	0.133686	184	200	0.4744	1.23733	0.533033
CG2	H. praecox ssp. runyonii	FBA	7	FBA7	D	44.6191	42.6746	855.572	2.36366	342.987	18.0545	.	.	24.259	28.761	0.369	0.807	49.8784	0.9003	0.121	6.4405	0.1344	1.25	0.62	80.6383	79.5	4.99	1.57	17145.7	40.52	-31.03	8.12024	0.4359	11.4476	9.13352	0.101539	126	3.38681	18.6567	109.87	0.0348594	0.637208	0.211978	0.115955	178	193	0.5419	1.4297	0.66145
CG2	H. praecox ssp. runyonii	FBA	8	FBA8	D	38.9322	37.5986	822.18	1.6737	337.84	22.4644	.	.	38.88	39.593	0.312	0.781	45.7305	1.4012	0.1778	6.88076	0.126891	1.21	0.64	89.1266	64.5	5.05	1.85	16280.8	41.33	-30.52	8.18416	0.3677	13.734	.	0.152185	91	1.81406	18.3594	.	.	.	.	.	178	193	0.40865	1.0019	0.7281
CG2	H. praecox ssp. runyonii	FBB	1	FBB1	A	41.1173	43.6339	1204.23	1.61068	328.099	27.0903	-1.02262	-28.2228	38.5	37.153	0.35	0.785	36.2338	1.2959	0.1395	8.28961	0.107647	1.07	0.67	93.3707	79	5.8	1.3	20762.6	39.55	-30.55	6.81897	0.5025	11.5423	6.95624	0.168197	131	1.92719	16.1905	140.69	0.0587106	0.668349	0.160921	0.112019	182	196	0.43525	0.83175	0.45875
CG2	H. praecox ssp. runyonii	FBB	2	FBB2	A	38.4368	34.7671	858.247	2.26951	349.293	15.3192	-1.4171	-34.982	37.374	36.926	0.344	0.793	40.5094	1.2614	0.1514	7.33157	0.120025	1.1	0.56	74.2721	89	5.27	2.74	16285.5	39.87	-30.59	7.56546	0.3802	13.8611	5.84213	0.182904	70	1.27505	19.4085	219.95	0.0546488	0.708297	0.164674	0.0723801	178	193	0.46	1.1255	0.55895
CG2	H. praecox ssp. runyonii	FBB	3	FBB3	B	45.0242	44.3895	969.355	1.74187	328.478	25.4838	-1.36392	-29.7845	34.263	35.549	0.341	0.776	45.7928	1.2045	0.1569	6.67686	0.130262	1.02	0.56	72.1501	91.5	4.88	2.11	19863.8	40.76	-30.85	8.35246	0.3295	14.8103	10.5485	0	55	2.69784	20.6061	184.53	0.0574432	0.526418	0.33962	0.0765187	178	191	0.5499	1.1329	0.52805
CG2	H. praecox ssp. runyonii	FBB	4	FBB4	B	.	.	.	.	.	.	.	.	.	.	.	.	.	.	.	.	.	.	.	.	66	.	.	.	.	.	.	.	.	.	.	.	.	.	.	.	.	.	.	.	.	.	.	.
CG2	H. praecox ssp. runyonii	FBB	5	FBB5	C	39.5071	45.0109	935.953	1.70524	325.416	26.3956	.	.	31.482	33.892	0.344	0.826	48.091	1.1973	0.1514	6.90819	0.126451	1.08	0.58	106.103	58	5.16	2.16	18138.6	40.57	-29.75	7.8624	0.4796	10.759	.	0.12553	110	2.11864	18.5259	86.69	0.0363364	0.624063	0.228746	0.110855	178	193	0.3831	1.12715	0.6398
CG2	H. praecox ssp. runyonii	FBB	6	FBB6	C	41.3706	34.2286	802.047	2.12929	350.237	16.0752	.	.	33.625	33.297	0.381	0.856	42.6766	1.1401	0.1435	6.94495	0.125866	1.3	0.62	110.347	72	5.6	1.3	14322.3	40.39	-30.68	7.2125	0.384	14.5833	9.17762	0.135268	94	2.63158	18.125	129.95	0.0248557	0.635629	0.219392	0.120123	178	193	0.4885	1.2303	0.6734
CG2	H. praecox ssp. runyonii	FBB	7	FBB7	D	33.1139	40.6023	1123.25	1.47257	326.262	27.5725	.	.	48.358	36.072	0.467	0.899	36.1471	1.5809	0.1748	8.04405	0.11057	1.25	0.56	78.5163	49	6.07	0.53	18505	41.54	-29.61	6.84349	0.4445	13.6558	366.683	0.127172	214	1.77866	16.93	.	.	.	.	.	200	221	0.7835	1.59775	1.38605
CG2	H. praecox ssp. runyonii	FBB	8	FBB8	D	45.3541	42.8883	1072.45	1.92959	334.882	22.2266	.	.	39.959	37.206	0.363	0.823	39.991	1.4875	0.1598	8.30851	0.107429	1.21	0.65	72.1501	84.5	5.47	2.39	19606	40.06	-29.8	7.32358	0.4795	11.4077	.	0.144363	121	1.30719	17.2691	167.98	0.028932	0.674545	0.196571	0.0999524	182	198	0.39285	1.3118	0.61065
CG2	H. praecox ssp. runyonii	PDI	1	PDI1	A	41.5372	38.5005	1089.69	1.74137	336.104	22.1093	-0.791246	-22.395	47.295	44.541	0.3	0.759	35.3314	1.5788	0.1671	8.44823	0.10584	1.9	0.55	93.3707	83	5.55	2.61	19634.1	39.27	-30.41	7.07568	0.443	12.5282	.	0.0916932	112	2.85714	17.6849	149.98	0.0366049	0.646153	0.185225	0.132018	178	193	0.4486	1.17075	0.54565
CG2	H. praecox ssp. runyonii	PDI	2	PDI2	A	43.7046	41.3997	1035.52	1.85207	335.769	22.3532	-1.31245	-32.8282	29.29	29.158	0.433	0.823	39.9795	1.2064	0.1171	9.30231	0.0970656	1.63	0.75	89.1266	95.5	6.51	1.13	15906.7	39.3	-30.23	6.03687	.	.	6.48468	0.120885	135	2.12014	.	107.74	0.0342491	0.664006	0.198069	0.103676	184	200	0.7022	1.5128	0.53925
CG2	H. praecox ssp. runyonii	PDI	3	PDI3	B	39.3177	41.1167	1123.31	1.87936	337.116	21.878	-0.725097	-19.8097	32.183	34.766	0.335	0.738	36.6032	1.3136	0.1178	10.1511	0.0896772	1.22	0.66	78.5163	55	5.55	1.75	20239.8	37.93	-31.54	6.83423	.	.	6.62115	0.0433167	134	2.04678	.	112.47	0.0128923	0.710323	0.194719	0.0820663	182	198	0.46205	1.372	0.74175
CG2	H. praecox ssp. runyonii	PDI	4	PDI4	B	40.4216	43.002	900.474	1.58626	326.692	27.109	-0.947514	-19.8412	59.261	53.327	0.262	0.782	47.7548	2.1426	0.283	6.57102	0.132083	1.4	0.64	84.8824	75	4.33	2.38	20796.2	40.09	-31.33	9.25866	0.3445	12.5689	.	0.0966266	79	3.12709	22.0114	92.89	0.0446765	0.583916	0.238669	0.132738	178	193	0.506833	1.13663	0.5505
CG2	H. praecox ssp. runyonii	PDI	5	PDI5	C	48.9111	44.4134	933.71	1.62587	325.721	27.3168	.	.	51.717	43.123	0.349	0.802	47.5666	2.0891	0.246	7.49228	0.117754	1.23	0.72	97.6148	108.5	5.43	2.72	17195.4	40.5	-30.67	7.45856	0.3692	14.7075	7.12607	0.162777	136	2.3301	16.7897	154.9	0.0417689	0.696578	0.190123	0.07153	196	219	0.5041	1.18095	0.64935
CG2	H. praecox ssp. runyonii	PDI	6	PDI6	C	43.1897	41.1667	996.83	1.58825	327.945	25.9195	.	.	45.717	40.84	0.344	0.782	41.2975	1.7596	0.1888	8.31992	0.107297	1.29	0.58	99.7369	56.5	5.34	1.71	18667.2	39.88	-30.96	7.46816	0.4113	12.9832	8.25167	0.183567	97	3.09091	22.335	173.47	0.0498069	0.68496	0.198075	0.0671586	182	198	0.4908	1.12603	0.497867
CG2	H. praecox ssp. runyonii	PDI	7	PDI7	D	39.6942	37.4504	851.714	1.90971	340.768	19.6105	.	.	19.604	24.131	0.423	0.839	43.9706	0.6782	0.0862	6.86775	0.127101	0.98	0.57	80.6383	145.5	5.12	0.84	16635	42.1	-30.54	8.22266	.	.	10.1029	0.264547	141	3.79147	.	221.26	0.0122932	0.682093	0.197957	0.107656	182	199	0.37715	0.9438	0.4913
CG2	H. praecox ssp. runyonii	PDI	8	PDI8	D	42.5023	44.0519	886.466	1.48411	322.35	29.6824	.	.	43.104	37.011	0.395	0.819	49.6938	1.536	0.2142	6.17087	0.139453	1.87	0.72	82.7604	131	5.47	1.37	16206	41.63	-30.63	7.6106	0.3836	14.2596	8.0605	0.190429	86	2.41449	17.4905	171.8	0.0687427	0.628871	0.163388	0.138999	178	196	0.3935	1.1475	0.5079
CG2	H. radula	HAR	1	HAR1CG2	A	38.4	24.1884	610.409	0.848681	333.376	28.5012	-0.533576	-13.4651	56.982	33.185	0.65	0.955	39.6265	2.1446	0.2258	8.49779	0.105288	1.85	0.71	101.859	194.5	4.17	1.22	14638.1	35.81	-31.31	8.58753	0.5527	7.54478	4.24786	0.369634	32	1.2024	16.875	174.92	0.297222	0.360165	0.315687	0.0269266	.	.	0	0.95475	0.4686
CG2	H. radula	HAR	2	HAR2CG2	A	29.3	22.2958	811.689	1.2677	353.016	17.5876	-0.808062	-29.4179	35.641	24.221	0.763	0.982	27.4684	1.221	0.0979	11.4719	0.0801802	1.21	0.51	118.835	72.5	4.16	0.82	19511.8	37.22	-31.59	8.94712	.	.	3.54576	0.44768	34	1.0582	.	183.28	0.317001	0.36376	0.319238	0	.	.	.	.	.
CG2	H. radula	HAR	3	HAR3CG2	B	34.9	23.229	661.053	1.17943	348.286	19.6951	-1.14907	-32.7005	56.774	31.734	0.708	0.98	35.1393	2.2964	0.1995	10.5108	0.0868751	2.05	0.8	135.812	201	4.14	0.89	15967.5	36.98	-30.61	8.93237	0.3791	10.9206	.	0	18	0.711744	20.3091	274.06	0.322594	0.426257	0.24086	0.0102897	.	.	.	.	.
CG2	H. radula	HAR	4	HAR4CG2	B	36.8	19.7289	536.491	0.878379	344.8	22.4606	-0.760291	-20.6747	59.145	33.101	0.678	0.967	36.774	2.6035	0.2175	10.9701	0.0835414	1.83	0.83	120.957	231.5	3.2	1.16	16765.3	34.62	-31.12	10.8187	0.2539	12.6034	.	0	17	0.595238	26.3258	274.82	0.148424	0.556837	0.236373	0.0583655	.	.	.	.	.
CG2	H. radula	HAR	5	HAR5CG2	C	35.1	20.4092	572.461	0.945786	347.873	21.5791	.	.	47.403	37.191	0.431	0.877	35.6518	1.6149	0.169	8.55562	0.10465	1.39	0.67	127.324	179	3.65	0.96	15683.9	36.12	-31.88	9.89589	0.2258	16.1647	.	0	24	0.653595	19.802	327.21	0.297668	0.427401	0.252651	0.0222793	.	.	.	.	.
CG2	H. radula	HAR	6	HAR6CG2	C	33.1	24.0776	716.867	0.956154	338.552	25.1817	.	.	40.432	25.781	0.764	0.98	33.5873	1.4859	0.1358	9.94183	0.0913924	1.41	0.82	120.957	122	4.13	2.28	17357.5	36.68	-31.25	8.88136	.	.	3.2447	0.181376	22	0.552486	.	190.18	0.404406	0.315806	0.279788	0	.	.	.	.	.
CG2	H. radula	HAR	7	HAR7CG2	D	37.9	25.9772	756.138	1.05638	339.816	24.5907	.	.	81.327	36.393	0.772	0.986	34.3551	2.8902	0.2794	9.34431	0.0966715	1.79	0.64	99.7369	222	3.82	0.94	19794.2	37.41	-31.36	9.79319	0.3464	11.0277	.	0	15	.	21.4829	247.74	0.272019	0.321547	0.405546	0.000888028	.	.	.	.	.
CG2	H. radula	HAR	8	HAR8CG2	D	31.3	22.7827	779.293	1.15643	346.465	19.7009	.	.	72.584	34.704	0.757	0.988	29.2351	2.7081	0.2122	11.762	0.0783575	1.48	0.54	114.591	68	4.48	1.54	17394.9	36.68	-31.79	8.1875	0.2764	16.2084	.	0	17	0.919118	21.6634	349	0.376103	0.351461	0.258682	0.0137536	.	.	.	.	.
CG2	H. radula	RAM	1	RAM1CG2	A	40.7	28.2462	710.396	1.06269	334.698	26.5798	-0.628048	-15.7955	62.8	32.316	0.756	0.979	39.7611	2.9	0.2497	10.6139	0.0861034	1.84	0.65	129.446	178.5	4.05	1.7	17540.6	34.75	-30.84	8.58025	0.3812	10.6243	4.83912	0	32	2.76134	17.4672	132.58	0.366496	0.34779	0.285714	0	.	.	.	.	.
CG2	H. radula	RAM	2	RAM2CG2	A	40.3	25.0953	542.058	0.986327	338.45	25.4431	-0.703729	-15.2006	73.224	34.394	0.778	0.988	46.2963	3.447	0.339	9.16814	0.0983464	1.99	0.56	150.666	111.5	3.96	1.15	13688.3	35.72	-29.48	9.0202	0.3338	11.8634	.	0.0720592	34	2.92135	18.4524	198.14	0.175633	0.412738	0.306299	0.10533	.	.	0	1.66595	0.9159
CG2	H. radula	RAM	3	RAM3CG2	B	36.7	22.4045	616.596	0.916205	339.78	24.4536	-1.10753	-30.4804	91.48	40.421	0.704	0.973	36.3358	4.2351	0.3324	11.741	0.0784869	2.67	0.65	144.3	81	4.59	1.96	13433.5	36.64	-30.65	7.98257	0.2796	16.4163	.	0.167171	22	2.5	19.5652	213.7	0.221104	0.512915	0.26598	0	.	.	.	.	.
CG2	H. radula	RAM	4	RAM4CG2	B	34	19.8423	663.883	0.814152	341.705	24.3717	-0.889568	-29.7632	98.032	41.758	0.706	0.972	29.8882	4.1303	0.293	13.0966	0.0709392	2.25	0.48	87.0045	70.5	4.32	0.95	15367.7	35.84	-30.38	8.2963	0.3897	11.0855	.	0.0780525	20	2.35081	20.1923	234.4	0.251877	0.352133	0.296971	0.0990188	.	.	.	.	.
CG2	H. radula	RAM	5	RAM5CG2	C	31.6	22.0181	712.16	0.848712	338.373	25.9429	.	.	70.446	34.489	0.744	0.985	30.9173	2.9821	0.2178	12.6919	0.0730358	1.26	0.56	78.5163	58	3.9	2.34	18260.5	36.68	-30.39	9.40513	0.5575	6.99552	.	0	23	3.46821	20.9205	199.14	0.236216	0.376168	0.344833	0.042784	.	.	0	1.07215	0.5229
CG2	H. radula	RAM	6	RAM6CG2	C	33.1	22.3256	707.29	1.11239	348.687	20.0699	.	.	45.335	27.361	0.761	0.985	31.565	1.745	0.1431	11.1943	0.0820057	1.58	0.59	140.056	81	4.06	1.88	17420.9	33.92	-30.75	8.35468	0.4112	9.87354	4.11979	0	32	2.40964	17.2414	164.08	0.172355	0.339164	0.380973	0.107509	.	.	.	.	.
CG2	H. radula	RAM	7	RAM7CG2	D	26.2	18.4272	583.348	0.701959	339.762	26.2511	.	.	72.051	35.506	0.718	0.979	31.5887	2.946	0.2276	11.9438	0.0772573	2.06	0.55	146.422	80.5	4.28	0.76	13629.6	34.55	-30.03	8.07243	0.326	13.1288	1.82243	0.30679	28	2.41158	20.4724	239.69	0.228503	0.33147	0.305728	0.134298	.	.	.	.	.
CG2	H. radula	RAM	8	RAM8CG2	D	29	22.827	557.359	0.725488	328.242	31.4643	.	.	87.607	38.885	0.728	0.978	40.9556	4.1219	0.3588	10.488	0.0870472	2.27	0.74	116.713	151	4.26	0.57	13083.6	34.41	-30	8.07746	0.1777	23.973	.	0	16	1.84049	22.2	250.2	0.269424	0.404956	0.219864	0.105755	.	.	.	.	.
CG2	H. radula	RLR	1	RLR1CG2	A	35	21.625	616.954	1.19893	350.407	18.0369	-0.801664	-22.8712	47.074	28.573	0.725	0.96	35.0512	2.1009	0.165	11.7327	0.0785378	1.94	0.61	142.178	156.5	4.6	2.28	13412	37.9	-30.64	8.23913	0.3194	14.402	.	0.313851	13	2.26804	18.1556	149.46	0.202395	0.413823	0.383782	0	.	.	.	.	.
CG2	H. radula	RLR	2	RLR2CG2	A	40.6	27.9865	634.941	1.17233	337.884	23.8726	-1.46506	-33.2385	48.188	29.163	0.712	0.975	44.0774	2.3781	0.2124	10.1963	0.089315	1.89	0.85	127.324	195	5.12	1.1	12401.2	37.23	-30.13	7.27148	0.3408	15.0235	2.72844	0	10	2.8626	18.8889	189.65	0.272291	0.395624	0.320749	0.0113367	.	.	.	.	.
CG2	H. radula	RLR	3	RLR3CG2	B	39.5	22.1565	521.07	1.05554	345.382	20.9906	-1.07345	-25.2451	49.74	28.929	0.747	0.984	42.5211	2.7352	0.2115	11.9324	0.0773252	2.07	0.67	125.202	211	4.98	1.93	10463.3	33.97	-31.33	6.82129	0.2687	18.5337	4.07433	0.240658	16	2.06186	22.6619	167.55	0.194867	0.409251	0.395882	0	.	.	.	.	.
CG2	H. radula	RLR	4	RLR4CG2	B	39.3	22.3754	558.96	1.12058	346.772	19.9677	-0.610145	-15.242	43.392	27.292	0.732	0.984	40.0304	2.0616	0.1737	10.8687	0.0842549	2.09	0.74	133.69	138.5	3.84	0.06	14556.3	36.84	-30.7	9.59375	0.2159	17.786	3.35033	0	8	2.07156	18.9349	160.02	0.306837	0.411699	0.281465	0	.	.	.	.	.
CG2	H. radula	RLR	5	RLR5CG2	C	39.7	29.1073	683.863	1.09826	334.166	26.503	.	.	84.134	36.712	0.784	0.991	42.5631	3.8304	0.3581	9.69645	0.0934889	1.92	0.95	165.521	211	3.73	1.22	18334.1	35.31	-31.07	9.46649	0.2267	16.4535	4.46635	0	11	1.43369	21.1321	207.84	0.0944477	0.543447	0.346084	0.0160219	.	.	.	.	.
CG2	H. radula	RLR	6	RLR6CG2	C	35.5	27.1556	676.54	1.02918	334.617	26.3856	.	.	75.413	35.306	0.76	0.971	40.139	3.6414	0.3027	11.0297	0.0831274	2.47	0.66	144.3	242	4.67	1.65	14486.9	38.55	-30.42	8.25482	0.2448	19.0768	.	0	17	1.49254	20.8333	225.53	0.327806	0.329269	0.342926	0	.	.	.	.	.
CG2	H. radula	RLR	7	RLR7CG2	D	38	24.7935	547.662	1.15496	343.528	21.4669	.	.	76.472	38.662	0.643	0.969	45.2715	4.2839	0.3462	11.3741	0.0808142	1.95	0.87	142.178	267	3.9	0.95	14042.6	38.1	-30.1	9.76923	0.2267	17.2034	.	0.175399	10	2.06186	24.1107	155.77	0.12756	0.432946	0.438274	0.00121975	.	.	.	.	.
CG2	H. radula	RLR	8	RLR8CG2	D	37.5	28.3135	757.603	1.08787	334.53	26.0265	.	.	56.646	33.631	0.629	0.963	37.3725	2.4743	0.2117	10.6878	0.0855596	2.05	0.72	106.103	166.5	3.63	1.45	20870.6	35.38	-30.1	9.74656	0.2401	15.1187	.	0.158865	12	2.84192	24.7082	263.26	0.246524	0.410887	0.341108	0.00148143	.	.	.	.	.
CG2	H. salicifolius	BRO	1	BRO1	A	27.5	30.3055	973.881	1.02709	333.653	29.5062	-1.73022	-55.6013	4.981	27.884	0.08	0.605	31.1182	0.1023	0.0155	5.6	0.151515	0.44	0.18	87.0045	49	5.33	2.07	18271.7	41.88	-32.24	7.85741	.	.	5.65081	.	23	.	.	72.29	0.172361	0.601605	0.226034	0	.	.	.	.	.
CG2	H. salicifolius	BRO	2	BRO2	A	28.9	32.5628	777.479	1.19185	337.361	27.3211	-2.35086	-56.1299	4.632	34.845	0.048	0.576	41.8826	0.1248	0.0194	5.43299	0.155449	0.48	0.15	78.5163	25	.	.	.	.	.	.	.	.	10.2762	0.168901	3	.	.	46.2	0.249784	0.506494	0.232035	0.0116883	.	.	.	.	.
CG2	H. salicifolius	BRO	3	BRO3	B	28.8	35.2084	841.23	1.11363	329.266	31.616	-3.3992	-81.2167	5.352	29.715	0.076	0.793	41.8535	0.1431	0.0224	5.38839	0.156534	0.89	0.21	95.4927	34.5	5.41	0.93	15549.5	42.18	-32.27	7.79667	.	.	8.86309	0.168901	5	.	.	55.05	0.22307	0.543869	0.20109	0.0319709	240	277	0.2041	0.427	0.1336
CG2	H. salicifolius	BRO	4	BRO4	B	26.9	35.7352	950.638	1.00598	320.052	35.5228	-3.18368	-84.6932	4.682	36.823	0.043	0.278	37.5908	0.1141	0.0176	5.48295	0.154251	0.4	0.15	89.1266	34.5	5.25	2.34	18107.4	42.21	-32.64	8.04	.	.	11.9486	0.168901	3	.	.	104.05	0.134358	0.599712	0.22518	0.0407496	240	275	.	.	.
CG2	H. salicifolius	BRO	5	BRO5	C	27	32.9003	1019.45	1.40702	343.308	23.383	.	.	4.4	29.598	0.063	0.752	32.2727	0.0899	0.0142	5.33099	0.157953	0.4	0.15	82.7604	57	5.21	1.2	19567.1	42.28	-32.4	8.11516	0.4436	11.7448	11.0428	.	7	.	22.5806	65.28	0.15242	0.622549	0.210478	0.0145527	242	280	.	.	.
CG2	H. salicifolius	BRO	6	BRO6	C	29.6	40.0912	1010.89	1.2833	330.861	31.2408	.	.	5.522	32.963	0.064	0.429	39.6595	0.1476	0.0219	5.73973	0.148374	0.4	0.16	93.3707	55.5	5.5	1.72	18379.7	41.85	-32.77	7.60909	.	.	12.0032	.	8	6.55022	.	35.4	0.236441	0.541525	0.221469	0.000564972	.	.	.	.	.
CG2	H. salicifolius	BRO	7	BRO7	D	29.2	34.8045	857.618	1.29382	337.317	26.9006	.	.	5.766	30.511	0.078	0.728	40.5827	0.1367	0.0234	4.84188	0.171178	0.64	0.18	97.6148	36	4.9	1.59	17502.4	42.02	-32.77	8.57551	0.3398	14.4202	10.551	.	11	.	20.2797	76.3	0.171166	0.525295	0.299345	0.00419397	240	272	.	.	.
CG2	H. salicifolius	BRO	8	BRO8	D	25	.	.	.	.	.	.	.	2.853	24.695	0.059	0.389	89.0291	0.0648	0.0254	1.55118	0.391975	0.46	0.16	114.591	.	2.41	2.55	.	43.44	-30.72	18.0249	.	.	9.03328	.	4	8.37989	.	.	.	.	.	.	.	.	.	.	.
CG2	H. salicifolius	NOW	1	NOW1	A	26.9	37.9356	857.528	1.24416	331.425	30.491	-1.4026	-31.7055	5.606	35.116	0.057	0.342	44.2383	0.1466	0.0248	4.91129	0.169168	0.52	0.21	97.6148	65	5.37	0.19	15968.9	42.42	-31.89	7.89944	.	.	9.47745	0.146537	5	.	.	147.29	0.134429	0.646276	0.219295	0	.	.	.	.	.
CG2	H. salicifolius	NOW	2	NOW2	A	25.4	30.7466	979.853	1.11466	335.956	27.5837	-1.67511	-53.3836	6.31	33.861	0.069	0.515	31.3788	0.147	0.0198	6.42424	0.134694	0.78	0.16	99.7369	49.5	5.17	2.24	18952.7	40.59	-32.67	7.85106	.	.	11.3826	0.146537	14	.	.	50.75	0.292414	0.534187	0.158621	0.0147783	240	275	.	.	.
CG2	H. salicifolius	NOW	3	NOW3	B	30.7	37.7132	831.338	0.836995	307.63	45.0578	-1.51736	-33.4483	8.068	34.782	0.084	0.891	45.3644	0.2177	0.0366	4.94809	0.168121	0.75	0.2	120.957	63	5.19	1.9	16018.1	42.3	-31.07	8.15029	.	.	.	0.146537	14	.	.	78.42	0.208365	0.557383	0.224433	0.00981892	238	268	.	.	.
CG2	H. salicifolius	NOW	4	NOW4	B	26	31.6216	903.332	1.03277	331.125	30.6183	-1.86427	-53.2564	6.399	30.307	0.088	0.518	35.0055	0.1516	0.0224	5.76786	0.147757	0.38	0.16	106.103	45.5	5.15	0.61	17540.4	40.82	-32.22	7.92621	0.7408	6.95194	.	.	22	.	14.7059	95.81	0.257593	0.578958	0.149462	0.013986	240	277	.	.	.
CG2	H. salicifolius	NOW	5	NOW5	C	29.5	34.7674	823.534	1.02762	324.668	33.8329	.	.	5.827	35.472	0.058	0.62	42.2173	0.147	0.0246	4.97561	0.167347	0.42	0.17	101.859	77	5.42	1.31	15194.4	42.77	-32.31	7.89114	0.224	24.1964	.	.	7	.	9.72222	93.9	0.267838	0.493717	0.217998	0.0204473	238	268	.	.	.
CG2	H. salicifolius	NOW	6	NOW6	C	28.4	37.1879	875.369	1.1732	330.704	31.6977	.	.	5.72	34.045	0.062	0.459	42.4825	0.1521	0.0243	5.25926	0.159763	0.29	0.19	103.981	104	4.29	2.5	20404.9	38.47	-31.96	8.96737	.	.	.	.	31	4.36409	.	.	.	.	.	.	238	270	.	.	.
CG2	H. salicifolius	NOW	7	NOW7	D	24.7	37.8563	1088.14	1.20488	328.213	31.4191	.	.	3.478	29.819	0.049	0.333	34.7901	0.0821	0.0121	5.78512	0.147381	0.26	0.15	87.0045	42.5	.	.	.	.	.	.	.	.	.	.	4	6.47668	.	94.36	0.197965	0.5922	0.209835	0	.	.	.	.	.
CG2	H. salicifolius	NOW	8	NOW8	D	30.4	36.8465	884.591	1.26074	332.077	29.2261	.	.	6.434	33.8	0.071	0.483	41.6537	0.1602	0.0268	4.97761	0.167291	0.53	0.19	76.3942	51	.	.	.	.	.	.	0.5241	.	.	.	18	.	8.82353	259.97	0.211755	0.610301	0.177405	0.000538524	.	.	.	.	.
CG2	H. salicifolius	PAO	1	PAO1	A	30.2	43.299	1157.22	1.43375	315.973	30.1997	-1.83709	-49.0986	4.784	28.371	0.075	0.406	37.4164	0.1053	0.0179	4.88268	0.169991	0.58	0.16	116.713	135	.	.	.	.	.	.	.	.	.	.	21	3.88601	.	68.85	0.300508	0.504575	0.169935	0.0249818	238	261	0.5989	0.5426	0.1542
CG2	H. salicifolius	PAO	2	PAO2	A	26.5	27.1849	773.309	1.29779	348.239	20.9471	-1.57267	-44.7364	7.14	35.572	0.071	0.594	35.1541	0.1818	0.0251	6.24303	0.138064	0.46	0.18	82.7604	59	5.26	1.76	14701.7	41.31	-32.53	7.85361	.	.	.	0.124087	14	.	.	.	.	.	.	.	240	266	.	.	.
CG2	H. salicifolius	PAO	3	PAO3	B	28.3	41.3025	1094.76	1.14943	321.623	35.9329	-2.41274	-63.9517	6.759	32.388	0.081	0.794	37.7275	0.1656	0.0255	5.49412	0.153986	0.79	0.19	106.103	66	5.74	2.96	19072.4	42.14	-31.98	7.34146	.	.	.	0.124087	25	.	.	119.84	0.128254	0.645027	0.219042	0.0076769	242	277	.	.	.
CG2	H. salicifolius	PAO	4	PAO4	B	27	35.1246	887.917	0.964892	322.272	36.4026	-2.57817	-65.1737	3.261	24.922	0.066	0.607	39.5584	0.0792	0.0129	5.13953	0.162879	0.41	0.14	95.4927	63.5	5.75	0.72	15442	43.29	-31.19	7.5287	0.555	10.3604	11.5003	.	8	.	14.7368	78.96	0.225304	0.569782	0.179078	0.0258359	238	263	.	.	.
CG2	H. salicifolius	PAO	5	PAO5	C	29.6	39.8919	944.304	1.25897	329.255	31.6861	.	.	4.829	28.338	0.076	0.726	42.2448	0.1349	0.0204	5.61275	0.151223	0.53	0.23	95.4927	48	5.31	0.89	17783.5	41.47	-32.97	7.80979	.	.	8.95725	.	16	7.89096	.	16.37	0.294441	0.507025	0.194258	0.00427611	235	263	.	.	.
CG2	H. salicifolius	PAO	6	PAO6	C	31.5	37.4074	1070.18	1.3587	335.781	27.5318	.	.	5.922	29.719	0.084	0.788	34.9544	0.1249	0.0207	5.03382	0.165733	0.33	0.17	114.591	62.5	5.58	0.99	19178.8	42.8	-32.3	7.67025	.	.	11.0881	.	7	8.97666	.	149.34	0.182135	0.611959	0.197067	0.00883889	.	.	.	.	.
CG2	H. salicifolius	PAO	7	PAO7	D	30.6	34.4708	849.105	1.76105	348.058	19.574	.	.	5.296	32.387	0.063	0.732	40.5967	0.1348	0.0215	5.26977	0.159496	0.51	0.18	118.835	57.5	5.01	1.14	16948.2	39.4	-31.66	7.86427	0.494	10.1417	10.1696	.	7	.	16.5138	185.95	0.202097	0.588922	0.208981	0	.	.	.	.	.
CG2	H. salicifolius	PAO	8	PAO8	D	35.6	.	.	.	.	.	.	.	4.247	26.135	0.078	0.722	78.8792	.	0.0335	.	.	0.6	0.26	142.178	.	5.26	1.3	.	42.04	-31.65	7.9924	0.4229	12.4379	10.08	.	15	.	17.8771	.	.	.	.	.	.	.	.	.	.
CG2	H. silphioides	COL	1	COL1CG2	A	29.6	18.1276	498.169	0.701701	340.786	25.8338	-0.50714	-13.9369	39.573	36.145	0.381	0.844	36.3884	1.0914	0.144	6.57917	0.131941	0.87	0.46	135.812	211	3.03	3.06	16441.2	42.06	-30.05	13.8812	.	.	5.35829	0.497561	21	3.23529	.	158.56	0.0254793	0.697843	0.214367	0.0623108	252	329	0.2847	0.6725	0.39965
CG2	H. silphioides	COL	2	COL2CG2	A	29.7	21.2088	732.684	0.610309	323.454	34.751	-0.398803	-13.7771	65.845	47.036	0.374	0.826	28.9468	2.1128	0.1906	10.085	0.090212	1.47	0.53	87.0045	263	4.32	3.13	16960.3	40.1	-30.14	9.28241	0.3338	12.9419	4.96481	0	19	3.67171	19.1083	143.04	0.394365	0.3908	0.152195	0.0626398	247	313	.	.	.
CG2	H. silphioides	COL	3	COL3CG2	B	30.8	22.2299	598.288	0.612518	320.134	36.2927	-1.14984	-30.9463	190.36	66.572	0.54	0.892	37.1559	6.0944	0.7073	7.61643	0.116057	1.84	0.48	137.934	241	3.61	1.97	16573.1	41.13	-30.38	11.3934	0.434	8.31797	.	0.255482	8	2.58303	16.8297	336.25	0.355004	0.450974	0.156818	0.0372045	252	315	0.3192	0.49085	0.20845
CG2	H. silphioides	COL	4	COL4CG2	B	33.7	25.7311	583.855	0.823231	328.317	31.2563	-0.815859	-18.5123	169.93	66.541	0.482	0.898	44.0711	5.9652	0.7489	6.96528	0.125545	1.61	0.55	142.178	223	3.76	-0.28	15528	43.01	-30.32	11.4388	0.5152	7.29814	5.91419	0.454148	22	2.98507	13.5827	233.25	0.280557	0.491704	0.175734	0.0520043	235	296	.	.	.
CG2	H. silphioides	COL	5	COL5CG2	C	28.5	24.6791	667.396	0.861785	332.341	28.6372	.	.	210.8	72.111	0.509	0.906	36.9782	6.4062	0.7795	7.21835	0.121679	1.79	0.55	125.202	241	3.99	1.84	16726.7	41.12	-30.95	10.3058	0.4317	9.24253	.	1.24971	20	2.16535	17.0588	417.98	0.21391	0.641083	0.111536	0.0334705	238	301	0.368	0.717475	0.3549
CG2	H. silphioides	COL	6	COL6CG2	C	34.6	28.9004	748.691	0.80716	318.551	35.8051	.	.	115.877	57.883	0.435	0.816	38.6013	4.002	0.4473	7.94702	0.111769	1.21	0.55	120.957	146.5	4.63	-0.97	16170.4	42.52	-30.89	9.18359	0.3779	12.2519	.	0.698825	16	2.25564	16.1417	164.32	0.212816	0.524404	0.204662	0.0581183	245	308	0.3483	0.5832	0.37205
CG2	H. silphioides	COL	7	COL7CG2	D	34.3	19.8793	525.528	0.66841	333.407	29.7411	.	.	78.885	46.2	0.464	0.891	37.8272	2.3908	0.2984	7.01206	0.124812	1.49	0.48	129.446	263	3.89	0.67	13509.7	43.09	-30.79	11.0771	0.5473	7.10762	.	0	22	4.65116	15.87	136.08	0.250588	0.510802	0.214506	0.0241035	252	320	0.35355	0.66435	0.39135
CG2	H. silphioides	COL	8	COL8CG2	D	29.9	23.4874	798.143	0.746417	327.549	31.4669	.	.	98.717	48.262	0.533	0.878	29.4276	2.8125	0.2905	8.68158	0.103289	1.62	0.41	131.568	229	4.37	1.25	18264.1	40.95	-31.13	9.37071	0.4825	9.05699	.	0	7	3.88889	16.6355	274.63	0.227178	0.528202	0.205003	0.0396169	245	301	.	.	.
CG2	H. silphioides	PAR	1	PAR1CG2	A	37.9	23.1023	702.828	0.530707	308.543	43.5312	-0.701119	-21.3298	106.509	51.821	0.498	0.859	32.8705	2.9984	0.3501	7.56441	0.116762	1.58	0.37	127.324	222	4.32	0.43	16269.2	40.4	-30.52	9.35185	0.3287	13.1427	5.4821	0	5	3.52697	16.6078	187.9	0.155774	0.563491	0.222938	0.0577967	238	280	0.2581	0.5837	0.167
CG2	H. silphioides	PAR	2	PAR2CG2	A	36.3	26.9187	789.294	0.763748	319.976	35.2456	-0.548968	-16.0965	196.072	68.191	0.53	0.865	34.1048	6.1423	0.6687	8.18543	0.108868	1.7	0.46	142.178	245.5	4.65	2.84	16974.1	40.42	-30.2	8.69247	0.3963	11.7335	5.98516	0	3	4.75285	16.791	212.81	0.378601	0.410601	0.174428	0.0363705	233	291	0.19525	0.45085	0.1973
CG2	H. silphioides	PAR	3	PAR3CG2	B	34.8	26.3116	828.625	0.691297	315.974	38.0612	-0.851708	-26.8227	120.082	57.725	0.453	0.823	31.7533	3.6586	0.3813	8.59507	0.10422	1.64	0.43	127.324	237.5	4.45	1.28	18620.8	40.28	-30.26	9.05169	0.309	14.4013	.	0.108483	8	3.75494	17.6	158.2	0.242731	0.506195	0.201707	0.0493679	233	282	0.377967	0.956967	0.3701
CG2	H. silphioides	PAR	4	PAR4CG2	B	36.5	33.6349	783.052	0.940164	316.493	35.7755	-0.805654	-18.7564	263.331	76.558	0.565	0.891	42.9535	9.6243	1.1311	7.5088	0.117525	2.1	0.47	144.3	263	4.53	1.38	17285.9	41.82	-30.03	9.23179	0.3362	13.4741	.	0.272485	7	3.71681	16.4151	258.29	0.365365	0.45325	0.151187	0.0301986	235	286	0.22935	0.3945	0.24055
CG2	H. silphioides	PAR	6	PAR6CG2	C	36.4	27.0315	685.632	1.31676	345.898	20.5288	.	.	136.003	58.026	0.508	0.879	39.4256	4.1648	0.5362	6.76725	0.128746	1.51	0.48	140.056	220	3.97	1.77	17270.3	40.13	-29.48	10.1083	0.4054	9.7928	5.50651	0.985171	7	2.78373	17.8846	170.38	0.297688	0.48562	0.173495	0.0431976	235	284	0.19635	0.79315	0.18405
CG2	H. silphioides	PAR	7	PAR7CG2	D	34.1	25.9945	681.502	0.976833	334.916	26.611	.	.	221.85	75.05	0.495	0.862	38.1429	6.3735	0.8462	6.53191	0.132768	2.16	0.44	142.178	201	3.81	1.82	17887.2	41.51	-31.26	10.895	0.3866	9.85515	.	0.214829	11	3.71025	14.5068	249.35	0.271345	0.525326	0.15765	0.0456788	235	282	0.28465	0.4503	0.2167
CG2	H. silphioides	PAR	8	PAR8CG2	D	37.8	27.8507	677.198	0.904696	328.397	30.7846	.	.	176.675	71.391	0.436	0.851	41.1264	5.3672	0.7266	6.38673	0.135378	1.67	0.46	142.178	256	4.09	2.12	16557.4	43.21	-30.5	10.5648	.	.	6.18344	0.434442	12	3.51171	16.129	189.41	0.474209	0.313975	0.18885	0.0229661	228	280	0.31825	0.53235	0.39105
CG2	H. silphioides	WEP	1	WEP1CG2	A	32.7	25.8559	750.777	0.739716	320.914	34.9538	-0.975049	-28.3125	100.497	57.753	0.379	0.843	34.4388	3.0585	0.3461	7.83704	0.11316	1.35	0.48	125.202	82	4.45	1.92	16871.4	42.51	-31.07	9.55281	0.5212	8.53799	6.77829	0	29	4.46927	15.3061	263.06	0.444841	0.343154	0.171064	0.0409412	238	291	0.59085	1.2065	0.53805
CG2	H. silphioides	WEP	2	WEP2CG2	A	31.6	26.6199	882.297	0.610124	307.59	43.6303	-0.567556	-18.8112	131.881	64.246	0.402	0.846	30.1711	4.1161	0.3979	9.34456	0.0966692	1.33	0.49	120.957	211	5.22	2.89	16902.2	41.01	-30.49	7.85632	0.5477	9.53077	.	0	9	3.62319	17.2211	284.69	0.4631	0.38484	0.123959	0.0281007	238	286	0.6059	1.05955	0.4243
CG2	H. silphioides	WEP	3	WEP3CG2	B	33.8	28.8853	817.9	0.699484	309.924	41.2951	-0.603899	-17.0997	114.168	55.009	0.474	0.835	35.3164	3.9766	0.4032	8.8626	0.101393	1.76	0.52	137.934	263	5.11	2.06	16005.9	40.54	-30.14	7.93346	0.3934	12.9893	5.01667	0.087836	31	4.14079	17.0132	253.62	0.584891	0.250848	0.130983	0.0332781	231	275	0.41745	0.6656	0.28035
CG2	H. silphioides	WEP	4	WEP4CG2	B	36.8	25.489	343.977	0.838075	328.436	30.4138	-0.505743	-6.82506	105.073	46.465	0.207	0.88	74.1009	6.8122	0.7786	7.74929	0.114295	1.51	0.45	99.7369	235	4.21	2.79	8170.49	42.19	-31.59	10.0214	0.3861	10.9039	5.55964	0.426169	11	5.11111	15.5039	204.84	0.316393	0.47188	0.177944	0.0337825	231	282	0.2437	0.54225	0.25225
CG2	H. silphioides	WEP	5	WEP5CG2	C	35.3	23.0831	636.398	0.567487	313.434	40.6761	.	.	177.853	75.255	0.395	0.789	36.2715	5.5	0.6451	7.52581	0.117291	1.74	0.41	127.324	229	3.79	0.93	16791.5	40.84	-31.1	10.7757	0.3221	11.7665	.	0	16	4.23077	16.3065	237.66	0.50324	0.31158	0.158125	0.0270555	231	298	0.2742	0.74145	0.178
CG2	H. silphioides	WEP	6	WEP6CG2	C	35.2	26.6116	811.924	0.752666	319.885	35.3565	.	.	119.264	63.943	0.367	0.794	32.776	3.4697	0.3909	7.87618	0.112661	1.28	0.36	137.934	234	3.74	2.74	21709.2	40.68	-30.97	10.877	0.3548	10.5411	5.28602	0	14	5.82329	15.4455	142.03	0.345913	0.391115	0.19517	0.0678026	231	266	0.2502	0.5652	0.1827
CG2	H. silphioides	WEP	7	WEP7CG2	D	35.8	29.6008	925.119	0.829888	320.128	35.6685	.	.	77.414	47.759	0.427	0.858	31.9968	2.1882	0.2477	7.83407	0.113198	1	0.65	103.981	237	5.22	-0.1	17722.6	41.58	-30.42	7.96552	0.3556	14.6794	4.70002	0	15	3.35821	14.2857	279.04	0.531788	0.261002	0.170836	0.0363747	238	294	.	.	.
CG2	H. silphioides	WEP	8	WEP8CG2	D	32.1	24.0337	710.962	0.624223	315.96	38.5018	.	.	83.48	48.437	0.447	0.859	33.8045	2.3701	0.2822	7.39865	0.119067	0.99	0.42	133.69	229	4.27	1.33	16650.2	42.85	-30.52	10.0351	0.4539	9.40736	5.61624	0.313727	18	3.85321	14.751	181.41	0.428367	0.516289	0.0109145	0.0444297	240	296	.	.	.
[truncated: 27 more columns]

## Sheet: Table S2
Majumder and Mason—Applications in Plant Sciences 2024—Table S2
DOI 10.1002/aps3.11576
Table S2. List of all functional traits used in this study along with their corresponding abbreviations
TRAITS	ABBREVIATIONS
Leaf Chlorophyll Content (SPAD)	SPAD
Leaf Aarea (µmolCO2 m-2 s-1)	L_Aarea
Leaf Amass (nmolCO2 g-1 s-1)	L_Amass
Leaf Conductance (molH2O m-2 s-1)	L_Con
Leaf Ci (µmolCO2 molair-1)	L_Ci
Leaf iWUE	L_iWUE
Leaf NightResparea (µmolCO2 m-2 s-1)	L_NightRespArea
Leaf NightRespmass (nmolCO2 g-1 s-1)	L_NightRespmass
Leaf Area (cm2)	LA
Leaf Perimeter (cm)	L_Peri
Leaf Circularity	L_Circ
Leaf Solidity	LS
LMA (g/m2)	LMA
Leaf Fresh Mass(g)	L_FreshMass
Leaf Dry Mass (g)	L_DryMass
Leaf Water Content (gH20/g dry mass)	LWC
LDMC (g dry mass/g fresh mass)	LDMC
Leaf Midrib Thickness(mm)	L_MidribT
Leaf Lamina Thickness(mm)	L_LaminaT
Leaf Toughness (g/mm2)	L_Tough
Leaf Lifespan (100%)	L_life
Leaf N (%)	LN
Leaf D15N	LD15N
Leaf PNUE (nmolCO2 gN-1 s-1)	LPNUE
Leaf C (%)	LC
Leaf D13C	LD13C
Leaf C:N Ratio	LCN
Leaf P (%)	LP
Leaf N:P Ratio	Leaf_N_P
Leaf Vein Density (mm/mm2)	L_VeinD
Leaf Tannin Activity (%)	L_T_activity
Leaf TrichomeDensity (# per cm2)	LTD
Leaf Lipid Content (%)	L_LipidC
Leaf Ash Content (%)	L_AshC
Whole Plant Total Biomass (g)	WPTB
Whole Plant Belowground Mass Fraction	WPBMF
Whole Plant Stem Mass Fraction	WPSMF
Whole Plant Leaf Mass Fraction	WPLMF
Whole Plant Reproductive Mass Fraction	WPRMF
Whole Plant First Bud (Julian day)	WPFB
Whole Plant First Flower (Julian day)	WPFF
Flower Petals Fresh Mass (g)	FPFM
Flower Disc Fresh Mass (g)	FDFM
Flower Receptacle Fresh Mass (g)	FRFM
Flower Total Fresh Mass (g)	FTFM
Flower Petals Dry Mass (g)	FPDM
Flower Disc Dry Mass (g)	FDDM
Flower Receptacle Dry Mass (g)	FRDM
Flower Total Dry Mass (g)	FTDM
Flower Petal Water Content (g H20 / g dry mass)	FPWC
Flower Disc Water Content (g H20 / g dry mass)	FDWC
Flower Receptacle Water Content (g H20 / g dry mass)	FRWC
Flower Total Water Content (g H20 / g dry mass)	FTWC
Flower Dry Mass Investment Ratio (Petals:Disc)	P_D
Flower Petal Dry Mass Fraction (Petal/Total)	P_T
Flower Disc Dry Mass Fraction (Disc/Total)	D_T
Flower Receptacle Dry Mass Fraction (Recep/Total)	R_T
Flower Ray Length (cm)	FRL
Flower Ray Width (cm)	FRW
Flower Disc Diameter (cm)	FDD
Flower Disc Circumference (cm)	FDC
Flower Total Diameter (cm)	FTD
Flower Total Circumference (cm)	FTC
Flower Total Area (cm2)	FTA
Flower Disc Area (cm2)	FDA
Flower Petal Area (cm2)	FPA
Flower Ray Number	FRN
Flower Petal Density (#/cm disc circumference)	FPD
Flower Area Investment Ratio (Petals:Disc)	FAIR
Flower Petal Area Fraction (Petal/Total)	FPAF
Flower Disc Area Fraction (Disc/Total)	FDAF

## Sheet: Table S3
Majumder and Mason—Applications in Plant Sciences 2024—Table S3
DOI 10.1002/aps3.11576
Table S3: Training data. These data were used to perform descriptive modeling and to train machine learning classifiers. Missing values were imputed by fitting a random forest model to the data set.
Species	SPAD	L_Aarea	L_Amass	L_Con	L_Ci	L_iWUE	L_NightRespArea	L_NightRespmass	LA	L_Peri	L_Circ	LS	LMA	L_FreshMass	L_DryMass	LWC	LDMC	L_MidribT	L_LaminaT	L_Tough	L_life	LN	LD15N	LPNUE	LC	LD13C	LCN	LP	Leaf_N_P	L_VeinD	L_T_activity	LTD	L_LipidC	L_AshC	WPTB	WPBMF	WPSMF	WPLMF	WPRMF	WPFB	WPFF	FPFM	FDFM	FRFM	FTFM	FPDM	FDDM	FRDM	FTDM
H_agrestis	33.9	27.4156	641.015	1.83191	356.397	14.9656	-0.988281	-23.1074	41.806	39.206	0.342	0.935	42.769	1.2935	0.1788	6.23434	0.13823	1.06	0.33	157.033	75	3.33	2.19	19249.7	40.15	-31.05	12.0571	0.2622	12.7002	7.38428	0.209614	40	4.23892	20.3593	223.769	0.0278806	0.773432	0.15154	0.0471469	260	296	0.2905	0.299	0.10665	0.69615	0.0432	0.0756	0.02085	0.13965
H_agrestis	40.4	28.5837	596.882	1.65177	349.345	17.3049	-0.997102	-20.8214	36.606	38.49	0.311	0.893	47.8883	1.249	0.1753	6.12493	0.140352	0.89	0.35	148.545	127	3.29	1.88	18142.3	38.81	-30.57	11.7964	0.2479	13.2715	6.55616	0.426647	37	2.85714	23.2601	444.35	0.0393892	0.863217	0.0595917	0.0378017	267	307	0.2145	0.3205	0.1255	0.6605	0.03495	0.08145	0.02325	0.13965
H_agrestis	42.6	31.3411	594.675	1.6594	347.367	18.887	-1.06884	-23.9826	53.906	47.876	0.296	0.905	52.7029	1.8486	0.2841	5.50686	0.153684	1.16	0.38	150.667	104.5	2.81	1.69	21162.8	37.92	-30.81	13.4947	0.2761	10.1775	4.2556	1.28232	33	3.39286	21.9316	207.504	0.0384658	0.779754	0.124769	0.0570111	267	313	0.286199	0.416931	0.164923	0.868053	0.0424789	0.0886686	0.0279054	0.159053
H_agrestis	38.4	28.6767	626.332	1.52357	346.219	18.8221	-1.0936	-24.9149	48.946	44.064	0.317	0.913	45.7852	1.6029	0.2241	6.15261	0.139809	1.02	0.38	140.056	114.5	3.13	1.96	20010.6	39.37	-31.18	12.5783	0.2502	12.51	6.78987	1.12937	33	1.72414	21.1429	199.531	0.0562879	0.78484	0.114318	0.0445544	267	307	0.286231	0.426522	0.166928	0.879681	0.0427023	0.0908851	0.0288548	0.162442
H_agrestis	33.5	26.439	504.774	1.37578	346.236	19.2175	-1.082	-24.2633	47.119	41.487	0.344	0.917	52.378	1.549	0.2468	5.27634	0.159329	1.44	0.33	188.864	118.5	2.81	1.59	17963.5	40.82	-30.8	14.5267	0.255	11.0196	7.55463	1.78596	53	3.63951	17.7778	397.776	0.0378311	0.814875	0.115618	0.0316761	267	313	0.25785	0.2555	0.1072	0.62055	0.0388	0.05075	0.01935	0.1089
H_agrestis	31.6	30.4087	633.161	1.87742	351.412	16.197	-1.02334	-21.3077	39.478	38.422	0.336	0.926	48.0267	1.2674	0.1896	5.6846	0.149598	1.01	0.32	169.765	112	2.83	2.1	22373.2	40.6	-30.52	14.3463	0.2797	10.118	8.0972	2.40436	30	5.68807	20.1597	187.155	0.0541306	0.783844	0.111532	0.050493	260	296	0.22805	0.35735	0.14035	0.72575	0.0364	0.08585	0.0229	0.14515
H_agrestis	33.7	31.1402	597.489	2.30196	356.608	13.5277	-1.09891	-21.0849	39.391	39.788	0.313	0.931	52.1185	1.328	0.2053	5.46858	0.154593	1.51	0.31	161.277	105	3.03	1.94	19719.1	40.41	-30.38	13.3366	0.2409	12.5778	8.80477	1.51826	21	3.78072	20.4633	203.455	0.0598899	0.76587	0.126957	0.0472832	260	288	0.2134	0.25765	0.1095	0.58055	0.02915	0.0548	0.0172	0.10115
H_agrestis	35.6	28.802	613.598	2.23342	356.637	12.8959	-1.11351	-25.0839	48.914	49.475	0.251	0.862	46.9395	1.5652	0.2296	5.81707	0.146691	1.16	0.27	163.399	83.5	3.43	1.61	17889.2	42.18	-30.84	12.2974	0.3163	10.8441	8.528	3.9244	80	5.67515	15.3242	278.293	0.0400398	0.814753	0.112903	0.0323041	262	296	0.283671	0.402286	0.159547	0.845504	0.0415698	0.0863896	0.0272025	0.155162
H_agrestis	35.1	27.6874	494.924	1.49785	346.849	18.4847	-1.07408	-24.6639	35.304	38.168	0.305	0.929	55.9427	1.2817	0.1975	5.48962	0.154092	1.14	0.36	148.545	114.5	2.55	2.03	19408.8	38.32	-30.33	15.0275	0.2021	12.6175	7.94016	2.5403	36	3.7037	23.1683	184.881	0.0798926	0.702021	0.16151	0.0565771	260	313	0.1662	0.4064	0.13865	0.71125	0.02295	0.0894	0.0205	0.13285
H_agrestis	33.9	31.5639	688.902	2.07119	353.85	15.2395	-0.788611	-17.212	32.302	36.211	0.31	0.915	45.8176	1.0155	0.148	5.86149	0.145741	0.96	0.32	144.301	86.5	2.95	2.36	23352.6	40.44	-31.05	13.7085	0.268	11.0075	7.46213	0.574034	48	3.11891	17.1657	175.613	0.0427558	0.754014	0.139966	0.0632639	248	275	0.3173	0.31725	0.10415	0.7387	0.04155	0.07865	0.01655	0.13675
H_agrestis	31.8	34.3007	795.459	1.38453	335.208	24.7742	-1.116	-25.8808	46.683	38.956	0.387	0.94	43.1206	1.5365	0.2013	6.63289	0.131012	1.42	0.33	174.01	87.5	3.57	1.9	22281.8	41.82	-31.03	11.7143	0.319139	12.6419	7.54954	2.82555	83	4.038	17.2577	149.749	0.0491435	0.72548	0.159333	0.0660438	248	282	0.2527	0.25395	0.06745	0.5741	0.03805	0.06095	0.01215	0.11115
H_agrestis	31.6	30.1851	669.696	1.43308	344.039	21.0631	-1.44332	-32.022	31.438	31.533	0.397	0.942	45.0728	1.0246	0.1417	6.23077	0.138298	0.89	0.36	152.789	78	3	1.67	22323.2	40.92	-30.77	13.64	0.2591	11.5785	7.04797	1.55056	38	2.38095	17.3258	131.366	0.0294886	0.756131	0.146022	0.0683585	243	275	0.295578	0.485506	0.192765	0.973849	0.0443106	0.10137	0.0352544	0.182002
H_agrestis	29.7	31.2432	753.503	1.44336	341.318	21.6462	-1.74599	-42.1085	35.766	36.2	0.343	0.91	41.464	1.1342	0.1483	6.64801	0.130753	1.15	0.3	159.155	90	3.53	1.55	21345.7	42.63	-30.78	12.0765	0.4755	7.42376	5.92262	0.885287	86	2.57937	12.7341	131.564	0.0422502	0.762139	0.126035	0.0695753	248	275	0.26255	0.32885	0.1312	0.7226	0.0427	0.07275	0.02335	0.1388
H_agrestis	31.6	22.6839	489.484	1.99912	362.829	11.3469	-1.09924	-25.1502	32.303	33.188	0.369	0.951	46.3424	0.9636	0.1497	5.43687	0.155355	1.09	0.33	176.132	96	3.05	1.89	16048.6	42.06	-31.07	13.7902	0.2577	11.8355	7.10516	0.828741	47	4.61216	16.8906	182.76	0.0408207	0.739876	0.1514	0.0679031	246	275	0.27985	0.3244	0.13665	0.7409	0.04795	0.0769	0.03515	0.16
H_agrestis	38.6	15.9263	364.061	1.97476	370.898	8.06493	-1.13714	-25.8204	50.313	39.036	0.415	0.928	43.7461	1.7279	0.2201	6.85052	0.12738	1.68	0.33	159.155	77	3.91	0.4	9311.03	42.95	-30.71	10.9847	0.2807	13.9295	6.80449	1.11792	49	5.04673	13.4538	134.697	0.0204889	0.781381	0.143228	0.054903	248	282	0.40325	0.4996	0.1639	1.06675	0.0514	0.1099	0.0278	0.1891
H_agrestis	36.3	27.2698	734.94	1.81739	353.725	15.0049	-1.15111	-26.3459	59.022	43.349	0.395	0.958	37.1048	1.819	0.219	7.30594	0.120396	1	0.31	150.667	90	3.71	0.94	19809.7	40.63	-31.29	10.9515	0.2411	15.3878	6.2159	0.237971	27	4.25532	19.9647	172.966	0.0643264	0.769283	0.117769	0.0486222	248	282	0.34025	0.76775	0.31865	1.42665	0.043	0.0929	0.02645	0.16235
H_agrestis	41.6	35.0512	833.49	1.99489	345.994	17.5705	-1.09679	-25.1769	45.775	41.566	0.333	0.963	42.0535	1.5262	0.1925	6.92831	0.12613	1.14	0.35	144.301	97.5	4.69	-0.19	17771.6	40.66	-30.15	8.66951	0.2744	17.0918	7.20809	0.714396	20	3.5316	19.2857	157.037	0.0541095	0.744855	0.134363	0.0666721	255	296	0.25555	0.2785	0.0887	0.62275	0.0403	0.06115	0.0178	0.11925
H_angustifolius	33.5	30.3733	578.059	0.971557	340.929	31.2625	-1.15533	-21.988	8.983	41.616	0.065	0.859	52.5437	0.3978	0.0472	7.42797	0.118653	1.12	0.22	106.103	148.5	3.41	1.18	16951.9	41.86	-31.33	12.2757	0.4298	7.93392	7.04987	2.80766	85	5.52995	10.7345	138.46	0.208178	0.586545	0.1512	0.0540762	233	284	0.18615	0.37345	0.10885	0.66845	0.0261	0.05415	0.01825	0.0985
H_angustifolius	34	36.0249	550.773	1.02716	325.361	35.0724	-1.60647	-24.5608	8.898	45.556	0.054	0.491	65.408	0.466	0.0582	7.00687	0.124893	1.23	0.35	157.033	142	3.18	1.97	17319.9	41.29	-30.05	12.9843	0.3595	8.84562	9.67958	2.53014	72	8.96552	13.2479	166.521	0.284442	0.451971	0.216038	0.047549	241	284	0.3482	0.4295	0.1219	0.8996	0.046	0.0903	0.02145	0.15775
H_angustifolius	33.8	28.2205	668.065	0.842606	309.452	33.4919	-0.997313	-23.6095	16.003	51.424	0.076	0.514	42.2421	0.6746	0.0676	8.97929	0.100208	1.15	0.75	120.958	165.5	4.44	-0.86	15046.5	40.33	-30.33	9.08333	0.4039	10.9928	6.26538	2.52184	50	4.5045	14.3731	208.287	0.249708	0.558976	0.154201	0.0371147	239	279	0.28427	0.459427	0.181317	0.925014	0.0401283	0.0967098	0.0316082	0.168446
H_angustifolius	30.4	41.0202	537.658	1.53698	336.509	26.6889	-1.26686	-24.6598	6.606	49.17	0.034	0.226	76.2943	0.4341	0.0504	7.6131	0.116102	1.05	0.3	131.568	105	2.4	1.66	22402.4	40.81	-30.36	17.0042	0.3636	6.60066	8.1164	2.53195	58	3.93527	17.9331	160.742	0.257057	0.489043	0.215758	0.0381418	239	279	0.3367	0.4222	0.14215	0.90105	0.050325	0.0976	0.027025	0.17495
H_angustifolius	36.8	31.5995	539.326	0.654182	303.875	48.3038	-1.24251	-24.8182	7.834	38.638	0.066	0.72	58.5908	0.3624	0.0459	6.89542	0.126656	1.09	0.3	110.348	176.5	3.18	1.5	16959.9	41.67	-30.49	13.1038	0.3331	9.54668	8.74376	2.9952	55.5395	4.26687	19.5364	213.826	0.199587	0.560548	0.199307	0.0405586	243	288	0.39085	0.3477	0.1218	0.86035	0.05315	0.05885	0.0216	0.1336
H_angustifolius	35.1	24.6458	674.987	0.780222	332.208	31.5882	-1.13615	-24.172	15.83	44.263	0.102	0.665	36.513	0.5918	0.0578	9.23875	0.0976681	1.17	0.34	108.225	132.5	3.78	0.48	17856.8	39.39	-31.34	10.4206	0.3677	10.2801	7.93259	2.83723	41	3.9132	19.0123	145.541	0.116619	0.534421	0.241447	0.107513	246	296	0.28745	0.2188	0.11025	0.6165	0.0305	0.0592	0.02315	0.11285
H_angustifolius	32.9	28.6948	380.539	1.23347	345.302	23.2635	-1.57353	-20.8675	10.596	38.997	0.088	0.637	75.4058	0.5406	0.0799	5.76596	0.147799	1.11	0.47	148.545	231	1.94	0.81	19615.4	40.49	-30.91	20.8711	0.2645	7.33459	8.47604	2.01524	48	2.67176	15.2074	178.238	0.0891326	0.616056	0.233665	0.0611458	241	284	0.39015	0.67725	0.23485	1.30225	0.0511	0.15605	0.04105	0.2482
H_angustifolius	40.9	34.2485	603.777	1.08862	329.969	31.4606	-0.914309	-16.1186	19.498	54.222	0.083	0.461	56.7238	0.9144	0.1106	7.26763	0.120954	1.14	0.44	112.47	218.5	2.81	0.98	21486.7	39.8	-30.08	14.1637	0.2497	11.2535	7.36893	1.28232	87	3.38983	17.0124	187.658	0.268254	0.515524	0.172226	0.0439965	243	284	0.6963	0.671	0.21715	1.58445	0.1011	0.1481	0.0391	0.2883
H_angustifolius	39.1	34.5826	730.635	1.12094	331.087	30.8514	-1.44834	-30.5994	17.768	47.15	0.1	0.413	47.3323	0.7034	0.0841	7.36385	0.119562	1.14	0.3	120.958	135	4.26	0.37	17151	41.95	-30.06	9.84742	0.3883	10.9709	8.08332	1.24784	92	5.52995	13.7405	276.971	0.238964	0.555098	0.156827	0.0491113	243	299	0.278495	0.435718	0.1647	0.878913	0.0403904	0.0951467	0.0316379	0.167175
H_angustifolius	41.7	24.2212	383.06	0.622897	319.591	38.8848	-1.03528	-19.4935	13.253	47.994	0.072	0.396	63.231	0.6262	0.0838	6.47255	0.133823	1.09	0.35	99.7372	232.5	2.83	1.1	13535.7	39.91	-30.32	14.1025	0.2367	11.9561	7.02538	1.9903	31	3.59109	15.7434	217.802	0.15536	0.57782	0.205798	0.0610219	243	288	0.2658	0.42605	0.1537	0.84555	0.03825	0.09485	0.0271	0.1602
H_angustifolius	33.8	28.6136	464.497	1.09207	337.765	26.2013	-1.14563	-23.9432	11.266	40.537	0.086	0.614	61.6013	0.5263	0.0694	6.58357	0.131864	1.13	0.46	131.568	74.5	3.04	1.23	15279.5	41.67	-29.87	13.7072	0.2683	11.3306	7.72213	1.78412	126	3.83939	14.7126	271.836	0.108234	0.670214	0.178146	0.0434056	248	310	0.24665	0.44555	0.1952	0.8874	0.0514	0.1007	0.0409	0.193
H_angustifolius	33.7	36.5019	598.789	1.34723	335.692	27.094	-1.02986	-16.8941	14.403	47.737	0.079	0.555	60.9595	0.6321	0.0878	6.19932	0.138902	1.05	0.24	120.958	52	2.26	1.57	26495.1	40.66	-30.26	17.9912	0.2564	8.81435	7.38116	3.00583	90	1.69133	14.4796	175.067	0.176564	0.554338	0.22125	0.0478479	239	279	0.284908	0.433779	0.159513	0.8782	0.0418098	0.0936856	0.0289133	0.164409
H_angustifolius	32	25.3437	542.879	1.21157	350.542	20.918	-0.758687	-16.2516	13.238	46.078	0.078	0.405	46.6838	0.5462	0.0618	7.83819	0.113145	0.73	0.44	101.859	80	2.77	3.33	19598.5	39.65	-31.14	14.3141	0.2874	9.63814	7.51379	1.6697	56	2.33463	17.7143	210.323	0.250759	0.542741	0.15941	0.0470908	243	284	0.0797	0.37625	0.0963	0.55225	0.01235	0.08555	0.0179	0.1158
H_angustifolius	36.6	29.3801	525.269	1.24152	342.836	23.6647	-0.270049	-4.82804	12.64	37.653	0.112	0.889	55.9335	0.5248	0.0707	6.42291	0.134718	1.08	0.25	157.033	72.5	2.48	2.01	21180.2	41.2	-29.95	16.6129	0.1749	14.1795	7.17647	4.53044	104	2.97872	22.2222	187.392	0.254609	0.498366	0.204163	0.0428621	239	284	0.1535	0.2973	0.0983	0.5491	0.02465	0.07265	0.01915	0.11645
H_angustifolius	39	32.4697	611.452	0.899593	322.928	36.0938	-0.670536	-12.6272	10.056	28.065	0.16	0.911	53.1026	0.3904	0.0534	6.31086	0.136783	1.21	0.31	142.179	102	2.72	1.83	22479.9	40.57	-30.03	14.9154	0.305927	11.719	7.63609	3.4939	63	1.73913	16.5524	196.104	0.189218	0.575929	0.177717	0.0571356	239	279	0.1976	0.4391	0.1126	0.7493	0.03105	0.094	0.0232	0.14825
H_angustifolius	40.5	18.9161	340.793	0.736119	346.212	25.697	-1.06189	-20.0828	16.827	40.8	0.127	0.798	55.506	0.6005	0.0934	5.42934	0.155537	1.23	0.26	163.399	193.5	2.39	2.11	14259.1	40.53	-30.69	16.9582	0.2223	10.7512	7.74534	2.83499	59	3.68013	16.7464	169.363	0.314281	0.492872	0.153675	0.0391714	239	284	0.277311	0.459501	0.167414	0.904226	0.040715	0.0993518	0.0311375	0.171204
H_angustifolius	34.3	30.9795	534.494	0.908339	327.661	34.1057	-1.08417	-21.1948	12.267	44.646	0.077	0.388	57.9604	0.5584	0.0711	6.85373	0.127328	1.12	0.34	140.056	112	2.68	2.4	19943.8	40.86	-29.91	15.2463	0.3028	8.85073	7.5577	3.21163	69	3.86576	14.9007	210.986	0.220462	0.562804	0.181846	0.0348871	243	293	0.27615	0.3742	0.1343	0.78465	0.0446	0.0927	0.02785	0.16515
H_annuus	38.5	41.6045	1029.41	2.1226	340.575	19.6007	-0.775174	-19.18	63.119	48.155	0.342	0.841	40.4157	1.9808	0.2551	6.7648	0.128786	1.27	0.48	89.1268	40	4.63	2.8	22233.5	41.54	-29.43	8.97192	0.2937	15.7644	10.5445	0	101	5.45455	13.6015	99.24	0.228235	0.488714	0.132104	0.150947	178	194	0.3802	1.3038	1.2653	2.9493	0.0705	0.4205	0.13815	0.62915
H_annuus	36.8	36.3552	780.373	1.8749	341.695	19.3905	-0.70747	-15.186	88.265	57.979	0.33	0.801	46.587	3.0037	0.4112	6.30472	0.136898	1.49	0.43	106.103	48	4.43	1.94	17615.7	43.15	-29.05	9.74041	0.1773	24.9859	12.5647	0.362013	226	5.28302	14.3678	110.85	0.249526	0.473884	0.0992332	0.177357	176	194	0.50385	2.54855	1.00525	4.05765	0.0848	0.55475	0.21655	0.8561
H_annuus	35.4	36.7915	799.459	2.21805	348.158	16.5873	-0.652879	-14.1867	68.991	47.953	0.377	0.896	46.0205	2.1126	0.3175	5.65386	0.150289	1.32	0.45	133.69	58.5	4.13	0.96	19357.4	43.36	-29.56	10.4988	0.2338	17.6647	13.9671	0.806934	139	5.57692	11.6022	101.57	0.150635	0.522005	0.118637	0.208723	176	190	0.4339	2.463	1.0979	3.9948	0.07405	0.30785	0.1851	0.567
H_annuus	31.6	36.4256	797.278	2.11413	347.513	17.2296	-0.566027	-12.3891	68.684	50.601	0.337	0.818	45.6875	2.3109	0.3138	6.36424	0.135791	1.41	0.5	110.348	54.5	3.75	1.33	21260.7	42.33	-30.28	11.288	0.2369	15.8295	9.12042	0.867008	98	7.76699	12.5714	109.24	0.300165	0.439399	0.134291	0.126144	187	205	0.4861	1.43545	0.58815	2.5097	0.08965	0.32285	0.1016	0.5141
H_annuus	36.7	42.2258	1133.84	2.43238	344.438	17.3599	-0.966868	-21.755	120.216	61.139	0.404	0.844	37.2413	3.4934	0.4477	6.80299	0.128156	1.4	0.47	133.69	65	4.55	1.43	24919.7	41.42	-30	9.1033	0.1746	26.0596	10.2843	0.370084	161	4.52962	16.6337	108.22	0.327019	0.366661	0.136112	0.170209	180	208	0.27005	1.4698	1.3757	3.11555	0.05325	0.45695	0.15255	0.66275
H_annuus	34.3	38.9291	1282.94	1.7968	333.887	21.6658	-1.09057	-26.2333	85.059	50.615	0.417	0.855	30.3436	2.3544	0.2581	8.12205	0.109625	1.69	0.48	84.8827	74.5	6	1.23	21382.4	41.63	-29.69	6.93833	0.4409	13.6085	7.5482	0	102	2.24719	14.0562	125.76	0.28117	0.467557	0.114981	0.136291	190	213	0.4594	1.7477	0.67915	2.88625	0.0749	0.39645	0.1097	0.58105
H_annuus	33	32.8343	975.988	1.96484	346.782	16.7109	-1.04163	-23.9689	64.651	48.689	0.343	0.845	33.6422	1.8042	0.2175	7.29517	0.120552	1.1	0.48	123.08	44.5	4.64	2.26	21034.2	41.74	-29.32	8.99569	0.2279	20.3598	10.7162	0	102	3.50877	14.881	105.5	0.114218	0.475829	0.197251	0.212701	180	202	0.3892	2.21025	0.84055	3.44	0.0733	0.45095	0.14095	0.6652
H_annuus	32.9	39.781	768.201	1.88027	338.753	21.1571	-0.535533	-10.3415	129.073	67.378	0.357	0.773	51.7846	4.9385	0.6684	6.38854	0.135345	1.71	0.57	131.568	47	4.07	2.03	18874.7	40.74	-29.49	10.0098	0.4016	10.1345	8.79427	0.950498	139	5.03597	15.1093	209.51	0.259701	0.431388	0.155124	0.153787	197	220	1.32755	5.54645	2.1082	8.9822	0.2144	0.7725	0.3909	1.3778
H_annuus	41.9	45.9368	949.989	2.23331	336.334	20.5689	-0.957541	-21.5824	116.141	63.634	0.36	0.81	48.355	2.2969	0.5616	3.08992	0.244503	1.91	0.55	108.225	50.5	4.72	1.68	20126.9	40.93	-29.12	8.67161	0.3046	15.4957	6.28821	0	83	1.98807	17.8771	96.43	0.238722	0.407861	0.183242	0.170175	205	223	0.6797	2.70625	1.45845	4.8444	0.13035	0.6537	0.2869	1.07095
H_annuus	32.2	31.0736	615.969	1.21472	333.11	25.5809	-0.98067	-21.8328	114.041	63.489	0.356	0.827	50.4468	4.6304	0.5753	7.04867	0.124244	1.77	0.48	110.348	59.5	3.69	1.57	16692.9	42.02	-29.89	11.3875	0.2831	13.0343	9.73656	0	47	1.18644	19.295	95.31	0.168713	0.55566	0.174273	0.101353	197	223	0.9096	4.2808	1.66635	6.85675	0.1592	0.9366	0.308	1.4038
H_annuus	37	39.8343	920.653	2.39433	345.101	16.6369	-1.00835	-22.4787	97.533	56.415	0.385	0.858	43.2674	3.7399	0.422	7.86232	0.112837	1.88	0.54	131.568	44.5	5.18	1.29	17773.2	40.74	-27.64	7.86486	0.3008	17.2207	10.6591	0	112	1.16861	17.4312	104.04	0.212418	0.440696	0.185313	0.161572	205	229	0.60385	2.31015	0.75055	3.66455	0.1287	0.55705	0.14645	0.8322
H_annuus	30.9	39.3018	821.633	1.84204	339.003	21.3361	-0.501015	-10.4741	96.919	61.636	0.321	0.77	47.8338	3.7229	0.4636	7.03041	0.124527	1.91	0.5	133.69	43	3.02	0.27	27206.4	39.38	-29.47	13.0397	0.4291	7.03799	12.1895	0.363838	117	1.58416	13.7931	74.54	0.191575	0.430239	0.209552	0.168634	183	211	1.13634	3.68405	1.641	6.4614	0.1725	0.8412	0.29325	1.30695
H_annuus	34.3	47.2529	1000.61	1.48411	316.622	31.8391	-0.684586	-14.4966	103.994	64.658	0.313	0.789	47.2239	3.9966	0.4911	7.13806	0.122879	1.92	0.54	135.812	65	3.85	1.51	25990	39.62	-29.38	10.2909	0.3339	11.5304	10.9224	0	78	1.13422	18.0952	71.3	0.160589	0.46676	0.192146	0.180505	180	202	1.1944	3.98705	1.984	7.16545	0.19025	0.8409	0.31155	1.3427
H_annuus	36.1	45.4616	1046.77	2.17366	337.111	20.9148	-0.535903	-12.3394	87.773	56.76	0.342	0.817	43.4302	3.4491	0.3812	8.04801	0.110522	1.6	0.55	129.446	84.5	4.48	1.77	23365.5	38.54	-29.82	8.60268	0.4894	9.15407	13.2471	0.344718	98	2.55319	16.1959	139.76	0.215655	0.438537	0.126503	0.219305	176	190	1.06145	2.9568	1.7364	5.75465	0.19295	0.6481	0.3129	1.15395
H_annuus	34.1	33.4762	855.823	1.76971	343.613	18.9162	-1.01152	-24.3986	42.029	32.626	0.496	0.865	39.1158	1.4664	0.1644	7.91971	0.112111	1.12	0.57	106.103	34	5.78	0.97	14806.6	40.35	-29.98	6.98097	0.355	16.2817	9.46364	0.372223	146	3.90947	18.7625	124.191	0.150874	0.499186	0.212362	0.137579	176	190	0.4028	3.031	0.92315	4.35695	0.0555	0.57715	0.18225	0.8149
H_annuus	37	38.9956	859.676	1.50198	330.911	25.9628	-1.015	-22.491	105.708	65.613	0.309	0.689	45.3608	4.72	0.4795	8.84359	0.101589	1.44	0.56	82.7606	76	4.61	-0.45	18648.1	37.18	-29.75	8.06508	0.2363	19.5091	9.37868	0.451119	32	1.88324	27.2374	85.91	0.155395	0.485042	0.167268	0.192294	178	190	0.78335	2.44935	1.27395	4.50665	0.13905	0.55065	0.18385	0.87355
H_annuus	31.9	44.8849	1102.15	2.46679	339.979	18.1957	-0.993323	-22.11	95.961	52.109	0.444	0.84	40.7249	3.3299	0.3908	7.52073	0.117361	1.53	0.57	154.911	55	4.92	1.52	22401.4	40.85	-28.66	8.30285	0.2908	16.9188	14.682	0.416187	125	3.50263	15.9763	88.91	0.13778	0.493758	0.172984	0.195479	180	208	0.76185	3.03945	1.67335	5.47465	0.1311	0.658	0.25945	1.04855
H_annuus	37.5	37.861	885.013	1.67057	335.527	22.6635	-0.970108	-21.7677	76.227	53.342	0.337	0.831	42.7801	2.4423	0.3261	6.48942	0.133522	0.98	0.46	103.981	65.5	5.04	1.97	17559.8	42	-29.18	8.33333	0.3829	13.1627	12.4088	0	110	2.38095	15.251	82.66	0.193564	0.488749	0.161626	0.156061	176	205	0.98085	3.4914	1.90225	6.3745	0.1728	0.78005	0.3314	1.28425
H_atrorubens	42.5	34.1092	743.225	1.00126	318.674	34.0664	-1.91436	-41.713	56.74	35.578	0.563	0.94	45.8935	2.55803	0.2604	8.82346	0.101797	1.29	0.46	146.423	279	5.9	0.05	12597	41.13	-26.24	6.97119	0.4018	14.6839	6.86687	0	20	4.38799	19	172.074	0.41145	0.360187	0.175718	0.0526447	217	260	0.2115	0.3779	0.12445	0.71385	0.0388	0.0824	0.02655	0.14775
H_atrorubens	37.8	34.528	836.062	1.01815	318.994	33.9125	-1.92147	-46.5265	28.96	25.829	0.545	0.923	41.2983	1.3918	0.1196	10.6371	0.0859319	1.51	0.67	140.056	181.5	5.06	-3.51	16523	38.09	-28.07	7.52767	0.5809	8.71062	8.26402	0	13	2.38612	26.0606	138.411	0.195388	0.459156	0.241864	0.103593	217	260	0.348445	0.757145	0.403904	1.50949	0.0459841	0.143759	0.0567921	0.24728
H_atrorubens	38.8	27.8682	716.657	0.968626	330.217	28.7708	-1.74161	-44.7871	50.789	37.554	0.453	0.917	38.8864	2.0992	0.1975	9.62886	0.0940835	1.55	0.47	116.714	169	5.85	-1.26	12250.6	41.26	-28.45	7.05299	0.412	14.199	8.49287	0.54528	25	2.43902	20.5029	130.123	0.300331	0.435232	0.202327	0.0621097	217	260	0.275125	0.28055	0.161975	0.71765	0.034	0.0615	0.0235667	0.119067
H_atrorubens	37.6	25.558	549.16	0.732849	320.4	34.8749	-1.54633	-36.1816	26.88	28.746	0.409	0.913	46.5402	1.2319	0.1251	8.84732	0.10155	1.93	0.49	146.423	119	4.65	0.23	11809.9	39.76	-28.99	8.55054	0.5401	8.60952	7.41009	0.643367	23	5.07463	18.7166	153.461	0.199725	0.470608	0.234717	0.0949498	217	264	0.3071	0.38755	0.2144	0.90905	0.0363	0.07055	0.0344	0.14125
H_atrorubens	44.2	39.5518	724.671	1.01015	308.269	39.1543	-1.28177	-28.7933	37.377	35.11	0.381	0.833	54.579	1.77	0.204	7.67647	0.115254	1.99	0.53	163.399	199.5	4.91	-1.17	14759.1	39.33	-28.43	8.01018	0.4926	9.96752	7.21329	0.620814	117	3.84615	18.3556	79.1624	0.179885	0.439495	0.314796	0.0658242	217	262	0.288887	0.577122	0.257592	1.1236	0.0437556	0.124568	0.0469143	0.218022
H_atrorubens	23.1	13.7179	304.808	0.425218	327.801	32.2608	-1.33834	-33.3172	13.243	19.134	0.455	0.92	45.0049	0.6151	0.0596	9.32047	0.0968948	1.48	0.38	150.667	243	4.33	-3.48	7039.44	41.51	-26.86	9.58661	0.7399	5.85214	9.21865	0.948361	13	6.30252	18.1818	48.2827	0.314398	0.40838	0.199243	0.0779786	229	264	0.23105	0.5671	0.2477	1.04585	0.023	0.0901	0.0373	0.1504
H_atrorubens	30.1	27.2485	624.442	0.866572	326.494	31.444	-1.54201	-35.3375	27.729	31.26	0.393	0.862	43.6366	1.125	0.121	8.29752	0.107556	1.41	0.32	129.446	243.5	4.6	-3.71	13574.8	42.12	-27.77	9.15652	0.433	10.6236	8.718	0	18	3.50195	18.1275	106.776	0.232261	0.42816	0.266234	0.0733449	220	262	0.1237	0.17275	0.12825	0.4247	0.01815	0.03915	0.02495	0.08225
H_atrorubens	36.5	32.5716	718.142	0.819793	311.292	39.7315	-2.31522	-51.0463	57.722	40.841	0.435	0.877	45.3553	2.7281	0.2618	9.42055	0.0959642	1.44	0.4	157.033	149.5	5.35	-0.26	13423.2	40.29	-27.61	7.53084	0.3272	16.3509	4.94623	0.968041	10	3.81356	20.1597	136.575	0.146657	0.496069	0.305339	0.0519355	223	260	0.11885	0.1614	0.01055	0.2908	0.0229	0.04555	0.0262077	0.127124
H_atrorubens	44	36.1915	751.164	1.08701	318.89	33.2945	-1.84009	-38.1915	60.377	51.84	0.282	0.807	48.1806	2.6232	0.2909	8.01753	0.110895	1.28	0.51	131.568	248	5.47	-0.89	13732.4	42.12	-26.82	7.70018	0.2905	18.8296	6.18413	0.651015	16	3.11355	16.763	109.374	0.221879	0.462209	0.260319	0.0555934	213	257	0.3207	0.471	0.20695	0.99865	0.04655	0.09675	0.04305	0.18635
H_atrorubens	45.3	36.6486	653.285	1.30111	329.466	28.1673	-1.19309	-27.2395	102.444	53.687	0.447	0.911	56.0989	4.8938	0.5747	7.5154	0.117434	2.48	0.59	135.812	108.5	4.82	-0.03	13553.6	42.43	-26.74	8.8029	0.2551	18.8946	8.52093	1.61048	11	3.35097	20.4981	161.632	0.204645	0.501112	0.233555	0.0606878	213	252	0.13425	0.37365	0.2949	0.8028	0.02155	0.07285	0.0569	0.1513
H_atrorubens	30.9	19.6446	528.672	0.642996	328.582	30.5517	-1.20647	-29.0044	14.344	17.836	0.567	0.898	37.1584	0.508	0.0533	8.53096	0.104921	1.22	0.36	137.934	176.5	5.07	-1.8	10427.5	42.44	-28.58	8.37081	0.399455	12.1823	9.13525	1.85711	9	6.88259	17.6261	64.0752	0.254076	0.440732	0.213499	0.0916923	213	255	0.290657	0.543375	0.218452	1.05248	0.0435034	0.119344	0.0425547	0.206241
H_atrorubens	36.4	27.9919	652.917	1.13304	336.671	24.7052	-1.24678	-29.653	42.102	37.316	0.38	0.881	42.8721	1.7394	0.1805	8.63657	0.103771	1.52	0.46	163.399	211.5	4.88	-1.94	13379.5	42.03	-27.73	8.6127	0.4578	10.6597	7.12927	0.905599	9	3.90947	17.5472	136.07	0.189021	0.543251	0.214743	0.052986	217	260	0.294796	0.553157	0.253607	1.10156	0.0443912	0.122342	0.0478865	0.216293
H_atrorubens	37	25.6087	481.632	1.12446	339.927	22.7743	-1.19448	-27.6866	54.184	41.472	0.396	0.883	53.1707	2.4219	0.2881	7.40646	0.118956	2.6	0.47	123.08	167	4.29	-2.53	11226.8	43.87	-27.47	10.2261	0.3337	12.8559	7.52792	0.958451	12	2.98246	16.8856	195.354	0.0978512	0.694688	0.13993	0.0675303	220	293	0.1656	0.27295	0.17145	0.61	0.03315	0.0636	0.0365	0.13325
H_atrorubens	44.7	29.4893	512.976	0.780002	315.252	37.8067	-1.43958	-25.0419	98.527	63.455	0.322	0.773	57.4868	4.5586	0.5664	7.04838	0.124249	1.45	0.54	118.836	262.5	4.35	-0.3	11792.6	40.3	-27.35	9.26437	0.3702	11.7504	6.78057	0	11	1.68421	22.5869	108.435	0.206778	0.527074	0.221302	0.0448463	226	260	0.320963	0.594751	0.267785	1.1835	0.0484661	0.126702	0.0492045	0.225693
H_atrorubens	47	33.3496	507.513	1.02042	320.598	32.6823	-0.858062	-13.058	134.816	75.692	0.296	0.795	65.7118	6.4926	0.8859	6.32882	0.136448	1.68	0.41	137.934	209	4.56	-0.1	11129.7	41.95	-27.32	9.19956	0.2336	19.5205	3.14201	0	15	2.1097	18.4676	216.281	0.188505	0.541632	0.231979	0.0378841	223	264	0.2851	0.42245	0.18835	0.8959	0.0409	0.09695	0.03445	0.1723
H_atrorubens	40.1	26.9211	583.303	0.829079	322.387	32.4711	-1.66867	-36.1552	77.005	51.786	0.361	0.872	46.1528	3.2004	0.3554	8.00506	0.111049	1.61	0.32	159.155	214.5	4.72	-1.42	12358.1	42.4	-28.28	8.98305	0.3201	14.7454	6.94174	0	15	2.95359	18.5047	173.033	0.222682	0.517363	0.213582	0.0463727	229	267	0.33885	0.542	0.1884	1.06925	0.04925	0.1213	0.0321	0.20265
H_atrorubens	39.9	27.732	583.052	0.906058	325.763	30.6073	-1.12419	-24.9203	95.22	61.661	0.315	0.813	47.5635	4.1613	0.4529	8.18812	0.108836	1.74	0.37	129.446	223	4.86	-0.14	11997	42.56	-27.4	8.7572	0.3389	14.3405	6.25387	0.606543	10	1.37255	17.8988	156.678	0.14367	0.554577	0.247705	0.0540472	213	264	0.3392	0.5645	0.324275	1.22798	0.05195	0.119425	0.0612	0.232575
H_carnosus	35.1	44.3534	745.502	1.65416	333.762	26.8132	-1.68804	-28.3729	12.27	53.786	0.053	0.171	59.4947	1.08	0.073	13.7945	0.0675926	1.04	0.63	140.056	191	3.44	-4.7	21671.6	36.69	-32.02	10.6657	0.3025	11.3719	6.59497	1.3684	0	2.05128	11.7073	70.3302	0.218683	0.453006	0.265691	0.0626203	211	252	0.286633	0.3599	0.2625	0.909033	0.0346667	0.0721	0.0364	0.143167
H_carnosus	38.7	17.1615	316.848	0.543838	330.705	31.5563	-0.426883	-7.88143	15.601	49.993	0.078	0.615	54.1632	1.1668	0.0845	12.8083	0.0724203	0.75	0.56	148.545	134	3.44	-1.7	9210.69	34.89	-30.61	10.1424	0.2995	11.4858	7.04971	0.999216	0	2.99145	13.9373	96.4313	0.231253	0.251081	0.437758	0.0799077	202	243	0.19495	0.8955	0.35675	1.4472	0.0207333	0.1514	0.0390667	0.2112
H_carnosus	28.7	28.4624	438.184	0.889204	329.247	32.0089	-1.06311	-22.1732	14.687	50.134	0.073	0.529	64.9554	1.4918	0.0954	14.6373	0.0639496	1.4	0.86	163.399	153	3.65	-0.6	12005	33.96	-30.67	9.30411	0.1711	21.3326	6.83689	1.44177	0	2.78387	15.3558	85.2911	0.209166	0.337382	0.411616	0.0418355	211	250	0.27655	0.6334	0.2993	1.20925	0.03875	0.11875	0.03515	0.19265
H_carnosus	37.1	34.5974	658.591	0.997652	323.369	34.6789	-0.971884	-21.6524	13.287	51.356	0.063	0.598	52.5326	1.1519	0.0698	15.5029	0.0605955	0.96	0.71	154.911	172	3.88	-0.63	16974	35.47	-31.82	9.14175	0.3244	11.9605	6.65983	1.11406	0	3.04084	17.5818	92.1038	0.278504	0.35633	0.315918	0.0492486	205	243	0.3031	0.93015	0.81665	2.0499	0.03215	0.1448	0.0837	0.26065
H_carnosus	33.9	29.4961	434.282	0.633105	303.291	46.5895	-0.975117	-21.4121	12.721	56.451	0.05	0.264	67.9192	1.1277	0.0864	12.0521	0.0766161	1.04	0.52	169.765	184	2.36	0.41	18401.8	37.03	-31	15.6907	0.182	12.967	7.4361	1.3775	0	2.9225	15.0463	81.2604	0.142136	0.530517	0.275438	0.0519097	202	243	0.39315	1.1387	0.71525	2.2471	0.05115	0.20985	0.0999	0.3609
H_carnosus	26.8	15.5319	389.07	0.294362	297.488	52.7647	-0.930382	-23.3058	17.134	52.514	0.078	0.714	39.9206	1.0243	0.0684	13.9751	0.0667773	1.1	0.63	137.934	244.5	2.36	-3.09	16486	35.93	-31.93	15.2246	0.3316	7.11701	8.7247	0.776662	0	1.75	17.8988	90.24	0.410018	0.207666	0.347547	0.0347695	211	250	0.2687	1.09555	0.6398	2.00405	0.0283	0.16755	0.07115	0.267
H_carnosus	32.7	27.9435	604.431	0.963401	333.455	29.005	-0.607338	-13.137	16.331	41.978	0.116	0.758	46.2311	1.3422	0.0755	16.7775	0.0562509	1.51	0.83	129.446	133	2.27	-4.39	26626.9	32.24	-31.17	14.2026	0.2297	9.88246	3.3668	1.14724	0	2.90179	21.6606	54.5044	0.342174	0.276405	0.342009	0.0394115	208	250	0.4181	0.8752	0.3577	1.651	0.0429	0.1484	0.0417	0.233
H_carnosus	29.4	30.7072	908.556	1.00273	327.247	30.6237	-1.14236	-33.7999	24.114	37.774	0.212	0.846	33.7978	1.4975	0.0815	17.3742	0.054424	0.99	0.59	133.69	211.5	3.05	-3.64	29788.7	32.76	-31.71	10.741	0.4708	6.47833	7.75755	0.420911	0	3.27103	13.5246	71.953	0.37052	0.293703	0.316673	0.0191041	217	255	0.3269	0.7957	0.4213	1.5439	0.04655	0.15805	0.0622	0.2668
H_carnosus	42.7	28.0755	417.583	0.813908	323.959	34.4947	-0.990502	-22.8415	15.766	37.947	0.138	0.822	67.2333	1.0943	0.106	9.32358	0.0968656	1.27	0.74	178.254	277	1.68	-1.5	24856.1	34.18	-30.15	20.3452	0.2289	7.33945	6.71531	1.87841	0	3.2907	12.9139	97.5116	0.37093	0.38016	0.232438	0.0164719	202	241	0.51905	1.63835	0.9281	3.0855	0.0703	0.2955	0.1234	0.4892
H_carnosus	33.4	30.8449	722.205	0.953005	325.425	32.3659	-0.978887	-23.5179	14.306	32.331	0.172	0.851	42.7094	0.862	0.0611	13.108	0.0708817	1	0.53	140.056	197.5	4.11	-1	17571.9	36.57	-30.52	8.89781	0.2746	14.9672	8.95833	0.998762	0	3.33592	17.9337	67.3376	0.441061	0.212081	0.332149	0.0147095	211	243	0.2756	1.26295	0.7326	2.27115	0.0324	0.09375	0.0877	0.21385
H_carnosus	34.5	14.2526	271.251	0.173456	247.265	82.1684	-0.996865	-23.0857	17.414	41.209	0.129	0.542	52.5439	1.3246	0.0915	13.4765	0.0690775	1.31	0.74	176.132	227.5	2.68	-1.88	10121.3	35.14	-29.81	13.1119	0.1836	14.5969	8.42009	0.648222	0	3.26712	22.8175	81.2181	0.304366	0.294173	0.380751	0.0207097	208	243	0.3471	2.0554	1.1569	3.5594	0.03565	0.32535	0.13195	0.49295
H_carnosus	30.9	25.7082	486.583	0.718739	320.07	35.7685	-0.815697	-15.4388	26.763	67.747	0.073	0.411	52.8341	1.7557	0.1414	11.4165	0.0805377	1.21	0.59	129.446	312	2.33	-0.88	20883.4	35.69	-31.12	15.3176	0.2275	10.2418	5.65073	0	0	2.94118	20.7921	122.643	0.19251	0.45715	0.292734	0.0576063	200	239	0.256	0.8249	0.65495	1.73585	0.03265	0.1547	0.0857	0.27305
H_carnosus	34.2	31.7679	707.615	0.897354	318.471	35.4017	-0.562574	-12.5311	28.801	62.467	0.093	0.659	44.8943	1.8917	0.1293	13.6303	0.0683512	1.52	0.54	131.568	251.5	3.64	-0.09	19440	36.04	-31.2	9.9011	0.1808	20.1327	4.93408	0	0	2.12389	15.7303	115.549	0.390657	0.307599	0.257584	0.0441605	205	241	0.204433	0.885367	0.858367	1.94817	0.0305333	0.173667	0.109433	0.313633
H_carnosus	26.2	24.3449	811.891	1.23074	348.566	19.7807	-1.12571	-37.5419	12.406	35.14	0.126	0.531	29.9855	0.6842	0.0372	17.3925	0.0543701	1.12	0.48	116.714	180	4.39	-1.52	18494.1	34.67	-32.43	7.89749	0.314696	12.3754	4.37983	0	0	6.91824	17.3378	93.3087	0.266642	0.406914	0.253181	0.0732633	220	246	0.1696	0.4352	0.5867	1.1915	0.0332	0.0543	0.0541	0.1416
H_carnosus	31.8	17.5875	273.667	0.490271	324.915	35.873	-0.385986	-6.00606	18.579	60.753	0.063	0.747	64.2661	1.2033	0.1194	9.07789	0.0992271	0.97	0.68	133.69	137	2.02	-1.27	13547.9	36.04	-31.15	17.8416	0.1762	11.4642	6.87049	3.1011	0	3.80117	16.185	108.615	0.203472	0.505456	0.234502	0.0565697	200	241	0.269573	0.667897	0.365967	1.30344	0.0367814	0.126612	0.0517931	0.215187
H_carnosus	32.9	30.4221	596.479	0.983007	329.543	30.948	-0.932677	-21.1293	15.058	48.539	0.08	0.48	51.0028	0.8788	0.0768	10.4427	0.0873919	0.99	0.56	131.568	247.5	2.53	-1.35	23576.2	36.46	-32.1	14.4111	0.1581	16.0025	14.8703	1.6239	0	3.1744	16.9323	123.403	0.342051	0.264229	0.368269	0.0254508	202	239	0.25565	1.2554	1.17625	2.6873	0.03655	0.237	0.1579	0.43145
H_carnosus	31.6	20.9054	473.384	0.788186	336.425	26.5234	-0.954139	-21.8142	23.097	48.541	0.123	0.809	44.1616	1.3549	0.102	12.2833	0.0752823	1.41	0.68	131.568	270	2.1	-0.16	22542.1	34.31	-32.08	16.3381	0.1638	12.8205	6.39861	0.778025	0	2.97164	24.4576	157.323	0.350617	0.294385	0.30232	0.0526777	200	239	0.4283	0.73205	0.4026	1.56295	0.04335	0.13835	0.053	0.2347
H_debili_ssp_tardiflorus	37.9	37.4384	1014.51	1.44256	331.299	25.9527	-0.390407	-10.5793	47.774	45.555	0.289	0.643	36.9029	1.3781	0.1763	6.81679	0.12793	0.98	0.35	127.324	79	4.16	0.89	24387.3	40.85	-29.65	9.81971	0.3382	12.3004	7.56947	0.4658	96	4.14847	15.7495	225.12	0.237118	0.631174	0.106343	0.0253643	233	252	0.2753	0.8318	0.33275	1.43985	0.03735	0.171	0.04035	0.2487
H_debili_ssp_tardiflorus	35.5	43.2484	1214.61	1.64115	327.934	26.3526	-0.67851	-19.0556	53.894	44.067	0.349	0.801	35.6069	1.5945	0.1919	7.30902	0.120351	1.19	0.45	99.7372	21	6.09	-0.14	19944.3	41.82	-28.53	6.867	0.2514	24.2243	7.56517	0	24	2.86738	14.9284	165.5	0.18568	0.603505	0.160423	0.0503927	220	239	0.16695	0.5477	0.17255	0.8872	0.02975	0.1253	0.0315	0.18655
H_debili_ssp_tardiflorus	39.2	39.8536	1231.69	2.00009	341.207	19.9259	-0.966102	-29.8576	45.987	44.268	0.295	0.835	32.357	1.2166	0.1488	7.17608	0.122308	1.01	0.4	110.348	35.5	6.23	0.58	19770.2	41.65	-28.86	6.68539	0.3629	17.1673	7.16271	0	32	2.8	17.8794	173.91	0.201771	0.596745	0.15393	0.0475533	213	233	0.2912	0.7962	0.44325	1.53065	0.04415	0.16655	0.06455	0.27525
H_debili_ssp_tardiflorus	41.1	43.0974	1207.42	1.94003	334.915	22.2148	-1.02116	-26.6862	55.556	46.985	0.316	0.746	35.6937	1.7342	0.1983	7.74534	0.114347	1.14	0.39	95.493	38.5	6.26	0.78	19287.9	41.45	-28.58	6.62141	0.3024	20.7011	9.09826	0	41	4.28016	18.3432	231.04	0.156769	0.690573	0.129977	0.0226801	217	246	0.2674	0.80795	0.4153	1.49065	0.04335	0.1765	0.06715	0.287
H_debili_ssp_tardiflorus	35.2	42.7272	1490.93	1.76106	333.213	24.2621	-1.01873	-25.1433	56.04	44.481	0.356	0.8	28.6581	1.4228	0.1606	7.85928	0.112876	0.82	0.34	87.0048	38.5	6.15	0.64	24242.7	41.67	-29.6	6.77561	0.3111	19.7686	7.06468	0	31	2.64151	17.226	175.66	0.449106	0.300808	0.235284	0.0148013	252	275	0.2433	0.6674	0.3071	1.2178	0.0613	0.14425	0.0457	0.25125
H_debili_ssp_tardiflorus	33.5	28.5234	725.26	0.61853	300.197	46.1148	-1.05182	-27.2365	38.242	39.071	0.315	0.701	39.3285	1.1922	0.1504	6.92686	0.126153	0.64	0.42	82.7606	13	5.48	-0.34	13234.7	39.94	-28.4	7.28832	0.4337	12.6355	6.21167	1.04294	64	3.37838	17.4636	157.26	0.180084	0.625397	0.183136	0.0113824	260	282	0.2229	0.626	0.2824	1.1313	0.03445	0.0959	0.04225	0.1726
H_debili_ssp_tardiflorus	38.6	44.8036	1166.82	1.31365	316.434	34.1061	-0.552573	-14.3907	37.554	33.266	0.426	0.891	38.398	1.1186	0.1442	6.75728	0.128911	1.19	0.54	80.6386	47.5	5.8	-0.05	20117.6	40.88	-29.01	7.04828	0.3402	17.0488	6.51939	0.477238	78	3.78378	17.9177	186.2	0.167025	0.649141	0.116971	0.0668636	187	205	0.1376	0.60925	0.32645	1.0733	0.02195	0.1398	0.05435	0.2161
H_debili_ssp_tardiflorus	38.7	35.2926	919.058	1.35192	332.089	26.1055	-0.483333	-12.5865	31.041	37.696	0.275	0.731	38.4008	0.9261	0.1192	6.7693	0.128712	0.69	0.44	82.7606	40	4.55	-0.1	20199.1	40.75	-30.3	8.95604	0.299	15.2174	7.87207	0.696171	61	1.18203	17.6282	160.11	0.138342	0.647992	0.137093	0.0765724	178	192	0.1646	0.5842	0.2119	0.9607	0.0228	0.1227	0.03445	0.17995
H_debili_ssp_tardiflorus	34.8	31.6227	686.787	0.883445	318.012	35.7948	-0.854754	-22.6472	41.764	44.613	0.264	0.702	46.0444	1.5491	0.1923	7.05564	0.124137	1.04	0.5	106.103	28.5	4	0.25	17169.7	39.55	-29.58	9.8875	0.2278	17.5593	7.22992	0	28	3.76435	18.6792	177.21	0.15191	0.63642	0.145646	0.0660234	178	190	0.14605	0.48495	0.423	1.054	0.02515	0.12135	0.0535	0.2
H_debili_ssp_tardiflorus	26.1	28.991	787.761	0.990979	328.002	29.2549	-0.917408	-24.9896	15.271	25.54	0.294	0.749	36.8018	0.498	0.0562	7.86121	0.112851	1.15	0.51	91.2489	39.5	5.94	1.42	13262	41.58	-28.63	7	0.4259	13.9469	7.67598	0.941608	35	3.89063	17.4274	91.92	0.174608	0.549826	0.203982	0.071584	190	205	0.06985	0.29885	0.1906	0.5593	0.00895	0.05985	0.0574	0.1262
H_debili_ssp_tardiflorus	41.8	39.4178	1241.35	1.80841	291.632	21.7969	-0.604741	-19.0446	55.804	41.598	0.405	0.797	31.754	1.599	0.1772	8.0237	0.110819	0.98	0.36	78.5165	43.5	6.55	0.91	18951.9	41.54	-29.3	6.34198	0.5024	13.0374	7.08443	0	133	3.85439	14.4928	126.63	0.188265	0.55524	0.162442	0.0940535	208	229	0.16665	0.6945	0.28915	1.1503	0.02275	0.1323	0.0426	0.19765
H_debili_ssp_tardiflorus	41.9	39.4778	926.971	1.98023	340.743	19.9359	-0.659678	-15.4898	54.546	45.015	0.338	0.777	42.5879	1.7746	0.2323	6.63926	0.130903	0.92	0.5	87.0048	43.5	4.3	1.68	21557.5	42.01	-28.63	9.76977	0.3876	11.0939	7.37956	0.479469	127	6.47059	12.724	161.87	0.171372	0.665411	0.112498	0.0507197	208	223	0.2079	0.91465	0.209	1.33155	0.0232	0.16295	0.02915	0.2153
H_debili_ssp_tardiflorus	41.6	38.3894	987.454	1.24413	321.731	30.8565	-0.607564	-15.6278	56.357	46.847	0.323	0.776	38.8772	1.9067	0.2191	7.70242	0.114911	1.06	0.5	101.859	29	5.41	1.06	18252.4	41.42	-28.9	7.65619	0.2753	19.6513	6.09512	0	39	5.95903	18.2663	182.37	0.178922	0.629435	0.132588	0.0590558	187	208	0.19345	0.6534	0.31975	1.1666	0.0316	0.1734	0.0624	0.2674
H_debili_ssp_tardiflorus	45.8	42.7329	1056.27	1.06271	305.8	40.2114	-0.947863	-23.4292	41.18	38.203	0.355	0.757	40.4565	1.5589	0.1666	8.35714	0.10687	1.08	0.55	108.225	35.5	6.63	0.34	15931.6	41.3	-27.97	6.22926	0.4223	15.6997	7.88899	0	40	3.42298	14.1026	186.3	0.324852	0.512668	0.112936	0.0495437	217	229	0.12515	0.38605	0.1144	0.6256	0.0206	0.0979	0.0226	0.1411
H_debili_ssp_tardiflorus	36.3	33.2237	802.694	1.5944	341.504	20.8377	-0.941375	-24.4097	58.492	50.249	0.291	0.788	41.3903	1.7569	0.2421	6.25692	0.1378	0.89	0.48	114.592	27.5	4.33	0.83	18538	42.06	-29.59	9.71363	0.2762	15.677	8.40347	0.673984	78	3.20755	14.0316	139.22	0.133171	0.620672	0.185175	0.0609826	187	205	0.27905	1.05305	0.55835	1.89045	0.0421	0.2451	0.08695	0.37415
H_debili_ssp_tardiflorus	49.5	42.7335	888.731	1.3165	318.489	32.4599	-0.866318	-23.2319	59.854	46.746	0.344	0.748	48.0837	2.0819	0.2878	6.23384	0.138239	1.19	0.51	112.47	34	4.56	-0.45	19489.7	41.01	-28.65	8.99342	0.2741	16.6363	6.71473	0	34	4.58891	13.0996	177.75	0.170858	0.686357	0.127089	0.0156962	217	241	0.18455	0.6341	0.2867	1.10535	0.0286	0.1364	0.05095	0.21595
H_debili_ssp_tardiflorus	30.1	22.9659	536.194	0.660178	290.48	34.7874	-0.862224	-23.8665	46.298	40.875	0.348	0.759	42.8312	1.5006	0.1983	6.56732	0.132147	1.15	0.41	82.7606	38.5	5.18	0.7	10351.2	41.14	-27.26	7.94208	0.3814	13.5815	4.38341	0.434133	81	3.13152	15.7692	162.56	0.166031	0.65299	0.137672	0.0433071	208	226	0.22385	0.7672	0.28315	1.2742	0.03265	0.17885	0.04855	0.26005
H_floridanus	28.8	21.842	514.19	0.845003	340.756	25.8484	-0.797423	-18.7724	16.526	38.966	0.137	0.775	42.4785	0.5238	0.0702	6.46154	0.134021	0.82	0.25	118.836	206	3.17	1.98	16220.5	42.28	-30.79	13.3375	0.2957	10.7203	8.82848	3.2308	65	3.81252	14.0127	322.346	0.153597	0.662134	0.138719	0.0455501	250	327	0.271386	0.436511	0.154771	0.862668	0.0404678	0.094697	0.0299497	0.165115
H_floridanus	36.7	28.3687	831.732	1.18533	338.998	23.9333	-0.875151	-25.6582	25.214	31.523	0.319	0.966	34.108	0.7661	0.086	7.90814	0.112257	0.68	0.34	133.69	66.5	4.45	-1.25	18690.6	40.82	-30.72	9.17303	0.3335	13.3433	5.88845	1.23365	58	5.49828	14.6259	221.143	0.282671	0.494574	0.180778	0.0419765	246	302	0.270603	0.523027	0.199187	0.992818	0.041843	0.111705	0.0374757	0.191023
H_floridanus	33.7	24.0228	646.776	1.13957	344	21.0806	-1.20692	-32.4943	27.785	33.543	0.31	0.913	37.1423	0.8675	0.1032	7.40601	0.118963	1.03	0.58	161.277	143	3.39	1.1	19078.9	41.04	-30.88	12.1062	0.2435	13.922	7.8815	2.03899	32	4.00211	17.1512	179.293	0.313582	0.473104	0.171807	0.041507	255	324	0.274169	0.462398	0.184858	0.921424	0.0415041	0.0985341	0.0337157	0.173754
H_floridanus	33.4	23.5164	647.643	1.13593	344.973	20.7023	-0.748418	-20.6115	21.619	31.382	0.276	0.939	36.3107	0.604	0.0785	6.69427	0.129967	0.83	0.31	82.7606	199	3.6	-0.63	17990.1	42.18	-30.82	11.7167	0.301	11.9601	7.19042	0.984653	64	3.04183	20.442	211.241	0.159644	0.66826	0.133082	0.0390138	250	302	0.2672	0.49835	0.0927	0.85825	0.04065	0.1007	0.01805	0.1594
H_floridanus	37.9	19.3434	477.067	0.450956	311.871	42.8943	-1.04748	-25.0104	29.053	42.516	0.202	0.789	40.5466	0.9691	0.1178	7.22666	0.121556	1.24	0.38	118.836	177	2.9	1.76	16450.6	40.54	-32.37	13.9793	0.249	11.6466	6.38965	1.69351	30	3.88384	19.0114	249.965	0.183338	0.612891	0.152774	0.0509971	260	324	0.337929	0.568298	0.235303	1.14153	0.0516476	0.1232	0.0439238	0.218772
H_floridanus	32.8	25.3931	528.252	1.0344	337.452	24.5485	-1.05799	-23.6795	22.176	31.222	0.286	0.923	48.07	0.6702	0.1066	5.28705	0.159057	0.97	0.47	140.056	145	3.09	1.79	17095.5	42.19	-30.37	13.6537	0.2271	13.6063	8.15133	4.17257	26	3.79078	16.7315	438.827	0.0546416	0.771016	0.124841	0.0495013	264	341	0.272744	0.375976	0.144618	0.793338	0.0404058	0.0815158	0.0250674	0.146989
H_floridanus	35.3	22.71	378.375	1.10955	346.917	20.4677	-1.04307	-24.6085	21.043	31.973	0.259	0.904	60.02	0.7128	0.1263	4.64371	0.177189	1.01	0.29	150.667	138	2.25	1.92	16816.7	42.11	-30.39	18.7156	0.2006	11.2164	8.1055	6.06523	87	3.9199	13.2827	252.149	0.178253	0.589275	0.183462	0.04901	290	335	0.292968	0.500936	0.197074	0.990978	0.0450211	0.109743	0.0379593	0.192759
H_floridanus	33.7	24.6294	598.846	1.27414	349.93	19.3301	-0.78227	-19.0204	28.545	48.026	0.156	0.804	41.128	0.926	0.1174	6.88756	0.126782	1.04	0.3	144.301	158.5	3.22	1.67	18597.7	39.74	-30.89	12.3416	0.2461	13.0841	8.65702	1.24893	149	1.39442	19.9377	226.211	0.0202802	0.754012	0.204034	0.0216731	252	299	0.4851	0.64175	0.2176	1.34445	0.07225	0.1541	0.04505	0.2714
H_floridanus	34.1	25.1816	663.06	0.952276	336.614	26.4436	-0.873226	-22.993	62.589	55.557	0.255	0.941	37.9779	2.0771	0.2377	7.73833	0.114438	1.4	0.5	101.859	116.5	3.1	1.75	21389	39.7	-31.25	12.8065	0.2775	11.1712	7.17294	0.990867	51	4.33145	19.6226	225.902	0.0688008	0.751752	0.175289	0.00415845	262	335	0.305596	0.592351	0.250084	1.14803	0.0469165	0.12489	0.0434042	0.215303
H_floridanus	41.3	23.5155	638.995	0.946017	338.323	24.8574	-1.04428	-26.9476	31.983	41.668	0.231	0.96	36.8008	1.0148	0.1177	7.62192	0.115983	1.3	0.35	110.348	99	4.35	1.49	14689.5	41.25	-30.69	9.48276	0.3588	12.1237	7.46524	1.10146	105	4.24012	14.9351	198.583	0.236322	0.619676	0.141956	0.002047	223.351	260.884	0.280926	0.649392	0.248241	1.17856	0.0419908	0.146372	0.0458298	0.234192
H_floridanus	38	23.7718	605.489	1.085	342.908	21.9094	-1.08144	-24.9435	32.883	49.004	0.172	0.839	39.2604	1.1212	0.1291	7.68474	0.115144	1.24	0.23	101.859	129.5	3.73	1.34	16233	40.74	-30.71	10.9223	0.3632	10.2698	6.98792	1.8282	72	3.85752	14.8976	480.145	0.0756344	0.75177	0.170868	0.00172823	248.005	293.43	0.274628	0.407885	0.153498	0.836011	0.0408333	0.0872894	0.0281703	0.156293
H_floridanus	37.9	19.1464	373.956	0.698421	336.632	27.4139	-1.06381	-24.7622	27.676	34.269	0.296	0.915	51.1996	0.9237	0.1417	5.5187	0.153405	1.24	0.45	148.545	159	2.34	2.02	15981	40.88	-30.2	17.4701	0.2726	8.58401	7.32838	2.86052	141	3.83853	14.561	300.187	0.243746	0.52887	0.21572	0.0116647	255	327	0.277512	0.463317	0.178065	0.918894	0.0420233	0.0997774	0.0336669	0.175459
H_floridanus	35.4	28.155	597.334	1.49593	349.512	18.821	-1.29454	-27.4648	34.688	39.044	0.286	0.907	47.1345	1.2145	0.1635	6.42813	0.134623	1.19	0.58	140.056	150	2.71	1.66	22041.8	39.85	-30.83	14.7048	0.2077	13.0477	8.14926	1.4081	48	5.50459	20.9163	201.384	0.167202	0.596875	0.226517	0.00940541	252	307	0.48	0.4309	0.1998	1.1107	0.0716	0.10145	0.04095	0.214
H_floridanus	40.6	33.5214	685.205	1.0615	322.413	31.5792	-1.05479	-21.5608	28.147	49.936	0.142	0.782	48.9217	1.2355	0.1377	7.9724	0.111453	1.24	0.3	135.812	217	3.77	0.79	18175.2	39.21	-29.62	10.4005	0.2286	16.4917	6.99971	1.19689	74	2.19124	22.75	314.652	0.40627	0.447475	0.133523	0.0127315	246	296	0.3204	0.42015	0.17395	0.9145	0.0498	0.0969	0.03775	0.18445
H_floridanus	40.8	33.9572	663.596	1.14567	325.58	29.6395	-1.0978	-26.0157	30.857	37.125	0.281	0.941	51.1715	1.2498	0.1579	6.91514	0.12634	1.71	0.74	159.155	206	3.78	-0.39	17555.4	40.35	-29.72	10.6746	0.1993	18.9664	6.81051	1.2519	115	3.73162	18.7625	261.663	0.282033	0.576473	0.12982	0.0116742	246	296	0.23445	0.3914	0.14515	0.771	0.03845	0.08525	0.02905	0.15275
H_floridanus	35.1	25.266	803.441	0.884275	330.575	28.5726	-1.05762	-27.2016	34.057	34.502	0.36	0.927	31.4473	1.0788	0.1071	9.07283	0.099277	1.37	0.37	110.348	215	4.52	-1.4	17775.3	38.79	-31.09	8.58186	0.2938	15.3846	6.82965	0.608017	83	3.89102	18.738	268.28	0.140208	0.607536	0.228495	0.0237613	260	341	0.310961	0.562344	0.234842	1.10815	0.0479355	0.121239	0.0441231	0.213531
H_floridanus	33.3	25.6838	570.017	0.733711	320.771	35.0053	-0.987391	-24.3101	33.579	39.556	0.27	0.876	45.0579	1.089	0.1513	6.19762	0.138935	1.35	0.61	144.301	197	2.93	1.21	19454.5	39.84	-30.22	13.5973	0.1931	15.1735	7.34015	3.25724	31	3.91177	16.9557	307.766	0.179643	0.626301	0.181044	0.0130131	257	313	0.275948	0.470459	0.188557	0.934964	0.0418422	0.101464	0.0361175	0.180087
H_heterophyllus	44.6	31.4702	580.394	1.19488	335.065	26.3375	-2.0443	-37.7023	42.455	67.696	0.116	0.873	54.2221	3.274	0.2302	13.2224	0.0703115	1.72	0.62	146.423	92.5	3.84	-1.05	15114.4	37.27	-31.21	9.70573	0.3545	10.8322	6.63826	0.320644	22	1.40562	20.1961	27.9682	0.012314	0.714025	0.226958	0.046703	239	279	0.268133	0.514433	0.170033	0.9526	0.0315	0.0917	0.0226333	0.145833
H_heterophyllus	31.8	8.95208	207.53	1.3118	374.984	6.82428	-1.76574	-40.9341	23.136	38.843	0.193	0.9	43.1362	1.4684	0.0998	13.7134	0.0679651	1.58	1.03	210.085	153	3.85	1.82	5390.4	38.65	-31.16	10.039	0.2621	14.689	6.7547	0.986141	32	1.27042	18.6207	21.0783	0.138128	0.380187	0.464459	0.0172262	233	275	0.25875	0.4962	0.2339	0.98885	0.0305	0.0839	0.02515	0.13955
H_heterophyllus	53.3	34.5982	604.94	1.34507	336.336	25.7222	-1.47612	-25.8096	32.644	71.091	0.081	0.445	57.1927	2.5263	0.1867	12.5313	0.0739025	2.01	0.55	133.69	187	3.89	0.99	15551.1	39.74	-31.09	10.2159	0.3957	9.83068	6.64686	0.93689	28	1.89036	16.2698	62.1928	0.0721418	0.524337	0.318686	0.0848346	236	269	0.33255	0.72485	0.33745	1.39485	0.03435	0.11955	0.0353	0.1892
H_heterophyllus	34.8	24.9812	598.88	0.777443	324.809	32.1325	-1.38708	-26.7489	39.436	62.649	0.126	0.868	41.7132	2.6177	0.1645	14.9131	0.0628414	1.69	0.58	154.911	84	3.31	-0.7	18093.1	49.43	-30.77	14.9335	0.5636	5.87296	6.42144	0.367658	15	2.26337	19.9179	32.2083	0.238883	0.256145	0.481553	0.0234194	233	272	0.374951	0.703038	0.353855	1.43184	0.0481723	0.133728	0.0486751	0.230489
H_heterophyllus	42.7	34.5547	693.234	1.30673	330.679	26.4437	-1.36907	-27.4662	57.016	78.373	0.117	0.411	49.8457	3.2967	0.2842	10.5999	0.0862074	2.16	0.55	146.423	172	3.61	0.11	19203.2	39.78	-31.82	11.0194	0.2021	17.8624	6.58273	0.443885	11	1.31827	19.4059	78.2462	0.114923	0.470438	0.371264	0.0433746	239	272	0.193	0.33685	0.14335	0.6732	0.0317	0.07635	0.02175	0.1298
H_heterophyllus	33.1	21.8895	318.585	0.734435	330.96	29.8046	-1.87185	-27.2434	28.992	62.25	0.094	0.546	68.7086	1.8925	0.1992	8.5005	0.105258	1.67	0.6	193.108	172	1.62	-1.83	19665.8	36.3	-31.02	22.4074	0.1253	12.929	7.37942	0.908913	6	1.5873	25.1046	14.2513	0.332777	0.177022	0.482061	0.00813961	241	282	0.3855	0.3655	0.1078	0.8588	0.043	0.0669	0.0171	0.127
H_heterophyllus	29.3	19.1022	347.779	1.15395	355.661	16.5538	-1.07026	-19.4854	25.78	61.03	0.087	0.39	54.9263	1.56	0.1416	10.0169	0.0907692	1.43	0.48	157.033	133	2	-1.64	17389	39.29	-32.77	19.645	0.2533	7.89578	7.33117	2.2328	18	2.079	18.0113	8.4034	0.186686	0.318347	0.470048	0.0249185	233	275	0.314929	0.534271	0.227858	1.07706	0.0436349	0.108503	0.0355473	0.187685
H_heterophyllus	25.7	22.4579	380.366	1.12345	348.927	19.99	-0.920456	-15.5896	23.339	70.204	0.06	0.524	59.0428	1.7283	0.1378	11.5421	0.0797315	1.78	0.25	125.202	194	2.68	1.59	14192.8	39.68	-31.5	14.806	0.1719	15.5905	6.6176	0.696043	54	1.03093	20.3883	102.344	0.207242	0.457536	0.306933	0.0282879	239	275	0.90505	0.7847	0.35555	2.0453	0.1039	0.15255	0.0504	0.30685
H_heterophyllus	38.1	27.9498	499.39	1.39021	346.62	20.1047	-1.40045	-26.2848	25.872	67.634	0.071	0.416	55.9678	1.8783	0.1448	11.9717	0.077091	1.54	0.99	133.69	102	3.09	1.69	16161.5	36.83	-31.39	11.9191	0.6157	5.01868	3.72357	1.01619	14	0.769231	21.2476	16.9822	0.220808	0.38846	0.373921	0.0168117	239	284	0.373111	0.729741	0.380084	1.48294	0.0464964	0.138794	0.0508175	0.235951
H_heterophyllus	32.4	34.3428	510.518	1.36706	337.34	25.1216	-1.37924	-26.4132	25.836	68.562	0.069	0.413	67.2705	2.25	0.1738	11.9459	0.0772444	2.11	0.65	152.789	176	3.8	-1.75	13434.7	38.65	-30.97	10.1711	0.6119	6.21017	4.93211	0.544669	15	2	21.2	102.173	0.137499	0.579897	0.186056	0.0965477	248	293	0.41735	0.48885	0.24405	1.15025	0.06175	0.0902	0.0426	0.19455
H_heterophyllus	44	21.2066	426.041	1.18452	350.679	17.9031	-1.539	-30.9185	44.881	54.641	0.189	0.845	49.7761	3.1673	0.2234	13.1777	0.0705333	3.07	1.01	152.789	172	3.47	-0.3	12277.8	39.41	-30.88	11.3573	0.5338	6.50056	6.39848	1.02976	62	1.10294	19.798	29.0251	0.317329	0.393373	0.265288	0.0240103	239	264	0.41605	0.718	0.25635	1.3904	0.0547	0.1619	0.03955	0.25615
H_heterophyllus	49.1	32.9102	460.32	1.2919	333.788	25.4742	-1.70601	-23.8621	32.646	57.571	0.124	0.81	71.4942	3.3284	0.2334	13.2605	0.0701238	2.2	0.99	220.695	131.5	3.45	-0.3	13342.6	38.17	-31.58	11.0638	0.5479	6.29677	6.16977	1.04333	87	1.07914	19.7605	20.1939	0.12789	0.477555	0.328055	0.0665003	226	267	0.379179	0.712572	0.353645	1.4454	0.0481924	0.134831	0.0467128	0.229655
H_heterophyllus	41.5	37.7705	518.375	1.12642	320.654	33.5315	-2.07622	-28.4947	27.531	58.519	0.101	0.768	72.8633	2.7098	0.2006	12.5085	0.0740276	2.18	1.11	233.427	97	3.24	-1.41	15999.2	38.03	-30.3	11.7377	0.6912	4.6875	6.79768	0.987056	80	1.39373	19.8783	18.2196	0.17906	0.445032	0.283782	0.0921261	233	275	0.375367	0.670808	0.323732	1.36991	0.0474823	0.127782	0.0428221	0.218087
H_heterophyllus	47.8	40.201	458.462	1.26413	325.669	31.8012	-1.43127	-26.8426	18.817	57.494	0.072	0.285	87.6867	2.242	0.165	12.5879	0.073595	2.1	1.08	176.132	162.5	3.25	-1.26	14106.5	39.05	-29.89	12.0154	0.5319	6.11017	6.07403	0.994707	113	0.879121	17.6238	63.0465	0.198901	0.349742	0.388761	0.0625967	223	279	0.5581	1.2408	0.82735	2.62625	0.06755	0.2184	0.088	0.37395
H_heterophyllus	45.2	34.867	505.04	1.87074	346.732	18.6381	-1.35615	-26.7779	19.96	43.908	0.13	0.674	69.0381	1.7202	0.1378	11.4833	0.080107	1.89	0.9	163.399	192.5	4	-0.3	12626	38.98	-30.22	9.745	0.5976	6.69344	10.2812	1.07784	148	0.984252	14.1361	54.2934	0.278056	0.315876	0.334847	0.0712204	226	264	0.37205	1.05615	0.54555	1.97375	0.04105	0.198	0.0735	0.31255
H_heterophyllus	38.5	18.6968	214.923	0.632027	334.924	29.5823	-1.42899	-27.091	22.542	47.194	0.127	0.297	86.9932	2.4027	0.1961	11.2524	0.0816165	2.03	1.17	218.573	133	2.9	-0.79	7411.13	39.12	-29.54	13.4897	0.2888	10.0416	6.41372	1.62372	71	1.20898	17.4699	44.2575	0.142448	0.448738	0.315879	0.0929357	236	272	0.37031	0.696394	0.349771	1.41648	0.0469947	0.133167	0.0470413	0.22767
H_heterophyllus	33.7	19.4752	415.035	1.02154	326.693	19.0646	-1.39621	-27.4686	40.363	59.899	0.141	0.42	46.9242	3.2851	0.1894	16.3448	0.0576543	1.9	0.68	148.545	233	3.1	0.36	13388.2	36.89	-31.36	11.9	0.6823	4.54346	6.08095	1.21908	47	6.14407	22.5243	22.5976	0.179811	0.358445	0.377779	0.0839647	233	269	0.3047	0.4672	0.2198	0.9917	0.0369	0.1007	0.0285	0.1661
H_longifolius	26.2	20.3367	548.712	1.00706	347.635	20.1941	-0.625981	-16.8898	21.774	47.892	0.119	0.71	37.0626	0.8035	0.0807	8.95663	0.100436	1.06	0.45	87.0048	88	3.79	-0.24	14477.9	39.9	-31.57	10.5277	0.4712	8.04329	7.70453	0	0	5.17241	8.4	89.7197	0.214446	0.413639	0.278309	0.093606	236	267	0.16565	0.39135	0.1158	0.6728	0.0104	0.0823	0.024	0.1167
H_longifolius	32.6	29.4649	823.54	1.16614	336.078	25.267	-0.661246	-18.4817	31.779	48.983	0.166	0.818	35.7783	1.0646	0.1137	8.36324	0.106801	0.96	0.33	87.0048	205.5	4.88	-2.05	16875.8	50.93	-31.47	10.4365	0.4049	12.0524	6.59426	1.06888	0	5.16129	14.1199	106.91	0.260219	0.367081	0.274518	0.0981816	226	255	0.11295	0.3712	0.1365	0.62065	0.02205	0.0777	0.02225	0.122
H_longifolius	28.9	20.1671	502.74	0.860085	341.457	23.4478	-0.879443	-19.4992	26.574	55.627	0.108	0.433	40.1144	0.9084	0.1066	7.52158	0.117349	1.43	0.29	133.69	189.5	3.43	-1.13	14657.1	42.15	-29.66	12.2886	0.2854	12.0182	7.05534	2.10879	0	3.50373	15.25	152.613	0.119911	0.558996	0.217532	0.103561	239	267	0.11585	0.3559	0.1232	0.59495	0.0182	0.09555	0.03035	0.1441
H_longifolius	31.6	22.5213	634.759	1.26303	351.824	17.8313	-0.982089	-22.9575	28.523	51.861	0.133	0.613	35.4801	1.0361	0.1012	9.23814	0.097674	1.33	0.27	89.1268	101.5	4.45	-2.52	14264.3	41.8	-30.56	9.39326	0.3484	12.7727	6.94361	0.277765	0	3.59244	16.087	171.472	0.158276	0.539329	0.215162	0.0872333	236	272	0.14475	0.37185	0.13255	0.64915	0.0238	0.08995	0.02735	0.1411
H_longifolius	36.4	35.3967	645.568	1.2417	332.715	28.5067	-1.15595	-26.3564	5.362	17.387	0.223	0.823	54.8303	0.2099	0.0294	6.13946	0.140067	0.78	0.44	165.521	37	2.83	1.19	22811.6	40.05	-30.05	14.1519	0.353412	12.356	6.08615	0	0	4.37467	16.5283	46.057	0.614456	0.0373407	0.337738	0.0104653	219.797	250.949	0.225253	0.582605	0.285528	1.09339	0.032114	0.114695	0.0447879	0.191597
H_longifolius	36.9	27.939	596.214	1.0505	333.321	26.5959	-0.915452	-20.0134	49.103	67.569	0.135	0.787	46.8607	1.8904	0.2301	7.21556	0.12172	1.35	0.41	110.348	219	2.86	-0.54	20846.6	41.6	-31.16	14.5455	0.2492	11.4767	6.57647	1.80427	0	3.4199	14.6771	158.485	0.188725	0.452283	0.288327	0.0706655	233	264	0.1377	0.35995	0.12045	0.6181	0.0247	0.08355	0.02675	0.135
H_longifolius	38.4	30.5591	673.839	1.28983	338.774	23.6923	-0.898066	-19.8026	41.19	70.817	0.103	0.805	45.3508	1.5374	0.1868	7.23019	0.121504	0.99	0.31	127.324	243.5	3.67	-0.85	18360.7	36.03	-30.23	9.81744	0.3162	11.6066	6.80733	0.72301	0	4.09091	14.0167	107.841	0.27967	0.349024	0.31092	0.060386	236	264	0.0673	0.17925	0.031	0.27755	0.0105	0.03975	0.0073	0.05755
H_longifolius	39.1	27.1373	614.276	1.04414	335.162	25.9902	-1.15928	-26.2414	52.583	64.337	0.16	0.815	44.1778	2.1	0.2323	8.04003	0.110619	1.17	0.35	89.1268	91	4.37	-1.21	14056.7	48.47	-30.83	11.0915	0.426	10.2582	7.03849	0	0	4.94624	12.959	74.207	0.37355	0.269485	0.2781	0.0788645	236	264	0.168108	0.379598	0.150985	0.69869	0.0261117	0.0823157	0.0276723	0.136037
H_longifolius	38.1	27.6759	590.577	0.911788	325.777	30.3534	-0.943335	-20.3056	38.773	63.004	0.123	0.814	46.8625	1.5862	0.1817	7.72977	0.11455	1.65	0.34	135.812	262	3.34	-1.03	17681.9	39.76	-30.05	11.9042	0.3452	9.67555	7.41598	0.740589	0	3.18021	15.0391	129.591	0.335516	0.286439	0.312809	0.0652359	233	262	0.1309	0.28725	0.08345	0.5016	0.0163	0.0529	0.0136	0.0828
H_longifolius	41.2	21.7912	489.584	1.6912	358.704	12.885	-0.920652	-20.0629	37.52	65.11	0.111	0.702	44.5096	1.2948	0.167	6.75329	0.128977	1.1	0.26	118.836	216.5	4.09	0.32	11970.3	42.62	-30.07	10.4205	0.1994	20.5115	6.11586	0.811369	0	2.86738	14.9712	212.605	0.395617	0.287576	0.26598	0.0508277	233	267	0.1176	0.21095	0.0797	0.40825	0.01985	0.05185	0.01335	0.08505
H_longifolius	45.7	24.3398	506.531	0.84932	330.714	28.658	-1.18486	-25.2166	27.387	46.247	0.161	0.773	48.052	1.0711	0.1316	7.13906	0.122864	0.63	0.35	108.225	144.5	3.78	-0.85	13400.3	39.55	-30.97	10.463	0.330127	12.3787	7.14737	1.14004	44.1594	3.77552	16.4679	112.976	0.35211	0.305286	0.282183	0.0604216	233	264	0.13265	0.31765	0.09745	0.54775	0.0312	0.07125	0.02135	0.1238
H_longifolius	39.3	24.4854	415.779	1.00578	338.649	24.3446	-0.938675	-21.4415	40.465	58.744	0.147	0.846	58.8904	1.4381	0.2383	5.03483	0.165705	1.45	0.22	146.423	155	2.28	0.52	18235.9	41.51	-29.74	18.2061	0.127	17.9528	6.9914	2.66998	0	3.52941	16.8067	155.486	0.18246	0.439846	0.303468	0.0742253	233	264	0.1172	0.23785	0.07985	0.4349	0.0157	0.04665	0.0157	0.07805
H_longifolius	33.6	26.7289	621.859	0.901314	329.356	29.6555	-0.97001	-22.5677	41.11	61.216	0.138	0.843	42.9822	1.5525	0.1767	7.78608	0.113816	1.43	0.31	120.958	272.5	3.89	-0.33	15986.1	42.03	-29.92	10.8046	0.2878	13.5163	6.11865	0	0	1.32325	12.1756	78.1383	0.246524	0.41727	0.280656	0.0555489	236	269	0.1274	0.161	0.0242	0.3126	0.03615	0.02435	0.0125	0.073
H_longifolius	39.8	24.5083	519.943	0.792996	328.869	30.9059	-0.762544	-16.1773	44.806	77.316	0.094	0.775	47.1365	2.0733	0.2112	8.81676	0.101867	1.39	0.36	129.446	138.5	4.11	-1.4	12650.7	40.46	-29.72	9.84428	0.4811	8.54292	7.66739	0.180158	0	3.74532	8.33333	64.1942	0.159516	0.529722	0.227153	0.0836088	275	330	0.241491	0.455446	0.206369	0.903306	0.0345424	0.0924249	0.0335099	0.160665
H_longifolius	46.2	31.634	474.965	1.1869	331.762	26.6526	-0.18602	-2.79298	49.097	74.521	0.111	0.785	66.6028	2.2154	0.327	5.77492	0.147603	1.79	0.33	116.714	217	2.9	1.64	16378.1	41.14	-30.47	14.1862	0.1866	15.5413	6.25034	1.68919	0	2.45747	12.6506	137.441	0.430221	0.300132	0.234339	0.0353082	229	260	0.14415	0.2834	0.08465	0.5122	0.02645	0.07195	0.0205	0.1189
H_longifolius	35.3	28.0631	659.188	0.993686	330.183	28.2415	-0.960069	-23.0963	32.345	54.951	0.135	0.661	42.5723	1.2516	0.1377	8.08932	0.110019	1.42	0.34	125.202	87	4.17	-2.34	15807.9	42.8	-31.09	10.2638	0.3071	13.5786	6.49848	1.39102	0	2.20441	11.7202	132.412	0.229209	0.448752	0.249149	0.07289	243	279	0.04995	0.20125	0.1049	0.3561	0.00915	0.046	0.01565	0.0708
H_longifolius	38.7	31.2738	593.797	0.970676	321.882	32.2185	-1.00635	-22.7904	33.797	55.084	0.14	0.788	52.6674	1.3878	0.178	6.79663	0.128261	1.42	0.33	129.446	150.5	4.33	0.42	13713.6	42.22	-29.2	9.75058	0.2803	15.4477	5.81338	0.831067	0	3.57895	10.9848	168.466	0.24177	0.449106	0.242814	0.0663106	239	279	0.12085	0.19905	0.0691	0.389	0.0221	0.0525	0.01745	0.09205
H_microcephalus	31.9	26.8003	598.777	0.935702	329.597	28.6419	-1.86751	-41.7242	53.085	46.656	0.306	0.789	44.7584	1.1925	0.2376	4.01894	0.199245	1.03	0.35	87.0048	162	4.05	-0.02	14784.6	44.23	-28.4	10.921	0.3496	11.5847	10.4425	0.358697	9	2.82258	14.5522	187.248	0.32999	0.464462	0.161175	0.0443732	217	250	0.0633	0.1624	0.06315	0.28885	0.0098	0.04	0.0075	0.0573
H_microcephalus	32.4	26.668	722.163	1.33034	339.292	20.046	-2.40799	-65.2078	19.687	36.3225	0.297581	0.827892	36.9279	0.5126	0.0727	6.05089	0.141826	0.92	0.32	76.3944	103.5	6.83	-1.54	10573.4	43.35	-27.14	6.347	0.574	11.899	11.9229	0.281896	8	4.96894	15	126.113	0.400514	0.392555	0.155602	0.0513294	220	250	0.21236	0.506139	0.185612	0.904111	0.032205	0.107516	0.0360115	0.176631
H_microcephalus	26.8	30.4876	1099.74	0.855346	317.069	35.6436	-1.49427	-53.9007	58.436	40.257	0.453	0.952	27.7226	1.2307	0.162	6.59691	0.131632	1.03	0.38	74.2724	126.5	6.35	-1.33	17318.7	42.04	-27.56	6.62047	0.316	20.0949	5.8905	0	5	3.18352	16.8443	211.505	0.352474	0.423974	0.177078	0.0464736	217	257	0.312559	0.628326	0.268111	1.209	0.0467856	0.134173	0.0504146	0.233688
H_microcephalus	25.5	21.1022	861.535	0.859874	340.51	24.5411	-1.14557	-30.0857	11.309	17.068	0.488	0.964	24.4938	0.2463	0.0277	7.8917	0.112464	0.74	0.38	80.6386	52	6.83	-1.34	12614	39.71	-29.69	5.81406	0.423708	13.3635	8.02511	0	77	4.00933	16.8336	93.2843	0.431584	0.292357	0.224868	0.0511908	233	255	0.230947	0.577155	0.21705	1.02515	0.0341637	0.12227	0.0416584	0.198092
H_microcephalus	26.8	4.07631	124.888	0.129634	335.716	31.4447	-1.40849	-33.0705	4.565	12.67	0.357	0.95	32.6396	0.1001	0.0149	5.71812	0.148851	0.28	0.24	76.3944	74	6.62	-2.21	1886.53	43.59	-27.55	6.58459	0.385609	13.8368	14.6133	0.505106	157	3.58156	15.9915	107.505	0.518767	0.271981	0.17812	0.0311316	220	260	0.03165	0.1011	0.0396	0.17235	0.00485	0.0219	0.00655	0.0333
H_microcephalus	29.1	26.5004	744.993	0.99025	331.558	26.7614	-1.19148	-30.3469	43.49	42.59	0.301	0.854	35.5714	0.8929	0.1547	4.77182	0.173256	0.85	0.28	82.7606	122	5.73	-0.73	13001.6	44.18	-28.28	7.7103	0.3083	18.5858	9.63608	0.815376	36	3.32181	15.9596	172.913	0.260882	0.542665	0.150952	0.0455002	217	264	0.0618	0.1233	0.05765	0.24275	0.0227	0.02875	0.0104	0.06185
H_microcephalus	33.2	32.9204	1041.1	0.932678	316.434	35.2967	-1.11679	-35.3183	46.773	46.255	0.275	0.848	31.6208	0.965	0.1479	5.52468	0.153264	1.09	0.31	76.3944	147	5.16	1.03	20176.4	42.75	-30.5	8.28488	0.3086	16.7207	6.63313	0.35105	18	2.1611	17.6991	127.771	0.306565	0.441876	0.206214	0.045346	217	246	0.03295	0.1803	0.048	0.26125	0.0049	0.03655	0.0094	0.05085
H_microcephalus	33.5	28.4272	589.691	0.944939	326.384	30.0837	-2.35126	-48.7742	23.731	29.62	0.34	0.782	48.207	0.7262	0.1144	5.3479	0.157532	0.97	0.5	72.1503	139.5	5.89	-0.04	10011.7	39.23	-28.86	6.66044	0.4803	12.2632	9.37407	0.525927	52	6.93642	18.8732	103.086	0.352232	0.413786	0.165963	0.0680192	211	250	0.02465	0.1412	0.03895	0.2048	0.00405	0.0401	0.00925	0.0534
H_microcephalus	32.9	28.8015	798.512	1.0705	332.215	26.9048	-1.97331	-54.7093	25.174	30.538	0.339	0.794	36.069	0.5276	0.0908	4.81057	0.1721	0.79	0.42	78.5165	95.5	5.68	-0.5	14058.3	44.17	-28.9	7.77641	0.6381	8.90143	11.9981	0.72948	44	3.22581	14.4628	104.92	0.406024	0.44225	0.0693968	0.0823286	211	246	0.222635	0.54497	0.201505	0.969111	0.0347006	0.117343	0.037494	0.189538
H_microcephalus	26.2	23.7297	636.22	0.760835	327.847	31.1891	-1.33785	-33.8023	9.652	21.054	0.274	0.823	37.298	0.1907	0.036	4.29722	0.188778	0.76	0.36	67.9062	160.5	4.15	1.33	15330.6	42.28	-29.51	10.188	0.3294	12.5987	9.82379	0.85015	15	3.37027	20.1536	208.823	0.461252	0.402222	0.0947224	0.0418029	213	250	0.0276	0.15455	0.04915	0.2313	0.00445	0.0394	0.0102	0.05405
H_microcephalus	31.5	28.5011	818.642	0.914201	325.852	31.176	-1.21084	-32.4154	29.154	26.501	0.522	0.925	34.8151	0.616	0.1015	5.06897	0.164773	0.71	0.35	91.2489	187	5.88	-0.03	13922.5	44.63	-29.68	7.59014	0.6086	9.66152	10.5634	0.77364	25	4.16152	16.8627	125.233	0.491165	0.395302	0.0779317	0.0356009	213	248	0.255335	0.590412	0.230669	1.07642	0.0389951	0.126585	0.0464563	0.212037
H_microcephalus	25.8	5.55563	151.335	0.158849	329.435	34.9743	-1.60326	-35.2198	2.724	9.975	0.344	0.926	36.7107	0.0509	0.01	4.09	0.196464	0.36	0.29	72.1503	87	4.46	1.4	3393.17	45.26	-27.89	10.148	0.387947	13.7623	9.31762	0.343844	39	3.54533	16.4093	105.98	0.525478	0.308972	0.135448	0.030102	233	267	0.0364	0.11435	0.039	0.18975	0.0062	0.03025	0.0066	0.04305
H_microcephalus	32.7	28.756	828.853	0.830535	319.347	34.6235	-1.53154	-44.1445	76.152	54.066	0.327	0.813	34.6938	1.8553	0.2642	6.02233	0.142403	1.49	0.28	97.6151	130.5	5.65	0.16	14670	43.33	-27.79	7.66903	0.3751	15.0626	15.4783	0.427295	11	2.04499	17.4081	136.609	0.160677	0.598068	0.177904	0.0633507	217	252	0.05175	0.10815	0.0291	0.189	0.0077	0.03165	0.0081	0.04745
H_microcephalus	36.6	33.6948	590.803	0.92077	315.248	36.5941	-0.764867	-13.4111	93.491	63.621	0.318	0.851	57.0322	2.6621	0.5332	3.99269	0.200293	1.55	0.37	76.3944	127	3.99	1.15	14807.1	40.89	-28.02	10.2481	0.4859	8.21157	6.10413	0.630477	9	2.47423	12.7168	122.794	0.332833	0.505383	0.127903	0.0338811	213	250	0.054475	0.101775	0.040575	0.196825	0.009275	0.0269333	0.00845	0.0446583
H_microcephalus	31.7	26.8946	641.017	0.833273	322.564	32.2759	-1.67026	-39.8096	51.959	45.319	0.318	0.892	41.9562	1.2001	0.218	4.50505	0.181652	1.24	0.34	97.6151	156.5	4.77	0.47	13438.5	45	-27.59	9.43396	0.3757	12.6963	8.40562	0.366943	12	0.406504	13.6882	164.089	0.456468	0.382212	0.133063	0.0282573	211	246	0.0386	0.11975	0.0323	0.19065	0.00525	0.0316	0.0136	0.05045
H_microcephalus	38.8	32.591	643.579	0.842467	310.31	38.6852	-1.27004	-32.0098	79.028	55.032	0.328	0.856	50.6403	2.1504	0.4002	4.37331	0.186105	1.32	0.38	95.493	141	4.65	0.21	13840.4	42.83	-27.48	9.21075	0.2971	15.6513	15.2167	0	8	0.198807	14.9712	164.883	0.357707	0.446586	0.152158	0.0435495	213	248	0.06175	0.1524	0.03695	0.2511	0.0112333	0.0421	0.0096	0.0629333
H_microcephalus	30.8	26.4414	724.889	0.73655	318.444	35.8989	-1.17747	-29.9208	35.941	33.964	0.392	0.923	36.4764	0.787	0.1311	5.00305	0.166582	1.3	0.38	106.103	145.5	4.38	0.83	16550	39.68	-27.77	9.05936	0.3681	11.8989	9.10402	0.216332	28	1.21212	14.0625	190.211	0.387307	0.447394	0.131675	0.0336243	220	248	0.0682	0.2631	0.0642	0.3955	0.01015	0.0423	0.01195	0.0644
H_microcephalus	30.5	29.0223	798.454	0.99103	326.673	29.285	-1.36434	-35.1552	63.277	50.795	0.308	0.846	36.3481	1.4444	0.23	5.28	0.159236	1.2	0.28	78.5165	97	4.95	1.2	16130.4	44.79	-27.61	9.04848	0.3253	15.2167	11.9785	0.943233	11	0.998004	15.8111	137.642	0.368492	0.425931	0.152904	0.0526729	217	250	0.0333	0.09745	0.029	0.15975	0.0069	0.0313	0.00895	0.04715
H_porteri	40	23.2554	574.838	0.780604	335.837	29.7915	-0.521367	-12.8874	10.802	24.744	0.222	0.956	40.4555	0.3385	0.0437	6.746	0.129099	1.26	0.33	78.5165	46	4.89	-1.7	11755.4	39.5	-30.64	8.07771	0.5471	8.93804	5.59993	0	61	6.93069	22.2222	147.45	0.266463	0.584808	0.0984062	0.0503221	233	252	0.09205	0.13305	0.02435	0.24945	0.0123	0.0368	0.0038	0.0529
H_porteri	52.5	40.0214	772.103	1.13218	323.289	35.3489	-0.852214	-16.4411	10.167	26.006	0.189	0.916	51.8344	0.3384	0.0527	5.42125	0.155733	0.93	0.52	78.5165	48	5.8	-0.05	13312.1	42.27	-29.53	7.28793	0.3424	16.9393	11.5247	0	42	5.7377	14.0845	193.27	0.139184	0.739121	0.0949449	0.0267501	233	252	0.0774	0.10265	0.01625	0.1963	0.00915	0.0261	0.00275	0.038
H_porteri	50.6	47.4696	962.954	1.65575	331.003	28.6696	-1.00268	-20.3401	6.958	20.073	0.217	0.928	49.2958	0.2213	0.0343	5.4519	0.154993	0.51	0.42	95.493	45	3.41	2.14	28239.1	37.96	-30.33	11.132	0.4998	6.82273	7.44653	0	48	6.29921	21.7391	171.69	0.163143	0.691945	0.0962782	0.0486342	233	248	0.08055	0.0856	0.022	0.18815	0.0086	0.0226	0.00725	0.03845
H_porteri	45.4	37.3012	740.417	1.63919	340.744	22.7558	-0.432839	-8.59173	9.905	21.912	0.259	0.968	50.3786	0.3382	0.0499	5.77756	0.147546	0.76	0.32	103.981	57.5	4.55	0.43	16272.9	40.48	-29.36	8.8967	0.283	16.0777	15.4284	0	50	3.85965	13.5338	152.58	0.271268	0.538472	0.138681	0.0515795	239	257	0.102	0.1243	0.02165	0.24795	0.0124	0.02825	0.00455	0.0452
H_porteri	47.9	34.1683	787.353	1.41537	341.047	24.1409	-0.83263	-19.0447	7.443	20.059	0.232	0.798	43.3965	0.1978	0.0323	5.12384	0.163296	0.54	0.24	82.7606	50.5	4.26	-0.22	18482.5	41.36	-31.3	9.70892	0.374	11.3904	7.07258	0	47	4.46911	16.2162	188.63	0.169167	0.685999	0.101575	0.0432593	239	260	0.0841	0.1268	0.0201	0.231	0.01155	0.03335	0.00465	0.04955
H_porteri	43.6	22.8266	535.06	0.658498	324.537	34.6647	-0.794129	-19.2452	10.97	25.157	0.218	0.947	42.6618	0.4058	0.0468	7.67094	0.115328	0.82	0.39	106.103	73.5	5.72	-0.33	9354.2	39.02	-28.98	6.82168	0.2142	26.704	6.03932	0	40	4.76771	15.7025	138.87	0.0843235	0.70512	0.0830273	0.127529	236	255	0.1183	0.109	0.02	0.2473	0.0182	0.0241	0.0027	0.045
H_porteri	45.2	35.1781	675.965	0.958683	317.838	36.6941	-0.843823	-19.906	7.667	20.977	0.219	0.963	52.0412	0.2621	0.0399	5.56892	0.152232	0.8	0.37	99.7372	66.5	4.54	-0.33	14889.1	41.3	-28.76	9.09692	0.1897	23.9325	6.43495	0	42	4.7328	12.9808	152.427	0.233862	0.568146	0.136483	0.0615096	233	260	0.1032	0.11585	0.0593	0.27835	0.0124	0.02375	0.00965	0.0458
H_porteri	42.9	44.8	1167.43	1.2503	319.881	35.8315	-0.584443	-15.2298	7.114	21.275	0.197	0.963	38.375	0.2137	0.0273	6.82784	0.127749	1.03	0.28	95.493	43	6.08	-0.37	19201.1	38.06	-31.11	6.25987	0.375964	14.4485	6.29144	0	64	4.43976	15.5011	146.08	0.164088	0.622536	0.132256	0.0811199	236	252	0.0619	0.09335	0.0208	0.17605	0.00935	0.01935	0.00235	0.03105
H_porteri	43.8	26.0009	669.287	0.899852	338.098	28.8946	-0.379946	-9.78018	4.968	16.452	0.231	0.919	38.8486	0.1563	0.0193	7.09845	0.12348	0.63	0.34	84.8827	45	6.41	-0.14	10441.3	40.38	-29.87	6.29953	0.497	12.8974	7.88857	0	88	5.09414	15.3504	128.96	0.270937	0.561492	0.100264	0.0673077	229	248	0.09915	0.100675	0.02185	0.221675	0.0164	0.021	0.0035	0.0409
H_porteri	48.6	19.7413	451.957	0.545852	323.717	36.1661	-0.243306	-5.57024	6.044	19.902	0.192	0.868	43.6797	0.1934	0.0264	6.32576	0.136505	0.81	0.33	74.2724	56.5	6.18	0.43	7313.21	39.41	-30.78	6.37702	0.359331	14.9305	8.43786	0	30	4.69846	15.3894	103.86	0.217023	0.560755	0.11968	0.102542	229	248	0.075375	0.116525	0.019875	0.211775	0.010725	0.02635	0.00365	0.040725
H_porteri	48.3	40.11	1092.43	1.91016	345.828	20.9982	-0.896015	-20.4998	3.813	11.145	0.386	0.972	36.7165	0.1112	0.014	6.94286	0.125899	0.48	0.38	76.3944	33	6.63	0.47	16477	40.33	-30.66	6.08296	0.363196	14.5009	8.33638	0.209787	50	4.70603	15.8824	152.84	0.218137	0.568765	0.13223	0.0808689	233	252	0.0937	0.1108	0.0216	0.2261	0.0135	0.0268	0.00685	0.04715
H_porteri	51.3	38.5458	1010.01	1.03605	316.175	37.2047	-1.0937	-25.4796	7.232	22.233	0.184	0.639	38.1637	0.2053	0.0276	6.43841	0.134437	0.63	0.31	99.7372	40	7.49	-0.84	13484.8	42.57	-30.8	5.68358	0.3869	19.359	8.62203	0	66	4.53243	6.56934	194.91	0.222154	0.604997	0.0819866	0.0908624	233	252	0.14035	0.18285	0.04325	0.36645	0.022	0.04725	0.0088	0.07805
H_porteri	40.7	32.1669	849.763	1.54978	343.172	20.7558	-0.691835	-18.2764	19.813	29.29	0.29	0.965	37.8539	0.5282	0.075	6.04267	0.141992	0.88	0.3	78.5165	46	4.91	0.93	17306.8	40.79	-29.67	8.30754	0.2965	16.5599	8.64276	0	63	4.01399	12.3684	198	0.196616	0.587677	0.163384	0.0523232	217	241	0.259841	0.652866	0.268321	1.18103	0.0390957	0.147328	0.0472103	0.233634
H_porteri	37.7	27.3705	686.358	1.34536	346.192	20.3444	-1.35125	-33.8846	15.397	28.917	0.231	0.918	39.8779	0.4336	0.0614	6.06189	0.141605	0.73	0.3	148.545	49.5	4.83	0.71	14210.3	40.6	-29.77	8.4058	0.3742	12.9075	8.19779	0	33	3.92157	13.6364	177.63	0.210325	0.640432	0.0994201	0.0498227	220	241	0.1572	0.2226	0.05245	0.43225	0.021	0.04715	0.0087	0.07685
H_porteri	34.3	25.4934	799.406	1.16694	344.881	21.8464	-0.611593	-19.178	20.006	28.363	0.312	0.964	31.8904	0.507	0.0638	6.94671	0.125838	1.13	0.46	89.1268	59	5.03401	1.39	112592	40.792	-30.87	8.52567	0.3224	14.5888	8.33383	0	65	6.30631	14.1243	200.06	0.136759	0.724583	0.0638309	0.0748276	226	248	0.07045	0.0779	0.02465	0.173	0.01375	0.0197	0.0061	0.03955
H_porteri	34	23.2855	641.841	1.13015	347.248	20.6039	-0.892263	-21.9932	13.341	21.974	0.347	0.965	36.2791	0.3011	0.0484	5.22107	0.160744	0.9	0.22	89.1268	72	3.64	0.63	17633	39.53	-30.59	10.8599	0.2632	13.8298	8.66313	0	47	4.21656	12.0773	130	0.183769	0.609385	0.138462	0.0683846	220	243	0.072475	0.08315	0.016325	0.17195	0.0131667	0.02845	0.00473333	0.04635
H_porteri	35.5	34.1838	789.71	1.29804	332.361	26.335	-0.981122	-23.6493	16.333	24.858	0.332	0.97	43.2866	0.4257	0.0707	5.02122	0.166079	0.86	0.32	135.812	49.5	3.46	3.34	22824	40.98	-30.48	11.8439	0.1908	18.1342	9.15665	0	20	3.84131	12.9412	176.1	0.262408	0.544577	0.15247	0.0405451	226	246	0.1436	0.19655	0.05535	0.3955	0.01445	0.04	0.0085	0.06295
P_tenuifolius	34	40.7747	709.026	1.28868	327.123	31.6408	-1.82746	-31.7776	1.565	12.576	0.124	0.852	57.508	0.0462	0.009	4.13333	0.194805	0.32	0.32	131.568	113.5	4.39	0.06	16150.9	38.52	-31.99	8.77449	0.374888	14.9766	7.51624	0	47	3.61111	18.1883	2.8295	0.0884255	0.583283	0.227213	0.101078	200	239	0.0891	0.31955	0.11875	0.5274	0.019	0.08245	0.0302	0.13165
P_tenuifolius	38.2	29.2276	441.637	1.57639	352.539	18.5408	-4.17092	-63.0238	2.055	14.873	0.117	0.528	66.18	0.0619	0.0136	3.55147	0.219709	0.5	0.5	110.348	181.5	5.12	0.49	8625.72	41.14	-32.43	8.03516	0.387211	14.0754	7.4027	0	92	3.1477	18.1507	37.3331	0.469029	0.236969	0.184745	0.109257	205	229	0.20085	0.56985	0.2161	0.9868	0.03515	0.12075	0.05865	0.21455
P_tenuifolius	31.8	38.2484	749.345	1.1068	322.827	34.5577	-2.83514	-55.5448	1.391	10.156	0.169	0.784	51.0424	0.0353	0.0071	3.97183	0.201133	0.28	0.28	118.836	119	5.85	-2.65	12809.3	40.2	-33.05	6.87179	0.377909	14.2918	7.54795	0	83	4.28571	18.0407	4.2204	0.344517	0.292508	0.331841	0.0311345	200	226	0.15825	0.26335	0.14295	0.56455	0.0256	0.0518	0.02595	0.10335
P_tenuifolius	13.4	29.0254	477.212	0.939312	328.537	30.9007	-2.46873	-42.5186	0.559	8.366	0.1	0.679	60.8229	0.0197	0.0034	4.79412	0.172589	0.31	0.31	93.371	213	4.66401	-1.08036	12432.5	39.9397	-31.6756	8.8831	0.49	14.6442	7.56717	0.231914	34	4.07872	19.2308	7.7263	0.40014	0.236802	0.343528	0.0195307	208	236	0.1407	0.41345	0.22775	0.7819	0.02025	0.07585	0.0418	0.1379
P_tenuifolius	20.5	29.3275	547.57	0.608254	303.349	48.2159	-2.59193	-43.7247	1.475	12.857	0.112	0.47	53.5593	0.039	0.0079	3.93671	0.202564	0.32	0.32	97.6151	166	5.55	-1.21	9866.13	41.64	-31.93	7.5027	0.6735	8.24053	4.16261	0.519348	82	3.93524	20.1389	10.4349	0.19383	0.398126	0.220021	0.188023	205	233	0.14395	0.45345	0.20605	0.80345	0.0275	0.1014	0.0475	0.1764
P_tenuifolius	34.5	37.0789	525.443	1.31496	332.086	28.1978	-2.41861	-42.3735	1.658	14.451	0.1	0.728	70.5669	0.0526	0.0117	3.49573	0.222433	0.69	0.69	140.056	143	4.5	-2.26	11676.5	40.83	-31.61	9.07333	0.303	14.8515	2.19694	0.718317	47	3.86435	18.3365	8.6773	0.161848	0.486591	0.219458	0.132103	202	226	0.1665	0.2889	0.1296	0.585	0.0334	0.0838	0.0318	0.149
P_tenuifolius	23.6	36.8431	627.792	1.49227	341.92	24.6894	-1.18722	-20.2298	1.721	13.471	0.119	0.832	58.6868	0.0574	0.0101	4.68317	0.175958	0.39	0.39	108.225	74	4.73	0.64	13272.6	39.69	-31.61	8.39112	0.3035	15.5848	9.4283	0	87	1.95228	16.3522	42.1121	0.286058	0.32323	0.217619	0.173093	202	229	0.290267	0.438217	0.213017	0.9415	0.04955	0.0925	0.0449333	0.186983
P_tenuifolius	15.6	37.9314	644.834	1.47665	336.221	25.6875	-2.45306	-41.702	1.343	15.908	0.067	0.393	58.8235	0.0395	0.0079	4	0.2	0.34	0.34	97.6151	81	4.35	-1.97	14823.8	40.12	-32.64	9.22299	0.1768	24.6041	7.8403	0.230266	54	2.45747	21.2766	6.4632	0.127197	0.561456	0.117805	0.193542	200	226	0.159	0.7109	0.3002	1.1701	0.0252	0.1481	0.0589	0.2322
P_tenuifolius	22.2	32.2599	531.712	0.811133	314.274	39.7714	-1.41495	-23.3213	0.923	7.908	0.185	0.786	60.6717	0.0286	0.0056	4.10714	0.195804	0.31	0.31	129.446	143	4.6	-3.91	11559	37.07	-31.46	8.0587	0.358433	14.1755	8.79715	0	79	2.5641	17.6991	19.5259	0.457561	0.303315	0.113224	0.125899	200	229	0.07345	0.3529	0.1504	0.57675	0.01055	0.07895	0.0313	0.1208
P_tenuifolius	11.6	31.3875	471.808	1.53046	347.161	20.5085	-2.45807	-43.8807	0.947	12.803	0.073	0.671	66.5259	0.0248	0.0063	2.93651	0.254032	0.24	0.24	112.47	139.5	4.69908	-1.07678	12455.8	40.0852	-31.6855	8.9132	0.266	15.0765	9.52809	0	48	4.13961	17.7515	20.9731	0.525249	0.307718	0.158331	0.00870162	211	243	0.20185	0.4086	0.2476	0.85805	0.0354	0.0912	0.0538	0.1804
P_tenuifolius	38.4	56.0569	635.972	1.3968	307.415	40.1324	-2.32007	-40.6404	1.282	12.442	0.104	0.429	88.1435	0.0543	0.0113	3.80531	0.208103	0.65	0.65	127.324	156.5	5.98	-2.39	10635	40.34	-31.52	6.74582	0.2553	23.4234	7.45523	0.443313	49	4.14573	19.3798	54.4277	0.593508	0.224895	0.124688	0.0569085	197	226	0.2166	0.79475	0.27645	1.2878	0.03185	0.13645	0.0586	0.2269
P_tenuifolius	21.7	28.8964	606.309	0.87519	327.893	33.0173	-2.49489	-52.3482	1.175	12.248	0.098	0.346	47.6596	0.0334	0.0056	4.96429	0.167665	0.26	0.26	82.7606	181	5.59	-4.48	10846.3	40.48	-32.96	7.2415	0.379268	14.6001	9.456	0	67	4.19355	18.2337	12.7385	0.184182	0.536704	0.114354	0.16476	200	229	0.1294	0.267	0.120425	0.516825	0.022	0.059725	0.024025	0.10575
P_tenuifolius	16.6	22.7668	284.75	0.619395	320.52	36.7565	-4.33876	-54.2659	0.863	11.029	0.089	0.755	79.9537	0.0282	0.0069	3.08696	0.244681	0.36	0.36	67.9062	80.5	4.1	-0.06	6945.12	37.18	-32.02	9.06829	0.375955	14.5298	7.93094	0	43	4.30108	17.915	48.0818	0.303206	0.409571	0.185395	0.101829	226	250	0.0918	0.237775	0.134625	0.4642	0.0142333	0.049875	0.02805	0.0921583
P_tenuifolius	43.2	41.5837	648.782	1.24828	321.801	33.3128	-2.91435	-45.4693	1.685	16.398	0.079	0.411	64.095	0.0496	0.0108	3.59259	0.217742	0.33	0.33	84.8827	142	4.06	-0.95	15979.9	39.78	-32.16	9.79803	0.3797	10.6927	6.55805	0	41	3.82979	13.6882	35.8687	0.287041	0.419586	0.108858	0.184515	208	229	0.142	0.400467	0.1414	0.683867	0.0266333	0.0905	0.0279667	0.1451
P_tenuifolius	26.3	32.6448	531.498	1.13586	330.689	28.7402	-2.57092	-42.9652	1.042	10.371	0.122	0.66	61.4203	0.0314	0.0064	3.90625	0.203822	0.37	0.37	133.69	147.667	4.68596	-1.41967	11984.1	39.9128	-31.8356	8.80843	0.5146	15.1349	7.22805	0.820692	44	3.90032	18.7097	29.4457	0.30407	0.391955	0.182054	0.121921	206.165	234.142	0.161515	0.442369	0.190774	0.794658	0.0276049	0.0936244	0.0393611	0.16059
P_tenuifolius	24.1	36.5198	466.903	1.86748	346.231	19.5557	-2.50235	-42.2328	1.189	12.394	0.097	0.554	78.217	0.0416	0.0093	3.47312	0.223558	0.65	0.65	131.568	246.5	4.31	-3.49	10833	37.53	-31.62	8.70766	0.2683	16.0641	7.35106	0	56	3.77698	20.283	46.4652	0.337237	0.344989	0.11732	0.200453	200	236	0.169244	0.460442	0.197888	0.827574	0.0286891	0.0966113	0.0398676	0.165276
P_tenuifolius	31.5	36.7725	473.832	0.617215	281.474	59.5781	-2.54463	-43.4164	1.688	16.106	0.082	0.525	77.6066	0.0622	0.0131	3.74809	0.210611	0.39	0.39	114.592	277.5	4.16	-4.64	11390.2	37.52	-31.61	9.01923	0.3897	10.6749	8.72199	0	70	3.97695	17.9134	16.1581	0.264456	0.365946	0.128282	0.241316	202	226	0.16975	0.49795	0.24645	0.91415	0.0321	0.0946	0.033	0.1597
H_radula	31.3	24.7248	677.002	1.73537	357.029	14.2476	-0.514592	-14.0903	79.16	37.645	0.702	0.987	36.521	3.1081	0.2891	9.75095	0.093015	1.8	0.93	150.667	191	2.97	1.13	22794.7	37.84	-29.33	12.7407	0.2235	13.2886	4.19605	0.377313	28	2.07972	24.9027	190.189	0.080236	0.495825	0.370789	0.0531503	236	279	0.00950553	1.05244	0.458328	1.52027	0.00134764	0.20195	0.0710355	0.274333
H_radula	30.1	19.8227	676.85	1.59476	361.426	12.4299	-0.688001	-23.4919	62.11	34.825	0.644	0.981	29.2867	2.2415	0.1819	11.3227	0.081151	1.54	0.67	97.6151	164.5	3.57	-0.08	18959.4	39.04	-29.07	10.9356	0.2581	13.8318	5.17199	0.516713	20	1.97628	25.7036	172.907	0.102541	0.44902	0.42405	0.0243894	236	279	0	0.8108	0.2131	1.0239	0	0.17375	0.04195	0.2157
H_radula	32.3	19.2328	546.92	0.861947	344.133	22.3132	-0.581525	-16.5367	61.452	31.982	0.755	0.989	35.1657	2.442	0.2161	10.3003	0.088493	1.32	0.69	146.423	35	3.25	-1.16	16828.3	37.33	-28.87	11.4862	0.3447	9.42849	4.33943	0.348883	35	1.10375	21	115.153	0.124095	0.406394	0.434193	0.0353172	241	282	0	0.802	0.28925	1.09125	0	0.17645	0.0506	0.22705
H_radula	36	27.0159	665.065	1.49256	349.683	18.1004	-0.560026	-13.7864	102.778	40.693	0.78	0.987	40.6215	4.9093	0.4175	10.7588	0.0850427	1.91	0.77	129.446	151.618	3.12	0.05	21316.2	36.27	-28.46	11.625	0.2644	11.8003	4.55471	0.452994	15	2.29008	28.4658	134.516	0.143031	0.435676	0.374527	0.0467668	236	279	0	1.17135	0.38645	1.5578	0	0.2835	0.0643	0.3478
H_radula	34.6	17.5465	501.099	1.16547	358.725	15.0553	-0.803426	-22.2803	73.852	37.774	0.65	0.986	35.016	2.7552	0.2586	9.65429	0.0938589	1.32	0.53	148.545	207	2.55	0.7	19650.9	36.65	-30.2	14.3725	0.1484	17.1833	4.63274	0	16	2.06379	27.0476	205.41	0.0731708	0.46969	0.405969	0.0511704	236	279	0	0.5603	0.2045	0.7648	0	0.1215	0.0359	0.1574
H_radula	34.5	22.2816	529.867	1.14499	348.288	19.4602	-0.808072	-22.2946	67.917	34.002	0.738	0.988	42.0513	2.9154	0.2856	9.20798	0.0979625	2.03	0.65	159.155	185	2.51	-0.24	21110.3	34.1	-29.02	13.5857	0.2285	10.9847	4.27399	0	19	2.5974	31.1284	196.576	0.0385601	0.467431	0.454227	0.0397815	236	279	0.0120293	1.0601	0.464056	1.53619	0.00179091	0.20327	0.0716966	0.276757
H_radula	29.7	17.4199	561.718	0.909326	352.075	19.157	-0.817721	-22.5749	78.486	39.74	0.625	0.97	31.0119	2.789	0.2434	10.4585	0.0872714	1.56	0.68	178.254	182	3.21	0.63	17499	39.65	-30.28	12.352	0.2199	14.5975	4.31616	0.372899	21	3.48837	23.8866	246.204	0.0329807	0.5034	0.399846	0.063773	236	279	0	1.23215	0.4928	1.72495	0	0.30165	0.10075	0.4024
H_radula	31.6	23.4191	729.916	1.36663	352.278	17.1364	-0.61752	-19.2466	57.504	30.964	0.754	0.982	32.0847	2.5028	0.1845	12.5653	0.0737174	1.82	0.6	148.545	87.5	3.9	0.19	18715.8	39.19	-29.04	10.0487	0.2284	17.0753	5.50761	0.518433	12	1.72414	21.67	153.81	0.116053	0.415069	0.444225	0.0246539	241	279	0.0105588	1.04624	0.455572	1.51237	0.00150715	0.200463	0.0705767	0.272547
H_radula	30.4	17.7771	590.789	0.932908	350.792	19.0556	-1.01998	-33.8971	90.826	39.394	0.735	0.983	30.0905	3.5694	0.2733	12.0604	0.0765675	1.98	0.54	152.789	204	2.95	0.85	20026.8	37.71	-29.43	12.7831	0.2244	13.1462	4.38351	0.243427	16	1.22378	23.8281	165.768	0.0762511	0.365571	0.527484	0.0306947	243	279	0	1.1079	0.4239	1.5318	0	0.17795	0.06	0.23795
H_radula	35.5	19.9399	384.391	0.723558	334.67	27.5582	-0.713795	-13.7601	103.25	44.139	0.666	0.98	51.8741	5.6107	0.5356	9.47554	0.0954605	2.78	0.53	144.301	276	2.49	-0.31	15437.4	34.91	-28.66	14.0201	0.188	13.2447	1.1881	0	28	4.57875	26.5873	170.1	0.0569666	0.41271	0.493637	0.0366867	236	279	0	1.32325	0.67385	1.9971	0	0.216	0.08865	0.30465
H_radula	32.7	19.2645	418.048	0.777516	340.935	24.7769	-0.808459	-22.2841	62.671	34.499	0.662	0.981	46.0819	3.1508	0.2888	9.90997	0.0916593	1.77	0.5	146.423	151.31	2.48	1.61	16856.8	34.2	-28.01	13.7903	0.1689	14.6832	4.26697	0.653462	18	3.81282	28.3757	55.6825	0.110627	0.301829	0.544695	0.0428483	239	279	0.0042646	1.04207	0.452264	1.4986	0.000590178	0.199615	0.0698936	0.270099
H_radula	33.3	16.6304	377.96	0.736055	344.233	22.594	-1.1174	-26.3971	63.204	38.185	0.545	0.92	44.0004	2.9155	0.2781	9.48364	0.0953867	2	0.94	146.423	176.315	2.49	0.41	15179.1	35.76	-29.43	14.3614	0.1462	17.0315	3.22477	0.701191	10	3.3264	27.2201	125.68	0.0811584	0.360678	0.533258	0.0249053	239	279	0.324753	0.65095	0.299958	1.27566	0.0478088	0.136163	0.0529017	0.238796
H_radula	31.4	22.9404	633.864	1.34045	352.503	17.1139	-0.849222	-23.4647	59.434	32.449	0.709	0.966	36.1914	3.1144	0.2151	13.4788	0.0690663	2.11	0.68	125.202	191.5	3.59	0.67	17656.4	37.13	-29.45	10.3426	0.2909	12.341	4.78919	0	28	1.82556	24.6679	162.678	0.106406	0.505806	0.351615	0.0361733	241	282	0	1.2384	0.687	1.9254	0	0.201	0.0881	0.2891
H_radula	32.4	16.7868	436.711	0.729324	343.903	23.0168	-0.623525	-16.2211	71.802	37.143	0.654	0.962	38.439	3.1899	0.276	10.5576	0.0865231	2.21	0.81	169.765	151.391	2.45	1.18	17824.9	37.43	-30.02	15.2776	0.115	21.3043	6.64202	0	14	3.41365	27.5281	197.488	0.112412	0.394353	0.473295	0.01994	239	279	0	0.77025	0.2371	1.00735	0	0.1191	0.03785	0.15695
H_radula	38.2	28.2217	616.04	1.37354	343.394	20.5466	-1.29425	-28.2517	42.544	28.114	0.676	0.966	45.8114	2.2056	0.1949	10.3166	0.088366	1.95	0.96	150.667	151.067	3.91	0.32	15755.5	37.05	-28.74	9.4757	0.2039	19.1761	4.22195	0	15	2.05479	25.0485	98.4904	0.178088	0.421259	0.396384	0.00426844	246	348	0.0105765	1.04932	0.456446	1.51634	0.0015528	0.203049	0.0708732	0.275475
H_radula	44.3	17.1064	283.082	0.5395	328.011	31.7078	-0.809612	-22.303	34.586	24.482	0.725	0.988	60.4291	1.9601	0.209	8.37847	0.106627	1.43	0.74	178.254	170.5	2.65	-0.84	10682.3	33.93	-27.95	12.8038	0.5271	5.02751	4.44429	0.586096	13	2.87356	23.4834	138.641	0.0579194	0.483233	0.419505	0.0393426	239	279	0	1.26515	0.9502	2.21535	0	0.2039	0.1295	0.3334
H_radula	40	23.3436	483.102	1.11237	344.573	20.9856	-0.812596	-22.4245	46.109	30.442	0.625	0.967	48.3203	2.4503	0.2228	9.99776	0.0909276	1.86	0.72	125.202	150.719	3.5	1.47	13802.9	34.95	-29.14	9.98571	0.296963	13.2048	4.26392	0.200213	22.208	2.21121	23.5314	165.571	0.0947029	0.51392	0.332149	0.0592285	241	279	0	1.2323	0.28965	1.52195	0	0.23835	0.04825	0.2866
H_radula	28.8	24.6167	881.414	1.17604	345.331	20.9318	-0.806181	-22.2871	44.757	27.497	0.744	0.977	27.9286	1.9212	0.125	14.3696	0.0650635	1.96	0.78	131.568	103	4.22	0.49	20886.6	36.28	-29.75	8.59716	0.3332	12.6651	6.30574	0	12	3.5124	27.2381	49.6801	0.32045	0.187802	0.491545	0.000203301	248	288	0	1.13435	0.5603	1.69465	0	0.20705	0.0953	0.30235
H_silphioides	34.3	29.9089	860.989	1.05302	330.021	28.4031	-0.805791	-23.1963	131.816	64.217	0.402	0.819	34.7378	3.9943	0.4579	7.72308	0.114638	1.41	0.72	150.667	197	4.79	0.27	17974.7	42.55	-29.15	8.88309	0.313	15.3035	7.51996	0	10	4.21941	15.8635	124.893	0.343253	0.335567	0.293611	0.0275692	220	250	0.3396	0.84585	0.27495	1.4604	0.05725	0.199	0.0587	0.31495
H_silphioides	29.6	30.7967	628.464	0.891479	318.91	34.5456	-1.27375	-25.9933	85.464	51.767	0.401	0.846	49.0031	3.5114	0.4188	7.38443	0.119269	1.58	0.73	165.521	133	4.41	-0.55	14250.9	43	-26.65	9.75057	0.305	14.459	6.75518	0.46192	9	3.15985	19.9226	210.924	0.333959	0.401235	0.24009	0.0247155	236	302	0.20945	0.60375	0.3444	1.1576	0.03415	0.13895	0.0703	0.2434
H_silphioides	34.4	34.5113	687.958	0.774685	300.194	44.5488	-2.26693	-45.1896	93.412	51.762	0.438	0.857	50.1649	3.9968	0.4686	7.52924	0.117244	1.86	0.67	150.667	233	4.23	-1.56	16263.8	41.98	-27.32	9.92435	0.2417	17.501	6.58937	1.66989	6	4.94505	18.8755	146.828	0.456655	0.281894	0.24675	0.0147008	233	275	0.36275	0.84985	0.28975	1.50235	0.05865	0.1636	0.04185	0.2641
H_silphioides	25.5	21.011	574.025	0.590058	319.904	35.6083	-1.29582	-31.119	27.812	29.489	0.402	0.885	36.6029	1.0214	0.1018	9.0334	0.0996671	0.9	0.62	148.545	219	4.92	-3.15	11667.2	42.58	-27.71	8.65447	0.5817	8.45797	9.38668	0.723355	9	4.59082	15.2074	130.227	0.12793	0.523316	0.302394	0.0463597	241	272	0.256529	0.48463	0.21067	0.951828	0.038412	0.103678	0.0413107	0.185087
H_silphioides	32.8	32.0066	770.891	0.84277	314.482	37.9779	-1.1738	-29.1518	58.985	37.772	0.52	0.907	41.519	1.9892	0.2449	7.1225	0.123115	1.08	0.67	135.812	212.5	4.69	-2.95	16436.9	42.63	-26.64	9.08955	0.4242	11.0561	8.70624	0	11	3.91459	18.9796	132.751	0.391559	0.385306	0.186589	0.0365457	233	267	0.26385	0.6125	0.2483	1.12465	0.04155	0.15645	0.0636	0.2616
H_silphioides	32.3	24.2894	605.188	0.629587	314.705	38.58	-1.18552	-28.3837	23.346	23.958	0.511	0.878	40.1354	0.7182	0.0937	6.66489	0.130465	0.66	0.49	110.348	71.5	3.64	0.72	16626	40.69	-30	11.1786	0.3062	11.8877	10.2689	0	8	3.96093	15.2709	89.592	0.407179	0.30784	0.260179	0.0248013	236	290	0.290615	0.623669	0.253928	1.16821	0.0446917	0.135563	0.0497043	0.230367
H_silphioides	35.8	34.5193	960.674	1.27853	330.966	26.9993	-1.66056	-46.2133	92.173	47.418	0.515	0.875	35.9324	2.7669	0.3312	7.35417	0.119701	1.53	0.51	127.324	189.5	5.41	-0.62	17757.4	42.96	-27.7	7.94085	0.3896	13.886	3.09503	0.535058	9	4.55373	15.1803	163.103	0.500296	0.270503	0.19362	0.0355811	217	250	0.32865	0.63915	0.20975	1.17755	0.0425	0.11935	0.04165	0.2035
H_silphioides	25.5	24.798	677.167	0.832518	329.536	29.7867	-0.408925	-11.1667	75.614	44.378	0.482	0.869	36.6202	2.5611	0.2769	8.24919	0.108118	1.33	0.58	148.545	209	4.95	-0.79	13680.1	42.91	-28.85	8.66869	0.5218	9.48639	9.89864	0.444861	13	4.52586	15.0391	196.874	0.465678	0.289678	0.223849	0.0207955	217	248	0.4698	0.6586	0.314	1.4424	0.06645	0.1485	0.0649	0.27985
H_silphioides	32.9	29.8946	876.22	0.736503	309.86	40.59	-1.21731	-35.6796	64.805	45.698	0.39	0.844	34.1177	2.1226	0.2211	8.60018	0.104165	1.14	0.53	129.446	232	5.64	-1.2	15535.8	41.96	-28.66	7.43972	0.3385	16.6617	5.20844	0.644422	7	3.16832	22.3256	127.586	0.441037	0.284828	0.237644	0.03649	213	248	0.325397	0.628121	0.278023	1.23154	0.0494754	0.136683	0.0536933	0.244701
H_silphioides	33.1	24.8016	596.045	0.645504	315.535	38.4221	-1.12958	-27.132	61.355	41.107	0.456	0.893	41.6103	2.3458	0.2553	8.18841	0.108833	1.3	0.55	146.423	202	5.09	-1.15	11710.1	43.3	-26.25	8.50688	0.4087	12.4541	8.49426	0.634392	10	5.32787	15.3696	304.476	0.525461	0.29513	0.159356	0.0200532	220	250	0.36575	0.7577	0.3623	1.48575	0.0563	0.1536	0.0688	0.2787
H_silphioides	37	28.561	731.902	1.0381	331.911	27.5128	-1.07661	-25.5657	123.158	60.569	0.422	0.835	39.023	3.4448	0.4806	6.16771	0.139515	1.52	0.5	146.423	197	5.11	-0.12	14322.9	42.17	-28.98	8.25245	0.4073	12.546	6.41754	0.617571	3	4.97336	16.7315	131.857	0.249362	0.427585	0.274071	0.048982	229	252	0.345178	0.656864	0.290591	1.29263	0.0524089	0.142389	0.0555798	0.252677
H_silphioides	33.5	33.0099	718.673	0.986923	319.975	33.4472	-1.05634	-24.7855	154.316	67.148	0.43	0.858	45.9317	6.1054	0.7088	7.61371	0.116094	2.05	0.62	146.423	215.5	4.44	0.7	16186.3	42.16	-28.09	9.4955	0.4347	10.2139	10.2375	0.263709	12	2.99824	17.6125	205.126	0.350613	0.386835	0.212162	0.0503899	217	255	0.361589	0.665632	0.293924	1.32115	0.0544094	0.143054	0.054738	0.254628
H_silphioides	31.9	30.7663	603.375	0.851056	317.495	36.1507	-0.523984	-10.2761	158.834	68.506	0.425	0.894	50.9903	6.1381	0.8099	6.57884	0.131946	2.09	0.62	165.521	205	3.79	0.39	15920.2	44.73	-27.36	11.8021	0.3412	11.1079	4.4212	0.319676	16	6.26263	14.2857	211.471	0.505365	0.277438	0.18778	0.0294177	213	250	0.61385	0.75725	0.33705	1.70815	0.0859	0.12945	0.05775	0.2731
H_silphioides	32.5	29.3445	690.559	0.76427	314.591	38.3954	-1.81865	-42.7979	102.109	56.127	0.407	0.884	42.4938	3.8639	0.4339	7.90505	0.112296	1.9	0.54	135.812	216	4.93	-0.38	14007.3	42.81	-27.81	8.68357	0.5607	8.79258	6.558	0	22	4.71869	14.3689	176.319	0.319478	0.413739	0.216086	0.0506963	214	250	0.361344	0.676977	0.296243	1.33456	0.0543569	0.144074	0.0558543	0.256827
H_silphioides	36.8	35.4335	779.092	0.929288	311.582	38.1297	-1.30795	-28.7584	115.72	57.662	0.437	0.882	45.4805	4.4275	0.5263	7.4125	0.118871	1.64	0.64	137.934	187.5	4.39	-0.35	17747	42.92	-28.28	9.77677	0.283	15.5124	6.36553	0	10	3.31384	18.2365	129.999	0.376079	0.38131	0.210463	0.0321479	213	248	0.2343	0.3021	0.1325	0.6689	0.0226	0.0763	0.0233	0.1222
H_silphioides	29.9	24.5832	631.68	0.624392	312.611	39.3714	-1.29611	-33.206	40.599	35.541	0.404	0.855	38.9172	1.3448	0.158	7.51139	0.11749	0.88	0.54	125.202	140.5	5.42	0.12	11654.6	43.32	-27.25	7.99262	0.2986	18.1514	3.1074	0.677946	8	2.68908	15.9004	62.5487	0.458363	0.249097	0.266512	0.0260277	229	255	0.292027	0.59675	0.252479	1.14126	0.0450648	0.12828	0.0487525	0.223884
H_silphioides	36	30.9676	611.233	0.805849	314.444	38.4285	-1.0442	-25.0095	78.004	50.079	0.391	0.88	50.6641	3.0451	0.3952	6.70521	0.129782	1.33	0.58	150.667	257.5	4.31	-0.93	14181.7	43.25	-27.1	10.0348	0.3477	12.3957	5.23642	0.661777	22	3	16.8986	136.19	0.380424	0.354064	0.225567	0.0399456	217	255	0.375534	0.686138	0.305145	1.36682	0.0564174	0.148779	0.0585786	0.26727
H_silphioides	35.4	27.4022	611.86	0.855856	313.297	32.0173	-1.04908	-25.5582	68.773	40.863	0.518	0.873	44.785	2.2556	0.308	6.32338	0.136549	1.02	0.52	157.033	226.5	4.52	-1.25	13536.7	42.16	-28.97	9.32743	0.2246	20.1247	8.01905	0.889385	9	2.59481	18.1644	241.968	0.424189	0.363437	0.185397	0.026978	226	262	0.6088	0.90835	0.44345	1.9606	0.0989	0.20255	0.09	0.39145
H_niveu_ssp_tephrodes	47	47.6285	767.855	1.43287	312.853	33.24	-1.55033	-24.994	50.848	40.846	0.383	0.834	62.028	2.0221	0.3154	5.41122	0.155976	1.1	0.58	161.277	25.5	3.88	1.54	19790.1	39.09	-31.17	10.0747	0.3398	11.4185	8.85268	0	400	3.25866	21.3861	51.5368	0.184528	0.60731	0.208162	0	212.723	237.364	0.358436	0.836325	0.376254	1.57102	0.0591017	0.173636	0.0608958	0.293783
H_niveu_ssp_tephrodes	48.7	49.7792	898.004	1.80615	325.074	27.561	-1.76341	-31.8114	18.166	25.776	0.344	0.841	55.4332	0.8271	0.1007	7.21351	0.121751	0.97	0.71	150.667	46	4.61	-0.01	19479.5	39.48	-29.94	8.56399	0.3165	14.5656	14.0007	0	450	3.53201	21.393	92.1736	0.103283	0.677874	0.19409	0.0247522	208	229	0.447	0.7285	0.327967	1.50347	0.0702667	0.144167	0.0519333	0.266367
H_niveu_ssp_tephrodes	51.5	39.465	670.961	1.69345	333.824	23.3045	-2.14323	-36.4379	23.768	28.795	0.36	0.829	58.8186	1.0158	0.1398	6.26609	0.137626	1.27	0.61	152.789	32.5	5.39	0.51	12448.3	40.75	-29.9	7.5603	0.3837	14.0474	9.0977	0	350	4.67626	19.9597	57.9696	0.0527863	0.734996	0.201523	0.0106953	211	241	0.357646	0.815795	0.377848	1.55129	0.0584664	0.164909	0.0572008	0.280576
H_niveu_ssp_tephrodes	58.4	52.5313	927.668	1.56491	312.458	33.5682	-1.68201	-30.256	38.621	41.664	0.28	0.745	56.6272	1.7604	0.2187	7.04938	0.124233	1.16	0.64	159.155	52.5	5.65	0.21	16418.9	39.04	-30.79	6.90973	0.4021	14.0512	13.8035	0	400	3.88007	21.875	44.0953	0.0630453	0.674834	0.251258	0.0108628	223	239	0.357111	0.820466	0.38819	1.56577	0.0591191	0.165263	0.0588574	0.283249
H_niveu_ssp_tephrodes	51.1	48.7519	739.615	1.31229	307.437	37.1502	-1.64524	-30.2128	21.558	22.511	0.535	0.965	65.9152	0.9127	0.1421	5.42294	0.155692	0.97	0.59	163.399	51	4.54	1.68	16291.1	40.84	-29.3	8.99559	0.4968	9.13849	10.7792	0	550	4.69925	16.4491	97.6366	0.175651	0.602113	0.213285	0.00895054	213	241	0.2794	0.67185	0.3135	1.26475	0.05255	0.1508	0.08355	0.2869
H_niveu_ssp_tephrodes	38.9	34.3198	617.485	1.16046	325.4	29.5742	-1.39682	-27.5934	20.457	41.844	0.147	0.677	55.58	1.0404	0.1137	8.1504	0.109285	1.01	0.69	123.08	26.5	3.88	0.6	15914.6	33.65	-31.11	8.67268	0.2808	13.8177	7.82758	1.02008	550	3.51576	28.866	52.7606	0.0905979	0.667726	0.222803	0.0188739	226	260	0.34467	0.718264	0.336958	1.39989	0.0513843	0.143217	0.0509564	0.245558
H_niveu_ssp_tephrodes	46.9	45.6675	908.173	1.90556	329.056	23.9654	-1.64486	-29.9674	19.648	24.502	0.404	0.811	50.285	0.7976	0.0988	7.07287	0.123872	1.08	0.59	123.08	46	5.23	-0.67	17364.7	40.36	-30.14	7.71702	0.4712	11.0993	8.81418	0	450	4.51613	18.8953	84.8181	0.186517	0.562669	0.223387	0.0274269	217	239	0.30115	0.50865	0.18435	0.99415	0.0483	0.1046	0.0291	0.182
H_niveu_ssp_tephrodes	47.7	46.0178	855.991	1.45903	316.366	31.5401	-1.75162	-32.5825	39.565	39.901	0.312	0.844	53.7596	1.8585	0.2127	7.73766	0.114447	2.95	0.63	150.667	46	5.43	0.27	15764.1	39.72	-30.26	7.31492	0.3624	14.9834	7.26802	0	300	3.47349	20.6963	65.7807	0.127241	0.566251	0.301062	0.00544537	208	233	0.2444	0.484	0.313	1.0414	0.03515	0.08955	0.01655	0.14125
H_niveu_ssp_tephrodes	51.7	36.6485	667.715	1.48465	331.81	24.685	-1.76878	-32.2263	37.113	36.581	0.349	0.839	54.8864	1.5341	0.2037	6.53117	0.132781	1.38	0.61	165.521	39	4.89	0.6	13654.7	40.35	-30.27	8.25153	0.3617	13.5195	9.14292	0.315781	350	3.27273	18.6047	130.626	0.144305	0.620934	0.224119	0.0106411	226	229	0.343215	0.760254	0.352743	1.45621	0.057863	0.156494	0.0547786	0.269135
H_niveu_ssp_tephrodes	55.9	51.0107	841.805	1.78791	321.502	28.5309	-1.96594	-32.443	35.794	39.077	0.295	0.753	60.5967	1.727	0.2169	6.96219	0.125594	1.5	0.69	161.277	44.5	4.9	1.12	17179.7	39.98	-30.02	8.15918	0.3973	12.3332	11.454	0	400	4.25963	18.9084	117.054	0.162148	0.619675	0.198944	0.019233	208	226	0.28105	0.7438	0.2372	1.26205	0.0465	0.1801	0.03825	0.26485
H_niveu_ssp_tephrodes	56.7	46.2406	702.614	1.27558	307.569	36.2505	-1.98335	-30.1365	31.757	44.194	0.204	0.795	65.8123	2.1124	0.209	9.10718	0.0989396	1.29	0.67	171.887	44.5	4.17	2.29	16849.3	40.28	-29.47	9.65947	0.3085	13.517	9.98576	0.320038	450	1.76817	20.1961	56.7276	0.127275	0.603569	0.247121	0.0220351	197	250	0.3867	0.5628	0.3062	1.2557	0.066	0.1134	0.0368	0.2162
H_niveu_ssp_tephrodes	52	47.0597	681.361	1.23632	306.105	38.0643	-1.69014	-30.7248	49.184	40.882	0.37	0.814	69.0672	1.4016	0.3397	3.12599	0.242366	1.48	0.57	176.132	59	4.05	1.74	16823.7	40.92	-30.59	10.1037	0.3014	13.4373	8.7795	0	400	4.18251	16.1871	111.372	0.256886	0.493022	0.232814	0.017279	217	241	0.352415	0.767063	0.357873	1.47735	0.0577839	0.156896	0.0564091	0.27126
H_niveu_ssp_tephrodes	48.5	47.1965	773.176	1.29021	304.946	36.5805	-1.61593	-29.8807	27.571	39.453	0.223	0.726	61.0424	1.098	0.1683	5.52406	0.153279	2.33	0.55	142.179	50.5	4.26	1.13	18149.7	40.93	-29.4	9.60798	0.3047	13.981	8.77434	0.260956	500	3.48837	17.5	118.941	0.229021	0.51668	0.221791	0.0325078	205	223	0.3819	0.92205	0.43795	1.7419	0.05875	0.20115	0.0712	0.3311
H_niveu_ssp_tephrodes	55.7	47.7505	737.431	1.62748	321.375	29.3402	-1.66896	-30.8425	32.076	29.336	0.468	0.909	64.7525	1.3462	0.2077	5.48146	0.154286	1.6	0.58	159.155	51.5	4.29	1.41	17189.5	40.23	-29.05	9.37762	0.2915	14.717	9.1624	0	350	3.60721	18.7123	99.3215	0.177504	0.555664	0.235769	0.0310628	217	255	0.22935	0.8275	0.34085	1.3977	0.0586	0.17605	0.0561	0.29075
H_niveu_ssp_tephrodes	50.8	52.3966	965.738	1.1557	292.531	45.3374	-1.3337	-24.5819	50.299	44.709	0.316	0.757	54.2556	2.4439	0.2729	7.95529	0.111666	1.75	0.74	159.155	19.5	4.92	-0.99	19628.8	39.15	-29.76	7.95732	0.4616	10.6586	11.2912	0	450	3.83212	23.7288	40.9613	0.06616	0.690562	0.243278	0	213.263	238.363	0.406477	0.890324	0.4346	1.7314	0.0652751	0.177074	0.0645823	0.306932
H_niveu_ssp_tephrodes	56.4	41.7145	694.108	1.9225	336.177	21.698	-1.69696	-31.4612	51	38.463	0.433	0.824	60.098	2.1575	0.3065	6.03915	0.142063	1.23	0.61	163.399	46	4.68	0.55	14831.4	39.83	-29.97	8.51068	0.3253	14.3867	11.1026	0	500	3.86847	20.198	99.3465	0.105087	0.608926	0.270398	0.0155889	217	236	0.370233	0.795667	0.4087	1.5746	0.0713333	0.13815	0.05165	0.261133
H_niveu_ssp_tephrodes	54.1	46.5212	823.661	2.5095	341.588	18.5381	-1.61811	-29.8039	28.275	30.363	0.385	0.851	56.481	1.3347	0.1597	7.35755	0.119652	1.12	0.62	137.934	43	4.74	0.07	17376.8	39.65	-30.32	8.36498	0.258	18.3721	10.8797	0	300	3.08285	22.1116	115.358	0.246536	0.545951	0.196665	0.0108479	213	233	0.2351	0.6207	0.3887	1.2445	0.0564	0.13285	0.06405	0.2533
H_verticillatus	37.1	34.3498	891.046	1.12585	325.117	30.51	-1.13951	-29.5593	24.358	34.635	0.255	0.95	38.55	0.784	0.0939	7.34931	0.11977	1.22	0.38	89.1268	86	6.62	-0.75	13459.9	41.79	-29.46	6.31269	0.5468	12.1068	7.18244	0.892539	43	5.81818	15.8672	202.055	0.285197	0.53371	0.141595	0.0394972	220	250	0.290801	0.7239	0.280418	1.29512	0.0428478	0.156022	0.0521159	0.250986
H_verticillatus	32.9	27.1789	726.367	0.968613	332.833	28.0596	-0.797465	-21.3126	21.995	30.241	0.299	0.94	37.4176	0.6478	0.0823	6.8712	0.127045	1.65	0.56	125.202	129.5	5.85	-2.72	12416.5	41.87	-29.1	7.15726	0.2921	20.0274	6.30678	0.316088	20	3.55195	20	207.936	0.22054	0.554716	0.162012	0.0627318	226	255	0.26754	0.586662	0.24514	1.09934	0.0414638	0.126977	0.0462771	0.215587
H_verticillatus	30.7	29.3427	827.167	0.911399	324.344	32.1953	-0.546875	-15.4163	33.264	40.863	0.25	0.941	35.4738	0.9609	0.118	7.14322	0.122802	1.44	0.32	89.1268	189	6.25	0.68	13234.7	42.01	-28.68	6.7216	0.4121	15.1662	8.03152	0.488607	14	1.44144	15.1261	203.495	0.348578	0.415784	0.182806	0.0528318	220	252	0.0723	0.2908	0.13695	0.50005	0.0158	0.0705	0.0296	0.1159
H_verticillatus	22.3	12.001	322.005	0.407908	335.224	29.4209	-2.14159	-40.3835	2.388	9.799	0.312	0.913	37.2697	0.053	0.0089	4.95506	0.167925	0.48	0.2	142.179	105	2.94	0.96	10952.6	41.25	-30.09	14.0306	0.394576	13.8522	7.05179	0.345671	38	4.4021	17.5253	49.1631	0.333769	0.424709	0.210176	0.0313467	236	260	0.2326	0.6868	0.1439	1.0633	0.0391	0.1467	0.0256	0.2114
H_verticillatus	28.4	24.2101	784.676	0.765625	328.831	31.6214	-1.02684	-27.9758	13.483	25.483	0.261	0.962	30.8537	0.3617	0.0416	7.69471	0.115012	0.86	0.34	89.1268	84.5	4.96	-0.19	15820.1	39.89	-29.65	8.04234	0.3912	12.6789	6.65269	0	20	4.03777	25.7143	119.242	0.372819	0.445644	0.15574	0.0257963	236	262	0.1554	0.6866	0.1874	1.0294	0.02555	0.1476	0.0393	0.21245
H_verticillatus	31.4	28.9286	884.234	0.938372	325.714	30.8285	-1.03721	-27.803	22.68	36.865	0.21	0.711	32.716	0.6329	0.0742	7.52965	0.117238	0.88	0.41	82.7606	100	5.34	0.45	16558.7	41.05	-29.98	7.68727	0.357	14.958	5.73568	0.267935	18	3.85328	18.6992	163.134	0.304344	0.493974	0.164976	0.0367061	236	260	0.18555	0.54875	0.1661	0.9004	0.0298	0.1257	0.0322	0.1877
H_verticillatus	32.1	33.1825	1132.49	0.806704	308.229	41.1334	-0.841082	-28.7054	36.757	40.147	0.287	0.928	29.3005	0.9887	0.1077	8.18013	0.108931	1.44	0.36	82.7606	106.5	6.64	1.51	17055.5	42.47	-28.5	6.39608	0.5382	12.3374	6.23838	0	36	1.51307	14.0056	145.527	0.350475	0.292532	0.277033	0.0799606	220	250	0.230698	0.612561	0.234035	1.07729	0.0357784	0.131694	0.0440025	0.211475
H_verticillatus	36.6	38.3952	1048.12	0.868544	302.557	44.2064	-0.647766	-17.6828	40.292	45.551	0.244	0.917	36.6326	1.1183	0.1476	6.57656	0.131986	1.19	0.35	78.5165	43	6.34	-0.48	16531.8	42.07	-28.56	6.63565	0.3749	16.9112	7.86374	0.553713	62	1.48936	15.5738	142.197	0.263903	0.478796	0.189926	0.0673754	217	248	0.22955	0.58015	0.17275	0.98245	0.0349	0.15465	0.0372	0.22675
H_verticillatus	30.2	32.6361	1061.7	0.829387	312.044	39.3497	-0.725514	-23.602	40.404	43.326	0.27	0.933	30.7395	1.1713	0.1242	8.43076	0.106036	1.04	0.45	76.3944	107.5	5.49	0.88	19338.8	41.26	-28.06	7.51548	0.3916	14.0194	7.20053	0	17	1.35468	17.5439	149.698	0.381989	0.368568	0.200404	0.0490395	229	250	0.238987	0.612826	0.237047	1.08886	0.035815	0.133615	0.043062	0.213169
H_verticillatus	30.4	27.9455	932.533	0.753727	314.968	37.0764	-0.620402	-20.7027	45.85	43.978	0.298	0.928	29.9673	1.2693	0.1374	8.23799	0.108249	1.05	0.39	84.8827	97	6.61	-0.32	14107.9	41.04	-28.41	6.20877	0.492	13.435	5.12935	0.75543	39	2.14133	16.6341	190.306	0.329831	0.417748	0.219121	0.0332995	229	252	0.217046	0.61727	0.247562	1.08188	0.0343362	0.134278	0.0458739	0.215102
H_verticillatus	31.2	27.7915	859.21	0.833778	321.977	33.332	-1.00675	-27.5259	29.927	41.318	0.22	0.937	32.3454	0.8345	0.0968	7.62087	0.115998	1.01	0.29	91.2489	82.5	6.28	-0.21	13681.7	41.97	-29.64	6.68312	0.2596	24.1911	6.20546	0.580574	50	3.07329	13.8655	165.892	0.219163	0.566814	0.173461	0.0405625	226	255	0.24955	1.05135	0.22225	1.52315	0.0375	0.2342	0.0416	0.3133
H_verticillatus	32.4	30.3523	808.166	0.533578	282.84	56.8845	-1.21109	-30.5982	46.942	46.96	0.267	0.916	37.557	1.3927	0.1763	6.8996	0.126589	1.48	0.37	118.836	164	5.54	1.05	14587.8	42.82	-27.23	7.72924	0.2834	19.5483	8.56023	0.617274	17	1.72414	18.4843	252.441	0.271986	0.521626	0.1659	0.0404886	220	255	0.283783	0.599445	0.247899	1.13113	0.0431607	0.131828	0.0479871	0.225533
H_annuus	32.5424	41.7874	1206.23	1.89656	338.248	22.0333	-1.18921	-34.3275	99.876	55.112	0.413	0.834	34.643	2.8265	0.346	7.16908	0.122413	1.55	0.51	70.028	46	5.15	2.29	23422	42.57	-30.29	8.26602	0.6627	7.77124	9.68638	0.189373	191	6.32653	14.9312	192.11	0.0495549	0.578887	0.165947	0.205611	193	217	0.39055	2.35185	1.2133	3.9557	0.1018	0.49005	0.1313	0.72315
H_annuus	40.8599	46.8318	1369.47	1.97705	332.744	23.6877	-1.36491	-39.9134	88.429	52.286	0.406	0.775	34.1969	2.5438	0.3024	7.41204	0.118877	1.42	0.48	65.7839	48.5	6.23	0.81	21981.9	42.43	-31.15	6.81059	0.5824	10.6971	11.9171	0.12471	130	5.67951	16.9625	204.19	0.0609236	0.561634	0.154611	0.222832	193	217	0.4949	1.96075	0.7328	3.18845	0.07695	0.39385	0.1147	0.5855
H_annuus	35.7	35.9778	1016.29	1.47213	334.445	24.4393	-1.36042	-38.4287	64.574	42.536	0.448	0.849	35.4012	1.8608	0.2286	7.13998	0.12285	1.33	0.4	80.6383	31	5.17	2.11	19657.4	44.32	-31.16	8.57253	0.5413	9.55108	8.6691	0.0916932	103	4.30293	15.5819	106.69	0.0488331	0.658075	0.171712	0.12138	200	221	0.2688	1.1485	0.5391	1.9564	0.03245	0.2245	0.07445	0.3314
H_annuus	34.7151	39.7299	1078.92	2.01444	341.479	19.7226	-1.04594	-28.4038	102.488	62.631	0.328	0.789	36.8238	2.9338	0.3774	6.77371	0.128639	1.48	0.46	72.1501	55	4.37	3.61	24689.2	42.59	-31.45	9.746	0.3309	13.2064	8.78925	0	108	5.6391	18.5185	105.64	0.0772435	0.594472	0.152972	0.175312	193	214	0.41685	1.43875	0.6237	2.4793	0.05875	0.31805	0.0941	0.4709
H_annuus	37.2898	40.5541	1007.73	2.79631	350.188	14.5027	-0.949954	-21.6333	161.842	74.503	0.366	0.779	40.243	5.0032	0.6513	6.68187	0.130177	2.13	0.44	93.3707	56.5	4.78	1.74	21082.2	42.07	-32.12	8.80126	0.43	11.1163	8.72598	0.0581185	107	4.71204	17.1329	138.31	0.0665172	0.503362	0.193912	0.236209	189	212	0.75035	2.3417	1.29475	4.3868	0.10185	0.4047	0.20835	0.7149
H_annuus	37.9256	38.9707	1048.61	2.76779	347.792	14.0801	-1.06603	-24.654	100.662	57.463	0.383	0.842	37.164	2.6715	0.3741	6.14114	0.140034	1.55	0.48	91.2486	64.5	4.86	2.98	21576.4	43.07	-31.14	8.86214	0.3866	12.5711	8.99163	0.110713	98	5.80986	17.9884	81.25	0.127015	0.531446	0.183508	0.158031	189	212	0.5104	1.6106	0.4901	2.6111	0.04035	0.2558	0.25605	0.5522
H_annuus	32.9729	41.1822	921.779	1.85907	336.591	22.152	-0.929533	-20.8057	128.881	66.401	0.367	0.779	44.6769	4.4702	0.5758	6.76346	0.128809	2.49	0.51	70.028	52	3.92	2.63	23514.8	40.49	-30.75	10.3291	0.4626	8.47384	8.53092	0	106	4.43548	20.5882	194.07	0.0746123	0.595558	0.154583	0.175246	200	233	1.1797	3.5068	1.33245	6.01895	0.18095	0.7479	0.21795	1.1468
H_annuus	39.5071	45.8935	822.281	1.74741	327.197	26.2637	-1.61998	-29.0254	71.149	47.963	0.389	0.87	55.8124	2.3777	0.3971	4.98766	0.16701	1.35	0.6	97.6148	79	4.79	2.27	17166.6	42.81	-30.21	8.93737	0.3231	14.8251	7.75104	0	101	5.46559	20.8661	111.5	0.121256	0.522601	0.191211	0.164933	203	240	0.8299	3.28175	3.11525	7.2269	0.15505	1.0207	0.3441	1.51985
H_annuus	35.7	42.3745	807.205	1.98932	337.034	21.3009	-1.21909	-23.2228	121.268	61.184	0.407	0.857	52.4953	4.4452	0.6366	5.98272	0.143211	2.19	0.59	80.6383	63	4.23	2.52	19082.9	41.79	-31.14	9.87943	0.3642	11.6145	9.11036	0.230353	143	4.64286	17.4419	122.52	0.110349	0.568315	0.170666	0.150669	203	238	1.50825	5.59345	3.15335	10.2551	0.2526	1.28725	0.53735	2.0772
H_annuus	38.7359	43.6251	836.715	2.64736	343.488	16.4787	-1.00397	-22.0042	125.013	65.876	0.362	0.836	52.1386	4.1078	0.6518	5.30224	0.158674	1.87	0.6	103.981	48.5	4.27	2.75	19595.2	42.06	-31.29	9.85012	0.2696	15.8383	8.72679	0	61	5.05618	17.5781	207.78	0.0494273	0.718452	0.123015	0.109106	200	240	1.31925	4.5969	3.0565	8.97265	0.2276	1.00235	0.48085	1.7108
H_annuus	40.5983	39.7338	971.248	2.30334	344.214	17.2505	-1.00327	-22.4016	121.144	61.131	0.407	0.857	40.91	3.6347	0.4956	6.33394	0.136352	2.09	0.52	97.6148	50.5	5.31	1.73	18290.9	42.81	-31.03	8.06215	0.5369	9.89011	6.64885	0	63	5.08475	18.8492	148.98	0.0808162	0.564304	0.172976	0.181904	198	231	0.94845	4.29255	2.2796	7.5206	0.1614	0.9346	0.3998	1.4958
H_annuus	40.062	46.1539	1052.47	1.9264	330.596	23.9586	-1.2292	-28.0299	118.327	67.042	0.331	0.784	43.8531	4.0201	0.5189	6.74735	0.129076	1.92	0.52	65.7839	60	4.7	2.97	22392.9	41.59	-30.16	8.84894	0.5364	8.76212	10.2993	0	109	4.65549	19.7343	115.18	0.0611217	0.534034	0.14473	0.260115	178	198	0.60705	2.68375	1.24765	4.53845	0.1406	0.69375	0.12675	0.9611
H_annuus	40.4216	43.7964	1039.85	1.87741	332.958	23.3281	-0.867247	-20.5909	127.309	69.477	0.331	0.699	42.118	4.6395	0.5362	7.65256	0.115573	1.86	0.44	65.7839	59	4.59	1.58	22654.7	41.39	-31.95	9.01743	0.5258	8.72955	10.2001	0	130	4.48598	19.0813	99.73	0.0632708	0.595708	0.13687	0.204151	189	219	1.1466	2.8927	1.31715	5.35645	0.11285	0.5184	0.1792	0.81045
H_annuus	39.787	45.177	1062.41	1.80588	330.474	25.0167	-1.2855	-30.2306	97.476	56.518	0.383	0.827	42.5233	3.2126	0.4145	6.75054	0.129023	1.46	0.57	80.6383	52	4.51	2.5	23556.7	41.94	-31.18	9.29933	0.4829	9.33941	8.71903	0	138	3.74332	20.1161	84.28	0.0692928	0.546749	0.189013	0.194945	186	210	0.9241	3.13707	1.72683	5.788	0.146833	0.444933	0.310333	0.9021
H_annuus	36.9622	39.1221	893.886	2.20495	343.86	17.7429	-1.02406	-23.1229	89.955	54.461	0.381	0.816	43.7663	2.881	0.3937	6.31775	0.136654	1.37	0.48	106.103	59	4.63	2.87	19306.4	42.58	-31.35	9.19654	0.3498	13.2361	10.5191	0	82	6.14203	20.7767	93.23	0.0838786	0.416711	0.221924	0.277486	200	231	0.7799	2.08245	1.4359	4.29825	0.11805	0.40125	0.2127	0.732
H_annuus	37.6109	33.3057	679.593	2.33371	352.572	14.2716	-0.982017	-21.5473	86.577	55.638	0.351	0.842	49.0084	2.9038	0.4243	5.84374	0.146119	1.34	0.58	110.347	66	4.18	2.09	16258.2	42.43	-30.79	10.1507	0.2833	14.7547	13.365	0.250668	100	4.98915	19.8095	99.21	0.0937406	0.470013	0.199476	0.23677	193	221	0.81685	4.2156	1.76155	6.794	0.1035	0.7227	0.247	1.0732
H_argophyllus	42.5023	39.6772	1088.41	1.55138	329.536	25.5754	-0.972833	-26.6865	34.948	34.089	0.378	0.849	36.4542	1.0853	0.1274	7.51884	0.117387	1.01	0.53	82.7604	103	5.02	1.63	21681.5	40.65	-30.7	8.09761	0.400085	12.5531	7.92765	0.177623	250	4.56432	17.8894	127.02	0.130688	0.50126	0.215635	0.152417	196	228	1.6584	3.3645	1.432	6.4549	0.2114	0.6221	0.20165	1.03515
H_argophyllus	42.027	39.9748	871.845	1.54875	332.08	25.8109	-1.82503	-39.8037	68.374	41.149	0.507	0.905	45.8508	2.3195	0.3135	6.39872	0.135158	1.24	0.55	82.7604	68	5.07	2.28	17196.2	41.82	-30.47	8.24852	0.5172	9.80278	8.17561	0	450	4.90566	17.6015	177.096	0.130677	0.540966	0.190396	0.137961	200	217	1.9466	3.3135	1.848	7.1081	0.1065	0.4809	0.1425	0.7299
H_argophyllus	43.5592	39.7822	859.685	1.44583	328.203	27.5151	-1.17172	-25.3206	89.443	48.565	0.477	0.887	46.2753	3.1533	0.4139	6.61851	0.131259	1.43	0.57	89.1266	79	4.73	2.95	18175.2	40.29	-30.81	8.51797	0.5119	9.24009	5.99554	0	1050	3.74332	17.9439	111.39	0.0742436	0.563246	0.224886	0.137625	196	221	1.8853	6.3486	2.8176	11.0515	0.2405	1.142	0.2901	1.6726
H_argophyllus	42.8114	43.7448	866.584	1.22362	312.864	35.7504	-1.13163	-22.4176	73.396	46.961	0.418	0.897	50.4796	2.5674	0.3705	5.92955	0.144309	1.37	0.56	76.3942	151.5	4.66	2.88	18596.2	41.61	-30.43	8.92918	0.4396	10.6005	8.78172	0.178415	650	3.49515	18.0422	89.42	0.140013	0.453366	0.217848	0.188772	191	212	1.27245	2.7734	1.50665	5.5525	0.1792	0.54165	0.2341	0.95495
H_argophyllus	45.9941	44.4863	704.939	1.51189	321.825	29.4242	-1.14309	-24.7824	94.998	51.552	0.449	0.884	63.1066	3.7338	0.5995	5.22819	0.16056	1.45	0.83	89.1266	168.5	3.74	2.71	18848.6	42.32	-29.89	11.3155	0.3592	10.412	9.61714	0.124984	750	3.85321	17.5803	175.97	0.0622833	0.552424	0.18685	0.198443	189	210	2.58045	4.77635	2.38465	9.74145	0.3055	0.6261	0.35885	1.29045
H_argophyllus	43.1897	40.3169	817.091	1.64931	332.412	24.4447	-1.09868	-24.2171	115.662	55.939	0.464	0.875	49.342	4.0269	0.5707	6.05607	0.141722	1.69	0.51	114.591	92.5	4.74	2.51	17238.2	41.83	-30.28	8.82489	0.3812	12.4344	7.92038	0	400	3.44828	19.1235	118.03	0.0521901	0.538507	0.202321	0.206981	193	212	1.86115	4.6141	2.19205	8.6673	0.2523	0.9378	0.3191	1.5092
H_argophyllus	35.8189	44.5925	981.557	1.40877	318.288	31.6536	-1.00492	-22.12	84.635	48.682	0.449	0.842	45.4304	3.0477	0.3845	6.9264	0.126161	1.43	0.51	89.1266	79	4.83	2.99	20322.1	42.04	-30.34	8.70393	0.5598	8.62808	8.45149	0.0837326	450	3.83275	14.9013	188.039	0.143442	0.538548	0.189131	0.128879	247	280	1.26775	2.86805	1.23435	5.37015	0.1976	0.37835	0.184	0.75995
H_argophyllus	37.9256	41.2753	862.254	1.53737	328.851	26.8481	-0.994346	-20.7722	136.915	60.806	0.465	0.88	47.8691	4.5921	0.6554	6.00656	0.142723	1.72	0.54	84.8824	69	4.18	2.86	20628.1	42.3	-30.71	10.1196	0.4509	9.27035	9.15624	0	1050	3.73665	16.9291	399.45	0.110327	0.607911	0.185505	0.0962574	205	223	1.6779	3.8831	2.0534	7.6144	0.1966	0.7295	0.2805	1.2066
H_argophyllus	40.062	44.411	891.782	1.38162	317.69	32.1441	-1.0453	-20.9899	110.421	61.842	0.363	0.842	49.8003	3.9158	0.5499	6.12093	0.140431	1.9	0.58	76.3942	77.5	4.86	2.77	18349.4	42.22	-31.49	8.68724	0.3748	12.9669	11.2986	0	400	4.09683	17.7215	205.026	0.136793	0.54014	0.182343	0.140725	233	256	1.2019	3.0295	1.4492	5.6806	0.164	0.604	0.2316	0.9996
H_argophyllus	38.7359	43.2345	986.525	1.53299	325.201	28.2028	-1.28974	-29.4293	105.556	55.863	0.425	0.833	43.8251	3.6696	0.4626	6.93256	0.126063	1.31	0.57	76.3942	51	4.68	2.93	21079.6	41.65	-31.15	8.89957	0.4659	10.0451	6.72687	0.130113	500	4.12926	16.9231	203.284	0.118201	0.552342	0.189576	0.13988	193	214	1.6966	3.2542	1.6401	6.5909	0.20555	0.5842	0.23795	1.0277
H_argophyllus	38.6368	39.8357	947.663	1.49998	329.619	26.5575	-1.14083	-25.0977	141.903	62.837	0.452	0.832	42.0358	4.6605	0.5965	6.81308	0.127991	2.13	0.64	91.2486	85	5.06	1.47	18728.5	41.8	-31.64	8.26087	0.4885	10.3582	7.42756	0	700	3.72439	15.3119	314.72	0.331723	0.440105	0.147814	0.0803571	245	270	1.1979	2.10015	1.1991	4.49715	0.1412	0.42935	0.1907	0.76125
H_argophyllus	41.2866	46.5211	953.869	1.38885	315.938	33.4962	-0.98785	-20.2549	129.934	61.126	0.437	0.865	48.7709	4.4311	0.6337	5.99243	0.143012	1.57	0.64	97.6148	83.5	4.76	2.4	20039.3	43.2	-31.3	9.07563	0.3611	13.1819	9.41632	0	600	5.37428	14.3667	416.82	0.0695024	0.633727	0.152344	0.144427	186	205	0.8711	2.34955	1.26305	4.4837	0.175	0.48265	0.19605	0.8537
H_argophyllus	43.6321	44.4429	1081.61	1.3915	318.2	31.9388	-1.04845	-25.5162	99.904	53.658	0.436	0.873	41.0894	3.1205	0.4105	6.60171	0.131549	1.21	0.53	103.981	66	5.59	1.83	19349.1	42.09	-30.89	7.52952	0.3091	18.0848	7.07601	0.149058	600	4.63458	16.73	302.73	0.0526211	0.612196	0.230899	0.104284	212	240	1.5788	3.0772	1.922	6.578	0.2133	0.61145	0.2793	1.10405
H_argophyllus	40.4216	42.46	881.282	1.52171	326.415	27.9029	-1.11898	-23.2251	93.317	55.389	0.382	0.855	48.1799	3.4062	0.4496	6.57607	0.131995	2.06	0.62	110.347	74	4.47	3.22	19715.5	41.26	-30.43	9.23043	0.3247	13.7666	11.0405	0	450	4.90909	21.1111	266.25	0.21416	0.544901	0.168977	0.0719624	242	268	0.8522	2.1402	1.20425	4.19665	0.1263	0.46085	0.20435	0.7915
H_argophyllus	42.027	41.4582	912.765	1.15673	313.448	35.8409	-1.26212	-27.7876	99.911	54.36	0.425	0.832	45.4204	2.9526	0.4538	5.50639	0.153695	1.31	0.58	82.7604	83.5	4.33	2.04	21080	41.79	-31.54	9.65127	0.3633	11.9185	8.95329	0	850	5.9034	16.7969	370.75	0.144545	0.664815	0.171032	0.0196089	259	294	2.1063	3.9185	2.6544	8.6792	0.2904	0.7807	0.4251	1.4962
H_argophyllus	40.686	42.3087	908.471	1.16863	313.072	36.2036	-1.13068	-24.829	113.761	60.163	0.395	0.821	46.5713	4.445	0.5298	7.38996	0.11919	2.07	0.65	72.1501	68	4.6	1.18	19749.4	40.35	-30.69	8.77174	0.4493	10.2381	5.88521	0	550	4.65587	18.8716	313.02	0.0439269	0.668552	0.180468	0.107054	217	240	1.5708	2.64525	1.4716	5.68765	0.1956	0.52805	0.21865	0.9423
H_argophyllus	36.9622	37.2205	738.995	1.56935	334.46	23.7172	-1.13182	-24.6804	93.892	52.273	0.432	0.863	50.3664	3.1935	0.4729	5.75301	0.148082	1.43	0.66	82.7604	84.5	4.05	1.96	18246.8	41.76	-30.95	10.3111	0.4269	9.487	11.7227	0	900	5.14403	17.2794	296.83	0.0660648	0.524913	0.227773	0.181249	203	224	1.65395	3.21365	1.733	6.6006	0.2062	0.53615	0.2531	0.99545
H_cusickii	37.6	39.436	933.267	1.3443	326.964	29.3358	-0.779314	-18.4427	11.809	24.299	0.251	0.91	42.2559	0.4155	0.0499	7.32665	0.120096	0.94	0.56	174.009	148	5.21	2.81	17913	44.21	-31.79	8.4856	0.412847	12.8212	9.57725	0	48	4.88636	18.4038	10.4	0.694231	0.124038	0.180769	0.000961538	196	217	0.4322	1.0868	0.241	1.76	0.0709	0.2058	0.0387	0.3154
H_cusickii	39	42.0284	956.263	1.37701	325.774	30.5216	-0.83868	-19.0823	12.15	26.406	0.219	0.91	43.9506	0.4829	0.0534	8.04307	0.110582	0.62	0.39	146.422	30	5.93	2.41	16125.9	43.13	-32.74	7.27319	0.5298	11.1929	8.77814	0.276677	49	5.54325	19.1176	82.5392	0.324867	0.377153	0.242254	0.0557266	189	203	0.30812	0.787308	0.304729	1.40016	0.0472941	0.17438	0.0659401	0.287614
H_cusickii	39.1	39.2564	1083.93	1.7616	337.155	22.2845	-1.16184	-28.6562	19.19	32.5	0.228	0.9	36.2168	0.7024	0.0695	9.10647	0.0989465	0.98	0.42	118.835	100	5.72	1.24	18949.8	43.09	-32.96	7.53322	0.4187	13.6613	8.54244	0.289908	35	5.13907	19.6911	18.36	0.299564	0.349673	0.275054	0.0757081	196	212	0.32345	0.5458	0.2231	1.09235	0.0471	0.0957	0.1641	0.3069
H_cusickii	38.8	49.8026	1092.1	1.58734	323.078	31.3748	-1.26722	-30.2083	10.131	22.791	0.245	0.89	45.6026	0.3766	0.0462	7.15152	0.122677	0.88	0.37	152.788	81	5.47	1.5	19965.2	43.77	-33.23	8.00183	0.403556	13.0661	8.5695	0.334386	27	7.4093	18.1553	18.7	0.331551	0.28984	0.286631	0.0919786	186	200	0.29665	0.6755	0.2247	1.19685	0.0332	0.10365	0.1363	0.27315
H_cusickii	32.2	36.0887	1213.24	1.43509	341.036	25.1474	-1.41637	-47.6158	4.404	15.273	0.237	0.913	29.7457	0.1217	0.0131	8.29008	0.107642	0.46	0.32	112.469	46.5	4.97958	0.828913	16061.9	41.2381	-31.7856	8.58856	0.422046	12.9154	10.524	0.289649	23	11.7729	17.9995	75.3504	0.294449	0.431667	0.214831	0.0590535	189	204	0.232895	0.578862	0.215065	1.02682	0.0360784	0.132209	0.0485425	0.21683
H_cusickii	40.7	41.6039	847.142	1.33373	325.923	31.1936	-1.06933	-21.7738	8.267	21.493	0.225	0.928	49.1109	0.3021	0.0406	6.44089	0.134393	0.73	0.39	167.643	31	5.3	0.23	15983.8	44.24	-33.63	8.34717	0.421089	12.6015	10.0335	0.094245	33	5.90566	17.8316	83.5184	0.315708	0.390926	0.238571	0.0547942	186	196	0.2197	0.5627	0.2424	1.0248	0.0783	0.149	0.08	0.3073
H_cusickii	33.1	37.5641	1044.23	1.10007	321.204	34.1471	-1.18952	-28.0637	8.562	23.027	0.203	0.785	35.9729	0.2578	0.0308	7.37013	0.119472	0.6	0.32	148.544	48	4.55	0.95	22950.2	44.99	-32.49	9.88791	0.401264	12.4433	12.1991	0.469351	22	5.25701	17.7203	41.84	0.0728967	0.530115	0.358509	0.0384799	182	198	0.3156	0.9736	0.30105	1.59025	0.03875	0.16235	0.0367	0.2378
H_cusickii	33.2	45.7715	1154.12	1.64815	329.224	27.7715	-1.04981	-26.6056	11.271	24.452	0.237	0.959	39.6593	0.4388	0.0447	8.81655	0.101869	0.92	0.38	123.08	87	5.57	1.56	20720.3	41.44	-32.34	7.43986	0.3094	18.0026	9.49976	0.241817	24	3.85765	20.7317	23.1	0.204329	0.335931	0.360173	0.0995671	193	203	0.2087	0.6983	0.23095	1.13795	0.02835	0.4902	0.10517	0.62372
H_cusickii	37.7165	35.7421	865.934	1.30144	327.621	28.743	-1.21401	-30.1322	48.5499	44.0611	0.316497	0.840694	42.4776	1.59189	0.200438	7.09056	0.128599	1.24158	0.470862	113.284	30	5.04188	1.24211	17268.7	40.9496	-30.9659	8.45569	0.395693	13.536	7.514	0.280164	84.6028	4.29048	18.034	18.3	0.0759563	0.419672	0.46612	0.0382514	210	224	0.423861	1.09397	0.47328	1.99111	0.0612076	0.222575	0.0790425	0.362825
H_cusickii	42.5	42.6939	916.365	1.51364	325.228	28.2061	-1.16803	-29.0919	20.648	26.451	0.371	0.917	46.5905	0.9077	0.0962	8.43555	0.105982	0.88	0.59	148.544	53	5.48	0.15	16722	42.46	-32.47	7.74818	0.4448	12.3201	8.93781	0.230772	26	4.27615	17.3516	127.356	0.234692	0.476454	0.217258	0.0715965	189	203	0.50765	1.19075	0.35035	2.04875	0.06925	0.2151	0.0492	0.33355
H_cusickii	31.2	40.0285	853.858	1.25562	326.41	31.8793	-1.59286	-33.9776	6.826	19.764	0.22	0.864	46.8796	0.273	0.032	7.53125	0.117216	0.89	0.42	131.568	71.5	4.94	0.56	17284.6	42.39	-31.78	8.58097	0.424567	12.5031	8.74741	0	35	5.09458	17.7655	87.7121	0.314963	0.401997	0.23602	0.0470201	207.248	232.484	0.293974	0.721276	0.277456	1.29271	0.0454787	0.159896	0.0580578	0.263433
H_cusickii	37.9	45.9638	935.99	1.36574	321.87	33.6548	-1.26557	-25.7716	5.6	17.868	0.22	0.954	49.1071	0.2103	0.0275	6.64727	0.130766	0.89	0.49	152.788	45	4.79	1.58	19540.5	41.98	-32.73	8.76409	0.41696	12.6774	9.15049	0.202826	44	7.58214	17.9242	2.22	0.445946	0.247748	0.306306	0	189	203	0.269665	0.726301	0.278712	1.27468	0.0431531	0.165488	0.0646892	0.27333
H_cusickii	32.6	43.0116	1126.72	1.6668	334.063	25.8049	-0.902683	-23.6464	7.361	17.989	0.286	0.925	38.1742	0.3083	0.0281	9.97153	0.091145	0.8	0.5	108.225	65.5	5.48	4.66	20560.6	39.59	-33.2	7.22445	0.394584	12.7614	12.724	0	21	5.35288	17.9556	5.48	0.514599	0.155109	0.275547	0.0547445	203	217	0.289151	0.746574	0.303066	1.33879	0.0433827	0.168612	0.0628741	0.274823
H_cusickii	38.9	49.1194	1119.22	1.34243	312.477	36.59	-1.18394	-27.7701	7.337	16.692	0.331	0.949	43.8871	0.2431	0.0322	6.54969	0.132456	0.6	0.44	150.666	78.5	5.39	3.91	20764.8	41.88	-33.68	7.76994	0.432	12.4769	8.87212	0.265605	54	5.5163	15.7895	3.13	0.472843	0.261981	0.265176	0	196	217	0.1747	0.7146	0.1702	1.0595	0.0261	0.134	0.0266	0.1867
H_cusickii	31.3	39.2886	751.609	1.52895	338.109	25.6965	-1.36242	-30.7722	5.28	14.843	0.301	0.947	52.2727	0.1954	0.0276	6.07971	0.141249	0.75	0.49	174.009	81	3.59	3.76	20936.2	42.39	-32.92	11.8078	0.5223	6.87344	9.66961	0.431099	29	5.10819	17.6471	85.0191	0.308865	0.418538	0.217837	0.0547607	200	214	0.17745	0.55055	0.18015	0.90815	0.02215	0.101	0.02515	0.1483
H_microcephalus	29.7	27.3152	778.379	0.941438	329.743	29.0143	-1.23355	-35.1515	63.803	55.786	0.258	0.69	35.0924	1.5092	0.2239	5.74051	0.148357	1.11	0.69	78.5163	168.5	5.64	0.98	13801	44.27	-30.78	7.84929	0.4749	11.8762	7.69087	0	27	3.90144	15.4459	134.74	0.346371	0.422221	0.164836	0.0665727	210	259	0.037	0.1517	0.03225	0.22095	0.00585	0.0341	0.0066	0.04655
H_microcephalus	31.4	24.7585	712.624	0.950488	337.543	26.0482	-0.8952	-25.7665	70.029	54.179	0.3	0.868	34.7427	1.4705	0.2433	5.04398	0.165454	1.18	0.26	97.6148	222	4.18	3.34	17048.4	45.71	-30.98	10.9354	0.489	8.54806	9.5488	0	29	5	12.3574	173.19	0.357757	0.467579	0.131474	0.0431896	210	263	0.04795	0.131	0.0441	0.22305	0.0085	0.03645	0.01065	0.0556
H_microcephalus	30.6	26.9549	893.934	0.853766	327.287	31.5718	-1.4349	-47.587	63.277	47.172	0.357	0.883	30.1531	1.4289	0.1908	6.48899	0.133529	1.24	0.28	70.028	211	6.17	1.73	14488.4	44.88	-31.16	7.27391	0.6368	9.68907	7.28358	0.194632	51	4.46809	13.4686	180.4	0.333259	0.429213	0.178049	0.0594789	212	263	0.0315	0.15425	0.04735	0.2331	0.00515	0.03865	0.0104	0.0542
H_microcephalus	32.8	27.0689	774.081	0.810501	323.701	33.3977	-1.23571	-32.2197	62.398	52.259	0.287	0.805	34.9691	1.482	0.2182	5.79193	0.147233	1.19	0.3	99.7369	130.5	5.6	1.7	13822.9	42.8	-29.62	7.64286	0.6749	8.29753	7.4978	0.181098	14	3.92857	13.6622	136.78	0.418409	0.414315	0.127796	0.0394795	210	254	0.324144	0.723614	0.269711	1.31747	0.0481934	0.157382	0.0514608	0.258499
H_microcephalus	31.3	24.1897	788.278	1.09509	344.078	22.0892	-1.30364	-34.3692	60.971	51.132	0.293	0.857	30.6867	1.2061	0.1871	5.44629	0.155128	1.19	0.25	67.906	188	5.26	1.9	14986.3	46.24	-30.87	8.79087	0.618	8.51133	6.85749	0.0855046	57	4.56942	14.8315	249.18	0.430452	0.367967	0.161048	0.0405329	214	259	0.0611	0.1768	0.03705	0.27495	0.0084	0.03625	0.00645	0.0511
H_divaricatus	33.3	24.7324	855.767	0.888289	333.964	27.8428	-0.496273	-17.1715	27.577	30.34	0.376	0.808	28.9009	0.4718	0.0797	4.9197	0.168928	0.93	0.24	120.957	114.83	5.69	0.99	15039.8	43.83	-32.21	7.70299	0.397832	13.3162	8.32336	0	67	4.72955	16.6862	147.73	0.32343	0.433976	0.19057	0.0520245	216.44	249.396	0.255369	0.631881	0.239764	1.12701	0.0389757	0.142149	0.04751	0.228634
H_divaricatus	28.3	25.1873	1053.02	1.22953	348.005	20.4852	-0.538833	-22.5273	55.395	37.428	0.497	0.94	23.9191	0.8193	0.1325	5.1834	0.161723	0.97	0.33	72.1501	177	5.68	1.49	18539.1	43.38	-32.68	7.63732	0.442226	12.5627	6.57545	0.122065	72	5.0813	16.9626	162.82	0.551284	0.206363	0.169819	0.0725341	203	228	0.2338	0.442	0.168	0.8438	0.03115	0.1015	0.0356	0.16825
H_divaricatus	31	27.2131	811.753	0.887136	327.279	30.6753	-1.11207	-29.2735	50.382	36.761	0.468	0.967	33.5239	0.9283	0.1689	4.49615	0.181945	1.46	0.34	118.835	158.5	5.92	0.97	13712.1	43.9	-31.22	7.41554	0.627	9.44179	5.50868	0.333048	66	3.1068	13.6364	195.68	0.646361	0.154334	0.141507	0.0577984	207	231	0.1916	0.4273	0.1146	0.7335	0.0303	0.10535	0.02875	0.1644
H_divaricatus	26.4	26.0742	825.24	1.2078	342.789	21.5882	-1.18732	-32.9059	34.245	37.2	0.311	0.822	31.5959	0.5977	0.1082	4.52403	0.181027	0.94	0.24	93.3707	188	5.29	1.1	15600	43.6	-30.66	8.24197	0.426403	12.3726	7.99036	0.56774	113	4.96894	16.3518	97.87	0.597016	0.162358	0.199346	0.0412792	210	233	0.1954	0.621	0.2565	1.0729	0.02715	0.1261	0.0421	0.19535
H_divaricatus	31	23.2809	793.286	1.19856	347.898	19.424	-1.26826	-34.0365	34.756	34.786	0.361	0.83	29.3475	0.5449	0.102	4.34216	0.18719	0.92	0.21	89.1266	116	5.76	1.61	13772.3	43.61	-31.58	7.57118	0.398039	13.5644	7.96138	0.374287	49	4.78589	16.5756	55.13	0.469617	0.229639	0.155451	0.145293	200	224	0.087	0.4246	0.18815	0.69975	0.0109	0.0244	0.07165	0.10695
H_divaricatus	31.9	29.3072	1042.98	0.864472	323.12	33.9018	-0.823675	-29.3129	59.859	38.246	0.514	0.953	28.0994	1.0883	0.1682	5.47027	0.154553	1.08	0.26	103.981	141	5.76	2.96	18107.3	44.21	-31.54	7.67535	0.4149	13.8829	6.92245	0.126481	48	3.73832	15.1899	251.83	0.648136	0.17214	0.133185	0.0465393	214	240	0.49165	1.08515	0.43215	2.00895	0.0834	0.2699	0.10825	0.46155
H_divaricatus	32.3	29.925	950.417	0.979232	325.662	30.5597	-0.54219	-17.2199	99.504	51.75	0.467	0.938	31.4862	1.9704	0.3133	5.28918	0.159003	1.1	0.29	108.225	156	5.45	3.38	17438.8	44.69	-31.39	8.2	0.4492	12.1327	7.0884	0.0881235	61	2.64151	16.3842	181.84	0.742136	0.146007	0.0764408	0.0354158	217	240	0.40485	0.9581	0.2861	1.64905	0.0675	0.2157	0.06055	0.34375
H_divaricatus	33.4	27.0446	779.175	0.791868	321.656	34.153	-1.12752	-28.8757	82.341	44.781	0.516	0.957	34.7093	1.5245	0.2858	4.33415	0.187471	1.25	0.35	129.446	151	4.41	4.37	17668.4	44.7	-31.03	10.1361	0.5346	8.24916	5.97712	0.476098	43	4.28305	15.5642	170.34	0.604732	0.218622	0.129447	0.0471997	210	238	0.4734	1.2492	0.61985	2.34245	0.078	0.24995	0.10335	0.4313
H_divaricatus	31.9	26.0035	602.05	1.16625	342.059	22.2968	-1.23487	-30.3453	79.321	44.55	0.502	0.958	43.1916	1.6545	0.3426	3.82925	0.207072	1.13	0.4	169.765	130.5	3.56	1.94	16911.5	42.92	-31.16	12.0562	0.3221	11.0525	7.07695	0.663764	41	4.3554	15.5642	90.59	0.403025	0.321338	0.168451	0.107186	200	231	0.2642	0.7635	0.3616	1.3893	0.05435	0.1834	0.0912	0.32895
H_divaricatus	31	25.6796	811.499	1.0885	340.131	23.5917	-1.10907	-29.7677	46.011	37.468	0.412	0.949	31.6446	0.8041	0.1456	4.52266	0.181072	0.91	0.28	146.422	179	4.24	2.57	19139.1	44.35	-31.83	10.4599	0.3344	12.6794	5.98632	0.590098	64	5.19878	13.6842	151.78	0.531625	0.250955	0.193636	0.0237844	219	242	0.36365	0.66735	0.3931	1.4241	0.06355	0.1544	0.0885	0.30645
H_giganteus	29.6	22.9493	865.197	0.93252	340.504	24.61	-1.4478	-54.5825	37.625	35.512	0.375	0.882	26.5249	0.7691	0.0998	6.70641	0.129762	0.91	0.31	63.6618	51	5.62	1.07	15395	42.2	-31.06	7.5089	0.359624	15.0468	4.85279	0.403395	35	4.56621	16.8138	139.9	0.362116	0.402287	0.206505	0.0290922	238	282	0.2286	0.8497	0.30265	1.38095	0.0331	0.18875	0.06285	0.2847
H_giganteus	33	25.2121	798.036	0.754567	323.747	33.4127	-1.3665	-43.2535	45.042	43.669	0.297	0.874	31.5927	1.0043	0.1423	6.05762	0.141691	1.23	0.4	70.028	122	1.79	1.36	44583	14.81	-30.34	8.27374	0.366226	13.1656	5.84643	0.81683	45	2.72109	15.8192	169.75	0.124418	0.612489	0.235287	0.0278056	238	298	0.263864	0.667462	0.252396	1.18372	0.0395517	0.141193	0.0467323	0.227477
H_giganteus	31.3	18.5049	653.216	0.685277	338.576	27.0035	-1.05536	-28.3566	20.615	25.116	0.411	0.901	28.3289	0.4454	0.0584	6.62671	0.131118	0.95	0.35	65.7839	47.5	6.75	1.31	9677.27	41.95	-30.07	6.21481	0.392629	13.0096	4.68362	0.383092	70	4.25178	17.406	157.24	0.591262	0.273849	0.113584	0.021305	242	282	0.3105	0.8806	0.32645	1.51755	0.0426	0.2077	0.0708	0.3211
H_giganteus	36.0335	27.9079	648.799	1.13943	334.122	26.8476	-1.10675	-26.042	38.93	42.3394	0.278284	0.836875	44.7016	1.36337	0.166644	7.16763	0.126671	1.21373	0.443685	133.386	44	3.75413	0.836589	17542.6	40.4461	-30.5578	11.6691	0.304607	12.4576	7.19666	1.3773	71.0984	3.74143	17.8284	103.45	0.080522	0.540841	0.365201	0.0134364	249	342	0.286163	0.494606	0.205595	0.986364	0.0442831	0.104417	0.0357278	0.184428
H_giganteus	29.6	24.9154	891.113	0.754595	326.172	33.0182	-1.09935	-31.6705	51.574	43.879	0.337	0.906	27.9598	1.1953	0.1442	7.28918	0.120639	1.42	0.4	70.028	31	5.72	0	15578.9	41.66	-30.46	7.28322	0.398645	14.0427	6.78008	0.550451	27	2.88462	21.0937	156.612	0.284618	0.47103	0.190334	0.0540178	240	280	0.2287	0.9338	0.3997	1.5622	0.0392	0.2179	0.07475	0.33185
H_giganteus	30.6	28.104	879.508	0.978975	331.482	28.7076	-0.990916	-31.0105	32.171	34.377	0.342	0.92	31.9542	0.6453	0.1028	5.27724	0.159306	0.82	0.3	72.1501	110.5	5.11	2.29	17211.5	42.35	-31.48	8.28767	0.434132	12.8252	7.53801	0.789622	32	8.85609	17.1115	159.61	0.329428	0.439446	0.149552	0.0815738	198	219	0.32345	1.12845	0.32285	1.77475	0.0479	0.21735	0.0491	0.31435
H_giganteus	34.6	22.1098	646.022	1.04123	346.352	21.2343	-1.01409	-29.6305	42.192	48.826	0.222	0.86	34.2245	0.872	0.1444	5.03878	0.165596	1.04	0.25	67.906	148.5	4.33	2.91	14919.7	43.12	-31.1	9.95843	0.416008	12.3348	8.08719	0.985171	29	4.78011	16.0131	116.48	0.35534	0.477163	0.0896291	0.0778674	196	214	0.30025	0.80115	0.22985	1.33125	0.0339	0.14105	0.04065	0.2156
H_giganteus	31.6	26.8411	925.672	1.02111	336.046	26.2863	-1.51063	-52.0972	42.764	47.58	0.237	0.873	28.9964	0.8816	0.124	6.10968	0.140653	0.95	0.28	74.2721	154	5.45	1.54	16984.8	42.72	-31.33	7.83853	0.380587	14.4582	7.17764	0.465662	37	6.01504	16.6696	129.49	0.377867	0.419028	0.123098	0.0800062	200	224	0.1055	0.6064	0.1856	0.8975	0.0222	0.1204	0.03045	0.17305
H_giganteus	39.8	29.1547	831.228	0.910523	325.163	32.0197	-1.38296	-39.4295	31.134	36.819	0.289	0.919	35.0742	0.6685	0.1092	5.12179	0.163351	1.02	0.28	80.6383	97	5.76	1.85	14431	43.07	-31.57	7.47743	0.457568	12.5965	8.7279	0.780033	31	4.27034	16.2589	113.45	0.294403	0.40855	0.187748	0.109299	200	226	0.15465	0.4999	0.15395	0.8085	0.03355	0.10575	0.03145	0.17075
H_giganteus	28.8	23.2595	726.533	0.85348	335.644	27.2525	-1.22714	-32.7433	36.39	46.114	0.215	0.622	32.0143	0.736	0.1165	5.3176	0.158288	0.59	0.27	87.0045	114.362	5.45	1.97	13330.9	44.25	-31.38	8.11927	0.440931	12.5829	8.407	0.543181	32	6.88406	16.4717	135.52	0.363046	0.393152	0.175177	0.0686246	200	228	0.17545	0.4235	0.15595	0.7549	0.03575	0.2914	0.0438	0.37095
H_giganteus	32.3	21.7426	683.206	0.920332	342.43	23.6248	-1.08509	-30.2307	21.053	26.68	0.372	0.928	31.8244	0.4771	0.067	6.1209	0.140432	0.84	0.3	65.7839	49	5.81	0.99	11759.1	41.63	-32.4	7.16523	0.406012	13.0343	6.19075	0.263399	34	4.81007	17.6604	58.24	0.15522	0.446772	0.304773	0.0932349	210	254	0.277882	0.701137	0.261811	1.24083	0.0420456	0.155969	0.0516406	0.249656
H_giganteus	36.8	32.0991	1024.69	1.05119	325.988	30.5359	-1.1939	-32.533	31.029	36.272	0.296	0.872	31.3255	0.661	0.0972	5.80041	0.14705	0.81	0.43	70.028	85.5	6.11	2.1	16770.8	43.25	-30.92	7.07856	0.465388	12.5363	5.35172	0.380144	36	4.74104	16.7458	123.56	0.370185	0.324377	0.218032	0.0874069	200	228	0.1901	0.6382	0.26755	1.09585	0.0279	0.1134	0.0457	0.187
H_giganteus	29.8	22.8052	782.62	0.829509	335.505	27.4924	-0.877227	-30.1043	42.897	44.954	0.267	0.848	29.1396	0.7802	0.125	5.2416	0.160215	0.91	0.32	65.7839	132	5.21	1.19	15021.5	43.56	-31.06	8.36084	0.35515	13.6325	7.62066	2.20819	15	7.39645	16.7463	167.12	0.324677	0.484323	0.149892	0.0411082	203	252	0.1373	0.4169	0.1245	0.6787	0.02705	0.09745	0.0265	0.151
H_giganteus	33.2	25.4756	839.376	0.754167	323.276	33.7797	-1.33669	-44.0417	59.9	55.208	0.247	0.882	30.3506	1.2753	0.1818	6.01485	0.142555	1.39	0.24	63.6618	122	5.05	2.32	16621.3	42.73	-30.66	8.46139	0.474785	11.7983	7.00605	0.671543	18	5.39568	13.2075	175.98	0.375725	0.431469	0.155586	0.0372201	205	231	0.356287	0.798273	0.285301	1.43986	0.0519453	0.174836	0.0523464	0.279128
H_giganteus	32.1	25.5729	847.013	1.28145	345.966	19.9562	-1.16405	-31.1961	44.714	46.887	0.256	0.88	30.1919	0.936	0.135	5.93333	0.144231	1.08	0.27	74.2721	32	5.61	1.46	15098.3	43.46	-30.89	7.74688	0.2548	22.0173	7.71873	0.540139	37	5.80524	16.0221	184.68	0.401343	0.404483	0.165259	0.0289149	217	266	0.06985	0.2735	0.09685	0.4402	0.0264	0.0695	0.0288	0.1247
H_giganteus	33.8	30.6161	986.073	0.930753	323.391	32.8939	-1.10117	-30.6188	45.284	44.489	0.288	0.892	31.0485	0.9632	0.1406	5.85064	0.145972	0.69	0.27	70.028	121	5.47	2.04	18026.9	43.41	-30.81	7.93601	0.392662	13.3523	7.07539	0.640308	22	5.81114	17.078	231.24	0.259081	0.525558	0.188808	0.0265525	217	284	0.299807	0.743113	0.27264	1.31556	0.0440299	0.160936	0.0514696	0.25662
H_giganteus	28.7	16.7814	724.252	0.8845	351.156	18.9728	-1.16585	-32.0686	33.059	36.913	0.305	0.92	23.1707	0.5393	0.0766	6.04047	0.142036	0.53	0.22	65.7839	98	5.94	2.1	12192.8	43.13	-30.44	7.26094	0.365624	12.6879	8.16471	1.0648	78	4.66335	16.9283	158.918	0.278282	0.485619	0.18875	0.0473485	238	280	0.254104	0.558877	0.205034	1.01801	0.0372368	0.121604	0.0404527	0.199293
H_grosseserratus	35.7	29.021	769.015	1.15185	336.347	25.1952	-2.2325	-59.158	54.428	44.045	0.353	0.911	37.7379	1.5027	0.2054	6.31597	0.136687	1.46	0.35	91.2486	86.5	6.21	1.23	12383.5	43.57	-31.24	7.0161	0.6762	9.18367	6.04709	0.465694	72	5.37037	16.996	124.22	0.448318	0.30929	0.200129	0.0422637	200	235	0.4753	0.94435	0.2003	1.61995	0.06595	0.20505	0.0388	0.3098
H_grosseserratus	39.5	36.6163	783.655	1.06309	317.311	34.4434	-1.54628	-33.0933	54.382	59.847	0.191	0.688	46.725	1.706	0.2541	5.71389	0.148945	1.17	0.38	78.5163	139	5.63	2.04	13919.3	41.42	-30.75	7.35702	0.5435	10.3588	6.74498	0.342533	81	4.46602	17.0498	130.83	0.401743	0.409386	0.108538	0.0803333	198	221	0.3515	0.76705	0.20575	1.3243	0.0481	0.15595	0.0349	0.23895
H_grosseserratus	32.6	34.0601	878.424	1.12837	325.072	30.1853	-1.09996	-28.3686	69.17	67.124	0.193	0.736	38.774	1.95	0.2682	6.27069	0.137538	1.21	0.34	74.2721	139	5.78	1.41	15197.7	42.06	-31.73	7.27682	0.5198	11.1197	7.15729	0.446887	32	4.53721	13.7597	122.3	0.320932	0.446525	0.167784	0.0647588	198	221	0.2802	0.6885	0.1928	1.1615	0.0426	0.13885	0.0331	0.21455
H_grosseserratus	34.3	22.5675	661.181	1.11908	346.979	20.1661	-1.15096	-31.7235	41.603	41.057	0.31	0.917	34.1322	1.0777	0.142	6.58944	0.131762	1.43	0.38	70.028	90	5.77	1.86	11458.9	41.91	-31.32	7.26343	0.6263	9.21284	5.81698	0	54	5.97938	21.0227	127.71	0.2703	0.528933	0.150967	0.0498003	214	245	0.3876	1.208	0.38555	1.98115	0.05215	0.2389	0.06845	0.3595
H_grosseserratus	37.7	37.5355	1062.26	1.11851	317.879	33.5586	-1.16796	-31.3302	60.93	53.585	0.267	0.893	35.3356	1.5456	0.2153	6.17882	0.139299	1.24	0.31	70.028	125	6.09	2.1	17442.6	42.61	-31.56	6.99672	0.4936	12.3379	5.35396	0	26	4.0404	19.0196	98.14	0.381292	0.41451	0.151213	0.0529855	198	224	0.3289	1.0311	0.28095	1.64095	0.0426	0.228	0.060605	0.331205
H_grosseserratus	39.5	35.2901	934.995	1.20276	325.807	29.3411	-1.19759	-30.8983	72.648	68.088	0.197	0.808	37.7436	1.9859	0.2742	6.24252	0.138073	1.39	0.43	76.3942	154	5.91	1.36	15820.6	42.95	-31.57	7.26734	0.5241	11.2765	7.67453	0.263418	50	4.52756	17.6817	145.77	0.343281	0.415861	0.15202	0.0888386	196	219	0.35985	0.7405	0.23025	1.3306	0.0502	0.1443	0.04585	0.24035
H_grosseserratus	39.8	35.0595	1104.66	1.10648	322.41	31.6857	-1.1996	-32.1333	71.24	49.784	0.361	0.94	31.7378	1.6967	0.2261	6.5042	0.133259	1.55	0.31	65.7839	114.784	6.15	1.73	17962	41.27	-31.51	6.71057	0.434409	12.7311	6.88473	0	45	3.86965	18.3071	150.31	0.375025	0.40024	0.193866	0.0308695	205	252	0.3181	0.6842	0.2022	1.2045	0.0426	0.1494	0.03775	0.22975
H_grosseserratus	32.2	28.4345	908.274	1.00034	331.096	28.4248	-1.0177	-32.508	47.946	53.132	0.213	0.789	31.3061	1.0686	0.1501	6.11925	0.140464	1.05	0.3	82.7604	59	6.21	1.53	14626	41.04	-30.9	6.6087	0.480838	11.7133	6.67819	0	28	3.89831	16.2011	127.67	0.354586	0.421556	0.136211	0.0876478	203	235	0.54615	0.9709	0.34165	1.8587	0.0824	0.2162	0.05895	0.35755
H_grosseserratus	31	33.1769	1069.51	1.17717	329.739	28.1835	-1.24587	-40.1625	45.389	52.697	0.205	0.794	31.0207	1.0678	0.1408	6.58381	0.13186	0.89	0.27	97.6148	61.5	6.37	2.09	16789.7	41.77	-30.72	6.5573	0.6659	9.566	6.07669	0.352198	15	4.25532	11.215	166.78	0.224248	0.453711	0.227425	0.0946157	207	238	0.5989	0.5426	0.1542	1.2957	0.0839	0.1139	0.0167	0.2145
H_grosseserratus	35.1	32.0924	944.283	1.12601	329.885	28.501	-1.04722	-30.8133	47.343	50.975	0.229	0.835	33.986	1.143	0.1609	6.10379	0.14077	1.2	0.31	106.103	60	6.49	-0.3	14549.8	42.68	-31.26	6.57627	0.5466	11.8734	7.55671	0.419206	21	3.78007	16.9811	142.43	0.3177	0.450678	0.158815	0.0728077	203	233	0.29375	0.7535	0.25315	1.3004	0.04335	0.1547	0.03685	0.2349
H_grosseserratus	37.8	35.3913	937.468	1.073	320.229	32.9833	-1.18837	-31.4782	59.573	46.817	0.342	0.879	37.752	1.5698	0.2249	5.97999	0.143267	1.26	0.34	95.4927	75.5	6.55	-0.15	14312.5	42.19	-30.72	6.44122	0.5189	12.6229	7.48713	0.298455	16	4.13943	15.098	130.19	0.226592	0.516015	0.185421	0.0719717	200	245	0.3586	0.4422	0.0718	0.8726	0.0545	0.103	0.0129	0.1704
H_grosseserratus	32.8	29.4232	1093.04	0.984992	328.54	29.8715	-1.21974	-34.6393	54.386	44.571	0.344	0.876	26.9187	1.1393	0.1464	6.7821	0.1285	1.08	0.26	72.1501	108	6.34	0.4	17240.4	42.35	-31.44	6.67981	0.3681	17.2236	5.31812	0.257578	11	4.58015	15.1163	138.84	0.326347	0.465932	0.151325	0.0563959	203	245	0.287226	0.732712	0.258251	1.27819	0.041978	0.16076	0.0484682	0.251207
H_grosseserratus	35.4	34.5803	916.08	1.06411	321.284	32.497	-1.17927	-31.2404	52.082	48.931	0.273	0.905	37.7482	1.3096	0.1966	5.66124	0.150122	1.44	0.38	80.6383	151	4.9	2.66	18695.5	42.14	-30.38	8.6	0.4031	12.1558	8.45508	0.605392	28	5.06608	15.4297	98.48	0.277823	0.462632	0.142262	0.117283	198	224	0.3906	0.951	0.2289	1.5705	0.05	0.18825	0.04225	0.2805
H_grosseserratus	35.7	30.6102	826.538	0.849528	317.031	36.032	-0.899538	-24.2894	52.762	50.731	0.258	0.856	37.0342	1.3083	0.1954	5.6955	0.149354	1.36	0.39	108.225	146	4.85	2.8	17042	41.68	-30.85	8.59381	0.4373	11.0908	7.75003	0.704678	65	5.64202	15.3242	109.15	0.280898	0.475218	0.151993	0.0918919	196	226	0.36435	0.86	0.2011	1.42545	0.05155	0.1751	0.0377	0.26435
H_grosseserratus	37.5	30.1267	734.617	0.759703	311.732	39.6559	-1.34638	-32.8304	52.987	49.709	0.269	0.84	41.0101	1.4862	0.2173	5.83939	0.146212	1.32	0.38	110.347	154	4.55	1.76	16145.4	41.12	-29.85	9.03736	0.6537	6.96038	7.33268	0.731035	49	6.38686	15.4286	76.83	0.290251	0.449434	0.162176	0.0981387	196	221	0.37555	0.68235	0.18645	1.24435	0.0524	0.15375	0.03315	0.2393
H_grosseserratus	34.8	32.7083	836.21	0.934939	317.969	34.9844	-1.13436	-28.4816	81.759	57.561	0.31	0.907	39.115	2.1274	0.3198	5.65228	0.150324	1.56	0.45	108.225	154	5.25	1.48	15927.8	42.17	-30.79	8.03238	0.446	11.7713	6.52194	0.604181	23	4.22794	16.4179	226.09	0.213809	0.525322	0.170463	0.0904065	203	240	0.347	0.56405	0.24175	1.1528	0.04955	0.1254	0.0467	0.22165
H_grosseserratus	36.5	35.8986	870.773	0.889433	307.288	40.3613	-1.22914	-31.9263	64.134	55.74	0.259	0.78	41.2262	1.8099	0.2644	5.84531	0.146085	1.24	0.41	91.2486	57	5.38	2.41	16185.4	41.81	-30.4	7.77138	0.5329	10.0957	8.23187	0.400181	27	4.87288	16.8959	117.19	0.222545	0.551583	0.142162	0.0837102	200	228	0.28135	0.6545	0.234	1.16985	0.04335	0.14845	0.04195	0.23375
H_maximiliani	34.3	31.5694	845.772	1.12671	330.58	28.0191	-0.82172	-22.0146	27.541	40.225	0.214	0.883	37.3262	0.7282	0.1028	6.08366	0.14117	1.04	0.35	103.981	139	5.98	1.95	14143.3	43.44	-31.15	7.26421	0.431332	13.1299	7.60828	0.144347	57	8.4	17.5896	155.19	0.259875	0.42361	0.204266	0.11225	200	240	0.4108	0.9819	0.5588	1.9515	0.0607	0.2252	0.1049	0.3908
H_maximiliani	36.3	40.3147	886.862	1.2113	318.412	33.282	-1.28288	-28.2214	29.17	42.421	0.204	0.916	45.4577	0.838	0.1326	5.31976	0.158234	1.07	0.35	120.957	32	5.13	1.47	17287.8	39.12	-31.39	7.62573	0.3315	15.4751	8.05183	0.227474	61	6.47482	20.6349	153.331	0.237952	0.487299	0.194269	0.0804798	203	268	0.4881	0.7887	0.4707	1.7475	0.0662	0.1849	0.0867	0.3378
H_maximiliani	36.5	41.3453	925.929	1.29059	320.079	32.0358	-1.39654	-31.2756	30.726	41.248	0.227	0.833	44.6527	1.0096	0.1372	6.3586	0.135895	1.07	0.49	125.202	134.5	5.24	0.63	17670.4	41.81	-31.63	7.97901	0.394008	13.7882	5.96076	0.185161	38	7.05882	18.08	122.67	0.280427	0.490258	0.164425	0.0648895	203	245	0.5832	1.3541	0.5683	2.5056	0.08435	0.3032	0.1055	0.49305
H_maximiliani	34.1	37.336	801.636	1.15729	321.563	32.2615	-1.23473	-31.0736	35.384	44.746	0.222	0.928	46.5747	1.0788	0.1648	5.54612	0.152762	1.39	0.35	125.202	154	4.71	0.88	17019.9	41.47	-31.51	8.80467	0.396998	14.6578	7.27256	0.259502	83	6.18956	17.7778	139.72	0.313699	0.424921	0.174349	0.0870312	200	235	0.5902	1.2739	0.7399	2.604	0.0834	0.277	0.13595	0.49635
H_maximiliani	37.5	36.5081	816.884	1.04996	318.751	34.7708	-1.2307	-29.6507	49.763	51.737	0.234	0.91	44.6918	1.5263	0.2224	5.86286	0.145712	1.2	0.54	127.324	185	4.97	0.78	16436.3	42.02	-31.7	8.45473	0.1732	28.6952	11.1139	0.217553	47	5.4717	19.8165	202.46	0.384866	0.356959	0.173071	0.0851032	203	242	0.47345	1.5884	1.1503	3.21215	0.0722	0.3304	0.21005	0.61265
H_maximiliani	36.6	32.3602	935.376	1.16721	331.833	27.7244	-1.10832	-32.0362	41.739	50.137	0.209	0.745	34.5959	1.1673	0.1444	7.0838	0.123704	1.45	0.51	84.8824	59	4.59	0.49	20378.6	35.79	-32.48	7.79739	0.40039	12.7451	7.32043	0.278234	54	7.34177	17.9366	334.42	0.0770887	0.732313	0.189283	0.00131571	207.353	237.311	0.375401	0.884061	0.387412	1.64687	0.0543594	0.188877	0.0689192	0.312204
H_maximiliani	38.3	36.2097	949.046	1.38645	331.368	26.1169	-1.28879	-33.7788	45.238	47.972	0.247	0.924	38.1538	1.2632	0.1726	6.31866	0.136637	1.13	0.45	91.2486	86	5.19	1.52	18286	43.2	-31.32	8.3237	0.404309	13.437	8.17748	0.247139	29	5.88235	18.5759	200.13	0.268126	0.478939	0.225004	0.0279318	205.85	238.595	0.391217	0.914883	0.417113	1.72321	0.0559081	0.198637	0.0757809	0.330419
H_maximiliani	36.2	31.454	798.496	1.26226	335.224	24.9188	-1.14166	-28.0419	56.205	55.568	0.229	0.924	39.3915	1.6171	0.2214	6.30397	0.136912	1.8	0.37	91.2486	79.4381	3.65	0	21876.6	38.58	-31.1	10.5699	0.1004	36.3546	8.90408	0.405958	89	6.83453	14.6893	405.58	0.170694	0.685833	0.143474	0	195.913	219.342	0.3074	1.718	0.6072	2.6326	0.0462	0.3179	0.0809	0.445
H_maximiliani	35.5	35.1631	856.382	0.995336	317.31	35.3279	-1.08874	-26.1907	65.392	55.555	0.266	0.94	41.0601	1.836	0.2685	5.83799	0.146242	1.58	0.48	103.981	196	3.34	0.61	25640.2	37.85	-32.58	11.3323	0.377946	12.3613	7.0096	0.300661	42	5.71429	18.0934	360.33	0.151861	0.700164	0.147975	0	221.509	260.16	0.370933	0.761156	0.314845	1.44694	0.0533074	0.162993	0.0587299	0.275691
H_maximiliani	30.9	31.5753	892.05	1.29277	335.757	24.4246	-1.16769	-29.497	69.301	57.688	0.262	0.937	35.3963	1.75	0.2453	6.13412	0.140171	1.57	0.4	129.446	166	4.78037	0.876103	17147.3	41.4121	-30.6218	8.98032	0.1866	13.0411	7.11595	0.260996	44	5.67108	17.4157	400.92	0.140352	0.62177	0.237628	0.000249426	216.523	253.234	0.394879	0.906179	0.419629	1.72069	0.0591668	0.200015	0.078592	0.339446
H_maximiliani	40.6	36.6267	780.706	1.13554	320.759	32.2549	-1.18727	-27.9244	61.068	55.883	0.246	0.917	46.9149	1.8733	0.2865	5.53857	0.152939	2.09	0.46	112.469	96	3.11	-0.62	25103.1	37.39	-32.86	12.0225	0.3599	8.64129	7.1706	0.386607	68	5.90551	17.3152	411.46	0.103315	0.755553	0.13858	0.00255189	233.612	274.398	0.317727	0.557151	0.220325	1.0952	0.0473414	0.119262	0.0409598	0.207483
H_maximiliani	31.4	33.2225	1112.86	1.4583	338.384	22.7817	-0.774492	-25.9433	29.712	36.893	0.274	0.915	29.8533	0.8577	0.0887	8.66967	0.103416	1.31	0.43	72.1501	67.5	4.51	-1.14	24675.4	36.9	-32.29	8.18182	0.408024	12.9126	5.64898	0.110435	52	9.21659	18.2406	158.57	0.313552	0.417607	0.166614	0.102226	200	233	0.5986	1.10775	0.37905	2.0854	0.0825	0.2581	0.07655	0.41715
H_maximiliani	34.6	33.5242	749.779	1.23705	331.725	27.1001	-1.23935	-27.7184	25.161	41.43	0.184	0.854	44.7121	0.7115	0.1125	5.32444	0.158117	0.9	0.32	91.2486	129.5	3.91	-1.19	19175.9	36.59	-32.31	9.35806	0.398366	12.9592	7.35426	0.195477	82	6.16622	17.5668	57.77	0.180024	0.572269	0.152847	0.0948589	200	231	0.23235	0.63585	0.3673	1.2355	0.0297	0.1366	0.0721	0.2384
H_maximiliani	38.2	41.0555	915.664	1.39077	325.338	29.5201	-1.56066	-34.8076	58.278	56.204	0.232	0.913	44.8368	1.8101	0.2613	5.92729	0.144357	1.7	0.47	76.3942	127	5.19	1.17	17642.9	41.52	-31.94	8	0.432826	12.4883	6.83839	0.139358	63	6.20155	17.3675	126.77	0.232784	0.531277	0.116668	0.119271	198	231	0.31385	0.4241	0.1549	0.89285	0.0495	0.0975	0.0319	0.1789
H_maximiliani	32.6	30.5919	884.804	1.3447	341.342	22.75	-1.1233	-30.2838	34.852	40.431	0.268	0.957	34.5748	0.9275	0.1205	6.6971	0.129919	1.36	0.34	67.906	131.5	4.31	-1.24	20529.1	37.34	-32.42	8.66357	0.6831	6.30947	6.8973	0.14816	93	6.13861	25	107.47	0.317949	0.434354	0.166279	0.0814181	200	235	0.4008	1.07345	0.426	1.90025	0.0531	0.2307	0.0769	0.3607
H_maximiliani	35.4	36.2022	867.997	1.24425	326.095	29.0955	-1.15763	-28.6055	55.841	56.922	0.217	0.916	41.7077	1.449	0.2329	5.22155	0.160732	1.1	0.44	87.0045	85	5.55	-0.35	15639.6	43.04	-31.59	7.75495	0.413	13.4383	5.76202	0	73	6.70498	19.5313	120.63	0.166211	0.514963	0.157589	0.161237	196	228	0.39035	0.97515	0.4195	1.785	0.0468	0.20045	0.07325	0.3205
H_maximiliani	37.1	41.658	827.114	1.30492	318.351	31.9238	-1.19069	-29.2126	39.809	53.389	0.176	0.842	50.3655	1.2234	0.2005	5.10175	0.163888	1.29	0.48	78.5163	98	6.3	2.14	13128.8	45.87	-31.2	7.28095	0.39555	13.1846	7.45233	0.214204	114	5.68384	11.2426	145.41	0.281205	0.45664	0.161474	0.100681	196	235	0.3984	0.9154	0.8137	2.1275	0.0538	0.1998	0.1689	0.4225
H_mollis	33.3	32.6512	837.666	0.874548	314.593	37.3349	-1.07427	-27.5603	116.525	47.637	0.645	0.969	38.9788	3.4638	0.4542	6.62616	0.131128	2.07	0.6	135.812	215	4.76	1.29	17598	40.13	-31.5	8.43067	0.406071	12.4475	6.25056	0.300958	115	3.62669	16.6058	227.49	0.453075	0.288628	0.19425	0.0640468	203	240	0.57985	0.96885	0.6159	2.1646	0.0793	0.21025	0.11685	0.4064
H_mollis	34	24.7364	707.166	1.00655	339.535	24.5754	-1.33124	-38.0575	61.836	35.896	0.603	0.976	34.9796	1.7452	0.2163	7.06842	0.12394	1.57	0.65	106.103	247	5.75	1.12	12298.5	41.08	-31.43	7.14435	0.5147	11.1716	9.75172	0.242729	120	2.6087	17.6806	159.24	0.59313	0.190593	0.165787	0.0504898	203	238	0.69275	1.44595	0.6311	2.7698	0.10265	0.30985	0.10925	0.52175
H_mollis	34.9	25.0227	766.842	0.914786	333.997	27.3536	-1.47297	-45.1404	83.939	41.163	0.623	0.987	32.6308	2.3326	0.2739	7.51625	0.117423	1.54	0.57	106.103	201	6.06	-0.05	12654.2	41.56	-30.69	6.85809	0.4111	14.7409	5.87538	0.289576	86	2.45399	18.7259	219.35	0.448325	0.305357	0.172783	0.0735354	205	247	0.531189	1.30762	0.568181	2.40699	0.0837502	0.278849	0.102578	0.466378
H_mollis	37.1	33.2871	731.902	0.930548	317.572	35.7715	-1.12764	-27.2808	132.365	49.056	0.691	0.983	45.4803	4.555	0.602	6.56645	0.132162	2.14	0.71	123.08	181	5.41	1.79	13528.7	43.03	-30.79	7.95379	0.3807	14.2107	10.2814	0.340908	97	2.17391	18.8462	159.2	0.396734	0.278957	0.245226	0.0790829	205	245	0.9087	3.1391	1.5225	5.5703	0.1286	0.7544	0.286	1.169
H_mollis	33.6	30.056	826.654	1.13888	334.691	26.3908	-1.21748	-31.3543	96.951	45.102	0.599	0.973	36.3586	2.7414	0.3525	6.77702	0.128584	1.28	0.59	112.469	207	6.15	2.54	13441.5	42.26	-30.98	6.87154	0.4388	14.0155	6.99407	0.351319	112	2.39044	19.186	193.57	0.574314	0.204577	0.158444	0.0626647	203	245	0.8889	1.8595	0.9576	3.706	0.1513	0.4317	0.19015	0.77315
H_mollis	37.4	34.0798	929.751	1.02939	319.187	33.1067	-1.1553	-27.7838	82.063	42.038	0.584	0.981	36.6548	2.3442	0.3008	6.79322	0.128317	1.22	0.57	108.225	220	6.46	0.98	14392.4	43.51	-30.52	6.73529	0.4513	14.3142	6.03912	0.316483	94	2.55537	20.4589	203.66	0.516842	0.23441	0.153589	0.0951586	203	247	1.4493	3.99745	1.30825	6.755	0.2505	0.8989	0.19805	1.34745
H_mollis	31.7	30.3555	903.759	0.937626	323.002	32.3748	-1.17482	-30.5447	95.54	44.93	0.595	0.968	33.588	3.1764	0.3209	8.89841	0.101026	1.58	0.63	131.568	240	6.75	1.79	13389	44.34	-30.82	6.56889	0.4436	15.2164	4.72131	0.083079	83	2.68817	22.0472	207.81	0.450941	0.280448	0.19999	0.0686204	203	242	0.7362	1.6589	0.5278	2.9229	0.104	0.3672	0.0947	0.5659
H_mollis	38.6	30.4862	777.05	0.906314	321.77	33.6376	-1.13945	-29.043	97.927	45.814	0.586	0.977	39.2333	3.0031	0.3842	6.8165	0.127934	1.81	0.57	110.347	205.5	6.55	3.1	11863.4	42.75	-31.47	6.52672	0.4908	13.3456	11.2348	0.0775869	84	2.03666	17.4905	108.53	0.39906	0.343407	0.213581	0.043951	207	240	0.65655	1.5501	0.46745	2.6741	0.0952	0.3002	0.08995	0.48535
H_mollis	37.4	38.4448	1051.56	1.55586	333.541	24.7098	-1.19604	-32.7147	101.122	51.8	0.474	0.974	36.5598	3.3086	0.3697	7.94942	0.111739	1.8	0.57	118.835	141	5.75	2.6	18288	41.32	-30.87	7.18609	0.5009	11.4793	6.93521	0.109215	112	3.14961	18.3398	210.16	0.497573	0.255948	0.194756	0.0517225	205	261	0.6093	0.8804	0.41085	1.90055	0.0926	0.1893	0.0863	0.3682
H_mollis	37.6	30.8639	734.442	0.961951	323.413	32.0847	-1.16914	-30.1157	103.299	47.434	0.577	0.982	42.0236	3.2133	0.4341	6.40221	0.135095	1.78	0.67	120.957	155.5	4.7	1.52	15626.4	40.75	-31.69	8.67021	0.5177	9.07862	5.64793	0.332437	118	2.47619	17.9584	170.369	0.339808	0.379615	0.200043	0.0805345	203	252	0.6327	1.1907	0.4269	2.2503	0.1043	0.2697	0.0986	0.4726
H_mollis	38.6	34.2402	919.026	1.22001	328.988	28.0654	-1.20259	-31.9292	111.952	50.256	0.557	0.979	37.257	3.4921	0.4171	7.37233	0.119441	1.85	0.51	97.6148	162	5.56	0.32	16529.2	40.27	-31.32	7.24281	0.5239	10.6127	8.96833	0	123	3.07102	17.6699	168.9	0.478982	0.246004	0.192362	0.0826525	203	238	0.624333	1.83353	0.765933	3.2238	0.11315	0.30185	0.14215	0.55715
H_mollis	39.6	32.6735	792.73	1.30771	335.15	24.9854	-1.24788	-30.7634	92.827	44.923	0.578	0.963	41.2165	2.7843	0.3826	6.27731	0.137413	1.32	0.67	108.225	155.5	4.22	1.26	18785.1	40.42	-31.58	9.5782	0.4741	8.90108	7.8869	0.0831226	76	2.44399	18.3019	141.76	0.528287	0.254867	0.116535	0.10031	203	242	0.479075	1.594	0.75095	2.82402	0.147	0.3321	0.14805	0.62715
H_mollis	33.2	25.9831	772.116	0.937765	333.977	27.7075	-1.06253	-31.5743	63.533	35.505	0.633	0.988	33.6518	1.929	0.2138	8.02245	0.110835	1.34	0.6	112.469	117.5	5.78	1.28	13358.4	40.97	-31.48	7.08824	0.4947	11.6838	5.92438	0.278411	129	3.11927	15.8954	204.8	0.439502	0.24834	0.261475	0.0506836	226	256	0.6847	1.43125	0.6137	2.72965	0.1041	0.2981	0.116	0.5182
H_mollis	32.2	23.9188	697.386	0.907985	335.829	26.3428	-1.46029	-42.5766	64.902	36.914	0.599	0.976	34.2979	1.9218	0.2226	7.63342	0.115829	1.27	0.65	120.957	106.5	5.63	0.12	12387	40.77	-31.54	7.24156	0.5443	10.3436	5.66111	0	128	2.69151	15.7171	82.88	0.0132722	0.585183	0.291385	0.110159	205	247	0.7257	2.021	0.63795	3.38465	0.1237	0.46045	0.12355	0.7077
H_mollis	33.6	31.2858	823.189	1.12218	331.317	27.8794	-1.12382	-28.2589	88.329	42.897	0.603	0.976	38.0056	2.9967	0.3357	7.92672	0.112023	1.89	0.61	135.812	206	5.38	0.74	15300.9	41.69	-30.44	7.74907	0.424593	12.8557	9.88557	0.345504	127	3.79965	17.858	170.74	0.302214	0.378646	0.212838	0.106302	210	252	0.8136	1.9586	1.0278	3.8	0.1302	0.437	0.1932	0.7604
H_mollis	36.7566	34.0125	860.465	1.21161	325.887	29.9034	-1.09967	-28.2845	48.1523	43.4166	0.310383	0.850198	40.5867	1.47783	0.189129	6.90497	0.130596	1.23335	0.451314	106.092	112.5	5.0261	1.11204	17428.4	41.0134	-30.492	8.48282	0.393036	13.7803	9.09338	0.363805	66.9507	4.36228	17.3629	148.51	0.268871	0.427513	0.187327	0.116288	228	266	0.44295	1.05635	0.4484	1.9477	0.0656	0.2297	0.08825	0.38355
H_mollis	35.6365	26.9227	622.151	1.12162	334.875	26.7235	-1.10532	-25.8879	37.499	40.9208	0.273353	0.845205	44.9617	1.31127	0.161831	6.95861	0.129913	1.18087	0.424194	134.836	68.5	3.69123	0.928856	17138.5	40.6844	-30.5191	11.8139	0.298111	12.5322	7.15004	1.56518	52.1647	3.68023	17.229	63.62	0.448287	0.291103	0.215027	0.0455831	259	313	0.270609	0.505917	0.197893	0.974418	0.0416036	0.105856	0.0347943	0.182723
H_neglectus	40.686	51.9366	1047.18	2.50987	333.997	20.693	-2.20695	-44.4978	65.73	45.878	0.392	0.748	49.5968	2.6108	0.326	7.00859	0.124866	1.55	0.55	120.957	55.5	5.56	1.74	18834.1	40.89	-30.62	7.35432	0.3544	15.6885	6.82661	0.161399	43	0.554529	19.5736	119.31	0.0354539	0.644372	0.160506	0.159668	189	203	0.93005	2.0865	0.68745	3.704	0.12915	0.4155	0.09155	0.6362
H_neglectus	38.2343	39.5926	916.036	1.60824	330.824	24.6186	-1.44086	-33.9313	37.273	33.13	0.427	0.839	43.2216	1.3962	0.1611	7.66667	0.115385	1.22	0.54	127.324	54	6.66	0.59	13754.3	40.61	-30.75	6.0976	0.3545	18.787	10.6528	0.197347	81	1.56556	21.9931	98.37	0.038528	0.584629	0.204229	0.172614	184	200	0.4519	1.48055	0.63805	2.5705	0.06185	0.2605	0.08	0.40235
H_neglectus	36.8515	48.6757	1080.84	1.87312	326.087	25.9865	-1.25317	-27.8443	44.099	39.99	0.347	0.758	45.035	1.7793	0.1986	7.95921	0.111617	1.4	0.54	95.4927	80	5.25	1.52	20587.5	46.7	-31.83	8.89524	0.3659	14.3482	7.75095	0.220611	61	1.41129	20.3636	74.07	0.0699338	0.592008	0.18523	0.152828	182	200	0.7215	2.34485	1.1264	4.19275	0.11315	0.4616	0.1473	0.72205
H_neglectus	38.1321	52.7046	1086.13	2.20475	328.945	23.905	-1.13317	-27.5618	41.566	35.38	0.417	0.833	48.5252	1.5162	0.2017	6.5171	0.13303	1.08	0.56	135.812	59	5.08	1.85	21380.4	41.84	-30.78	8.23622	0.3412	14.8886	6.30498	0.121413	55	2.11416	16.6292	107.42	0.0768013	0.643176	0.152579	0.127444	182	193	0.29225	1.2871	0.3268	1.90615	0.0434	0.24325	0.04735	0.334
H_neglectus	42.8114	43.8092	838.395	1.45911	320.306	30.0245	-1.49198	-33.3992	47.901	37.752	0.422	0.83	52.2536	1.8711	0.2503	6.47543	0.133772	1.23	0.53	146.422	50.5	5.03	2.43	16667.9	40.68	-30.53	8.08748	0.3	16.7667	8.27826	0	51	1.90476	20.0758	64.78	0.0507873	0.495369	0.311362	0.142482	182	217	0.57135	2.98695	0.9991	4.5574	0.0524	0.4544	0.06755	0.57435
H_neglectus	44.4127	50.5411	1113.68	1.82203	322.449	27.7389	-1.51081	-33.2911	63.836	42.843	0.437	0.783	45.3819	2.3276	0.2897	7.03452	0.124463	1.95	0.45	91.2486	51.5	6.01	1.64	18530.5	38.89	-31.11	6.47088	0.4891	12.2879	7.92849	0.301612	81	1.14068	18.3206	117.75	0.0344798	0.65138	0.147431	0.166709	182	196	0.37165	1.65965	0.56775	2.59905	0.05685	0.32195	0.07495	0.45375
H_neglectus	39.5071	53.0429	1069.04	1.58233	311.112	33.522	-1.62642	-32.7791	70.338	52.359	0.322	0.747	49.6176	2.9927	0.349	7.57507	0.116617	1.44	0.48	101.859	76	4.67	2.92	22891.5	39.78	-30.88	8.5182	0.3756	12.4334	7.44123	0.228425	63	2.13592	18.1818	86.16	0.0542015	0.568477	0.163069	0.214253	182	198	0.6895	2.23115	0.6788	3.59945	0.09895	0.43525	0.0903	0.6245
H_neglectus	36.1706	45.1504	1121.49	2.16365	333.845	20.8677	-2.04104	-50.6974	28.391	24.769	0.582	0.902	40.2592	1.0177	0.1143	7.90376	0.112312	0.97	0.51	112.469	48	6.5	0.46	17253.7	39.38	-31.37	6.05846	0.404035	13.7947	9.61705	0	141	0.921659	18.3592	156.75	0.0326635	0.642488	0.173589	0.15126	182	203	0.42705	1.4451	0.66025	2.5324	0.0634	0.15696	0.0884	0.30876
H_neglectus	39.6942	53.0733	1184.09	2.46337	331.285	21.545	-1.43846	-33.2096	39.824	33.36	0.45	0.829	44.8222	1.5052	0.1785	7.43249	0.118589	1.15	0.49	129.446	56.5	5.93	1.39	19967.7	39.33	-31.07	6.63238	0.4508	13.1544	8.5743	0.0701838	45	1.69492	19.2488	97.57	0.0590345	0.577534	0.207953	0.155478	184	203	0.5429	1.64275	0.674335	2.85998	0.0875	0.4265	0.0876	0.6016
H_neglectus	41.0319	44.9192	1241.97	1.99116	333.444	22.5593	-1.1971	-29.1331	32.128	34.922	0.331	0.691	36.1678	1.2205	0.1162	9.50344	0.0952069	0.82	0.69	65.7839	36.5	5.98	0.58	20768.7	35.72	-32.38	5.97324	0.563	10.6217	4.56896	0.115051	55	1.2931	18.5965	95.81	0.0543785	0.619455	0.22148	0.104686	189	205	0.37355	0.6713	0.53785	1.5827	0.05065	0.17795	0.06695	0.29555
H_neglectus	36.0542	39.8415	898.319	1.4707	327.545	27.0901	-1.24401	-28.3356	56.932	39.461	0.459	0.851	44.3512	1.9791	0.2525	6.83802	0.127583	1.14	0.49	127.324	119.5	4.85	3.35	18522	40.07	-30.74	8.26186	0.4103	11.8206	8.98397	0.157673	52	1.49502	19.3609	70.57	0.0426527	0.552076	0.199377	0.205895	182	200	0.73745	2.56395	1.15325	4.45465	0.11045	0.48045	0.1546	0.7455
H_neglectus	40.3324	50.2018	1067	2.12211	329.255	23.6565	-1.3887	-31.0875	59.682	40.982	0.447	0.822	47.0494	2.1663	0.2808	6.71474	0.129622	1.25	0.57	118.835	107	4.99	2.5	21382.8	39.82	-30.93	7.97996	0.3383	14.7502	8.09214	0.160428	53	1.35659	20.0389	80.94	0.0311342	0.562021	0.194712	0.212132	178	189	0.7086	2.303	0.88075	3.89235	0.10935	0.4104	0.11545	0.6352
H_neglectus	41.2866	50.2569	1075.36	1.41339	310.072	35.5576	-1.76778	-37.8257	61.988	44.98	0.385	0.805	46.7349	2.5833	0.2897	7.91716	0.112143	1.47	0.57	131.568	75	5.88	2.62	18288.5	44.46	-30.07	7.56122	0.4658	12.6234	9.23735	0.101716	97	1.84843	18.3594	87.93	0.0744911	0.616854	0.186512	0.122143	191	210	1.1674	1.96705	1.13855	4.273	0.14835	0.36565	0.1512	0.6652
H_neglectus	48.271	47.9074	770.145	1.15089	301.849	41.6263	-1.42979	-22.9849	30.367	26.11	0.56	0.861	62.2057	1.1648	0.1889	5.16623	0.162174	1.09	0.52	123.08	97.8963	6.29	1.24	12244	44.49	-30.5	7.07313	0.372343	13.5131	8.04901	0	36	1.83299	18.4394	118.216	0.238642	0.500841	0.214451	0.0460655	210.206	238.928	0.334255	0.774437	0.351487	1.46018	0.052811	0.164234	0.0612925	0.278508
H_neglectus	39.5071	55.0071	934.33	2.03297	322.235	27.0575	-2.91518	-49.5161	90.941	51.285	0.435	0.797	58.8733	4.1187	0.5354	6.69275	0.129992	1.6	0.5	154.91	53.5	4.77	3.01	19587.6	43.37	-30.85	9.09224	0.3159	15.0997	13.7787	0.193225	44	1.32013	21.7544	93.59	0.0738327	0.589593	0.202906	0.133668	224	247	0.52595	1.6432	0.7721	2.94125	0.0686	0.25475	0.08445	0.4078
H_neglectus	46.6095	48.1239	813.196	2.06804	330.518	23.2703	-1.15854	-25.856	79.826	59.96	0.279	0.629	59.1787	4.1541	0.4724	7.79361	0.113719	1.64	0.53	110.347	41.5	4.35	2.82	18694.2	38.82	-30.2	8.92414	0.2631	16.5336	10.4706	0.174531	59	2.13178	21.2066	58.1	0.079346	0.52117	0.25611	0.143373	193	212	0.5971	1.8663	0.82885	3.29225	0.1248	0.3747	0.132	0.6315
H_neglectus	45.9313	52.9956	1114.08	2.39744	332.937	22.1051	-1.2171	-27.0354	73.241	48.132	0.397	0.747	47.569	3.3479	0.3484	8.60936	0.104065	1.68	0.55	116.713	59	6.23	2.21	17882.5	39.72	-30.83	6.3756	0.3348	18.6081	7.82841	0.151397	57	0.899281	19.5171	95.94	0.0719199	0.624244	0.1872	0.116635	207	226	0.88145	2.76955	1.19835	4.84935	0.0648	0.4873	0.09655	0.64865
H_occidentali_ssp_occidentalis	32.9	25.7405	585.598	0.677994	315.809	37.9657	-0.997894	-22.7022	94.663	57.467	0.36	0.825	43.9559	3.7695	0.4161	8.05912	0.110386	1.4	0.41	140.056	154.5	4.58	2.12	12786	41.48	-30.48	9.05677	0.3039	15.0707	7.18802	0.29645	24	3.48432	26.0437	50.36	0.257347	0.309571	0.347895	0.0851867	207	238	0.19265	0.39375	0.1348	0.7212	0.0416	0.08625	0.02895	0.1568
H_occidentali_ssp_occidentalis	40	31.4999	482.861	0.82205	312.975	38.3187	-1.06887	-24.5276	24.603	31.142	0.319	0.784	65.2359	1.0654	0.1605	5.63801	0.150648	1.04	0.72	163.399	82	3.9	1.94	12381.1	36.67	-30.6	9.40256	0.2368	16.4696	5.18972	0.591295	80.6036	4.14079	22.4242	66.74	0.498352	0.113126	0.348666	0.0398562	214.172	247.642	0.500167	0.972567	0.454667	1.9274	0.0806	0.205333	0.0864	0.372333
H_occidentali_ssp_occidentalis	40.9	31.9466	449.385	0.93118	320.655	34.3077	-1.23382	-29.2461	40.878	32.6	0.483	0.842	71.0896	1.6901	0.2906	4.8159	0.171942	1.18	0.64	163.399	165	4	-0.98	11234.6	37.83	-30.91	9.4575	0.3512	11.3895	7.28348	0.260381	42	3.50877	19.7719	163.389	0.297682	0.445545	0.206135	0.0506386	219.591	257.547	0.363847	0.768931	0.328843	1.46162	0.0544132	0.165382	0.061071	0.283618
H_occidentali_ssp_occidentalis	30.9	29.6501	716.242	1.16725	334.938	25.4017	-0.818026	-19.7606	18.528	31.257	0.238	0.67	41.3968	0.6973	0.0767	8.09126	0.109996	0.84	0.43	120.957	23	4.86	0.85	14737.5	39.61	-31.95	8.15021	0.35193	13.8509	6.31931	0	44	4.06985	17.4572	28.7	0.414286	0.156794	0.415679	0.0132404	231	254	0.1551	0.2563	0.0745	0.4859	0.0243	0.0565	0.0149	0.0957
H_occidentali_ssp_occidentalis	35.4	34.2061	523.789	0.517788	271.494	66.062	-1.02638	-15.7167	13.123	21.338	0.362	0.765	65.3052	0.5712	0.0857	5.66511	0.150035	1.14	0.65	186.741	179	3.41	-0.11	15360.4	41.38	-30.27	12.1349	0.368913	12.3078	7.62839	0.752846	37	4.15625	17.9393	122.86	0.301048	0.421133	0.226262	0.0515575	210	240	0.294036	0.685599	0.282914	1.26255	0.0455268	0.143142	0.0525532	0.241222
H_occidentali_ssp_occidentalis	43.3	34.896	663.575	1.2364	327.516	28.2238	-1.16675	-27.2043	43.299	37.451	0.388	0.756	52.5878	1.7166	0.2277	6.53887	0.132646	1.24	0.55	161.277	188.5	4.84	1.64	13710.2	42.32	-30.68	8.7438	0.3537	13.6839	8.58359	0.319294	59	3.9916	16.4179	36.1	0.205817	0.434072	0.28338	0.0767313	210	242	0.13525	0.3599	0.1085	0.60365	0.02165	0.0793	0.0225	0.12345
H_occidentali_ssp_occidentalis	42.3	34.8609	728.027	1.26452	329.849	27.5685	-1.0705	-25.8849	42.039	43.944	0.274	0.664	47.8841	1.9341	0.2013	8.60805	0.104079	1.44	0.58	144.3	190	4.81	3.44	15135.7	38.77	-30.84	8.06029	0.3611	13.3204	6.3316	0.256456	35	4.05983	19.4539	66.63	0.168543	0.447396	0.300015	0.0840462	214	245	0.0931	0.259	0.0871	0.4392	0.0142	0.07465	0.0156	0.10445
H_occidentali_ssp_occidentalis	31.6	22.6786	483.062	1.08596	347.228	20.8835	-0.934949	-19.9147	39.15	50.315	0.194	0.63	46.9476	1.532	0.1838	7.33515	0.119974	1.18	0.41	161.277	173	4.4	-0.73	10978.7	40.1	-30.8	9.11364	0.6227	7.066	9.62511	0.131194	45	4.58554	17.0909	19.7	0.273604	0.183249	0.490863	0.0522843	224	249	0.307029	0.592362	0.237725	1.13712	0.0443066	0.124966	0.0425986	0.211955
H_occidentali_ssp_occidentalis	38.4	33.2474	600.333	0.977556	318.805	34.0108	-0.763072	-13.7784	84.974	62.811	0.271	0.687	55.3816	3.7922	0.4706	7.05822	0.124097	1.53	0.42	127.324	171	4.72	2.64	12718.9	38.68	-30.64	8.19492	0.2085	22.6379	6.91442	0.238817	13	4.21053	31.8182	49.53	0.537452	0.151221	0.274177	0.0371492	214	245	0.316682	0.639408	0.267225	1.22331	0.0486584	0.140678	0.0510287	0.240775
H_occidentali_ssp_occidentalis	35.8	34.5446	734.987	1.0456	320.529	33.0381	-1.35522	-28.8344	100.425	64.338	0.305	0.747	47.0002	3.6623	0.472	6.75911	0.128881	1.18	0.42	146.422	193	4.59	1.53	16012.8	40.36	-31.19	8.79303	0.4933	9.30468	7.84972	0.456193	32	3.36842	17.8	40.46	0.253337	0.481957	0.153238	0.111468	200	221	0.2097	0.49005	0.1865	0.88625	0.03055	0.0975	0.0375	0.16555
H_occidentali_ssp_occidentalis	37.3	31.958	685.67	1.29926	336.334	24.5971	-1.15003	-25.5349	71.575	59.933	0.25	0.667	46.6085	2.9227	0.3336	7.76109	0.114141	1.7	0.55	142.178	163.5	4.31	2.96	15908.8	39.7	-30.89	9.21114	0.3929	10.9697	5.61942	0.381483	19	2.51346	21.5569	59.52	0.376008	0.332829	0.254536	0.0366263	212	238	0.367698	0.795692	0.354301	1.51769	0.0541293	0.165094	0.0616365	0.281424
H_occidentali_ssp_occidentalis	31.6	21.8111	437.999	1.11116	347.759	19.6291	-1.13577	-25.3772	66.048	64.316	0.201	0.655	49.7971	2.5586	0.3289	6.77926	0.128547	0.95	0.42	125.264	144.5	3.15	2.28	13904.7	37.97	-31.57	12.054	0.4114	7.65678	7.27733	0.451998	30	3.63636	23.8659	83.27	0.342981	0.345022	0.241263	0.0707338	205	233	0.26745	0.5035	0.18575	0.9567	0.0428	0.1185	0.03935	0.20065
H_petiolari_ssp_petiolaris	40.1527	57.129	1106.46	1.51661	303.071	37.6689	-1.73634	-33.629	57.406	44.046	0.372	0.77	51.6322	2.2662	0.2964	6.64575	0.130792	0.88	0.48	137.934	30.5	5.79	1.65	19109.9	39.26	-30.35	6.78066	0.3925	14.7516	7.85492	0	92	2.85714	16.4384	69.5	0.0496403	0.586331	0.186906	0.177122	178	196	0.45475	1.90455	0.65395	3.01325	0.06	0.36395	0.07975	0.5037
H_petiolari_ssp_petiolaris	34.0673	47.3053	1289.83	1.70399	325.901	27.7615	-1.79104	-48.8348	14.342	22.652	0.351	0.897	36.6755	0.5526	0.0526	9.5057	0.0951864	0.73	0.59	74.2721	36.5	6.24	-0.07	20670.4	37.72	-30.89	6.04487	0.408083	13.4884	6.91791	0	106	3.06633	18.3879	65.33	0.055411	0.504822	0.205572	0.234196	193	212	0.6736	1.6723	0.76095	3.10685	0.0888	0.30525	0.0962	0.49025
H_petiolari_ssp_petiolaris	41.2022	52.4037	1143.46	2.21434	328.388	23.6656	-1.42951	-31.1921	58.369	44.735	0.367	0.781	45.8291	2.1762	0.2675	7.13533	0.122921	1	0.44	108.225	63.5	5.3	2.33	21574.7	39.93	-31.52	7.53396	0.456	11.6228	7.76162	0	122	2.92969	17.1429	76.28	0.0428684	0.612218	0.190351	0.154562	189	205	0.4461	1.43355	0.66255	2.5422	0.0559	0.389	0.1719	0.6168
H_petiolari_ssp_petiolaris	42.5023	48.7549	903.737	2.74469	341.397	17.7633	-1.41177	-32.7697	28.064	31.318	0.36	0.805	53.9481	0.9754	0.1514	5.44254	0.155218	0.72	0.36	91.2486	98.5	6.79	1.33	13309.8	42.01	-31.34	6.18704	0.406	16.7241	10.8108	0	99	4.39331	12.9693	59.75	0.0438494	0.560335	0.20569	0.190126	178	189	0.2741	1.29775	0.76255	2.3344	0.0434	0.28935	0.08615	0.4189
H_petiolari_ssp_petiolaris	38.9322	47.4661	882.409	1.99895	331.346	23.7455	-1.42109	-32.3855	36.753	34.566	0.387	0.837	53.7915	1.2136	0.1977	5.13859	0.162904	0.66	0.41	146.422	18.5	4.27	2.71	20665.3	40.43	-30.56	9.46838	0.376163	14.2116	9.81148	0.328191	108	4.69925	18.1298	54.28	0.045689	0.450442	0.350958	0.152911	178	189	0.34145	1.36165	0.6421	2.3452	0.05155	0.25155	0.08335	0.38645
H_petiolari_ssp_petiolaris	38.0292	48.687	1061.06	1.59436	317.809	30.537	-1.54512	-35.3378	38.618	36.414	0.366	0.835	45.8853	1.2136	0.1772	5.84876	0.146012	1.01	0.41	118.835	35.5	5.31	2.68	19982.3	39.93	-31.21	7.51977	0.319	16.6458	8.40244	0	76	3.6036	18.5039	58.2	0.0575601	0.50567	0.24055	0.19622	182	198	0.39115	1.4583	0.61995	2.4694	0.05015	0.2345	0.0775	0.36215
H_petiolari_ssp_petiolaris	40.5983	39.752	1097.13	1.88601	337.697	21.0773	-1.5775	-43.5381	62.568	48.977	0.328	0.819	36.2326	2.4823	0.2267	9.94971	0.0913266	1.39	0.38	152.788	60	6.38	0.84	17196.5	39.21	-31.47	6.14577	0.38248	12.8592	7.42766	0	152	2.56849	19.685	25.47	0.0282686	0.722026	0.221437	0.0282686	200	221	0.371167	0.860282	0.395711	1.62716	0.0519675	0.174138	0.0624601	0.289241
H_petiolari_ssp_petiolaris	47.0267	49.0433	1146.58	2.0283	329.434	24.1795	-1.38061	-32.2769	59.616	44.741	0.374	0.843	42.7738	2.372	0.255	8.30196	0.107504	1.47	0.49	93.3707	52	6.48	1	17694.1	39.4	-30.96	6.08025	0.7906	8.19631	9.66714	0	131	3.56506	16.4147	22.58	0.0482728	0.614703	0.290965	0.0460585	193	214	0.93895	2.3621	0.8831	4.18415	0.1116	0.37325	0.0916	0.57645
[truncated: 74 more rows]
[truncated: 22 more columns]

## Sheet: Table S4
Majumder and Mason—Applications in Plant Sciences 2024—Table S4
[truncated: 208 more rows]
[truncated: 22 more columns]

[truncated: 13 more sheets: Table S5, Table S6, Table S7, Table S8, Table S9, Table S10, Table S11, Table S12, Table S13, Table S14, Table S15, Table S16, Table S17]
